# Supplementary material for: Over-Expression of HDA710 Delays Leaf Senescence in Rice (Oryza sativa L.)
Source: Front Bioeng Biotechnol. 2020 May 19;8:471. doi: 10.3389/fbioe.2020.00471 (PMC7248171; doi:10.3389/fbioe.2020.00471)
Supplement: Supplementary file 1 [file Table_1.XLSX]

## Sheet: phenotype
Table S1. InDels and geographical distribution of 3,010 rice accessions
3K_DNA_ID	Name	Subspecies	HDA710 Indel I	HDA710 Indel II	GSTU12 Indel	AWPR_REPRO (Awn presence at reproductive)		CULT_CODE_REPRO (Culm length at reproductive)		CUNO_CODE_REPRO (Culm number (code) at reproductive - cultivated)		SDHT_CODE (Seedling height)		FLA_REPRO (Flag leaf angle at reproductive - cultivated)		LSEN (Leaf senescence)		PEX_REPRO (Panicle exsertion at reproductive)		PTH (Panicle threshability)		Region
						Value	Value description	Value	Value description	Value	Value description	Value	Value description	Value	Description	Value	Description	Value	Description	Value	Description
IRIS_313-10000	SUWEON 311	IND	YES	YES	YES	0	ABSENT	3	71-90 CM	2	MEDIUM (10-20 CULMS)	2	INTERMEDIATE (30-59 CM)	1	ERECT	9	VERY LATE (all leaves still green)	7	MODERATELY WELL EXSERTED	1	DIFFICULT (few or no grains removed)	South Korea
IRIS_313-10001	C 662083	IND	YES	YES	YES	1	SHORT AND PARTLY AWNED	3	71-90 CM	1	SPARSE (<10 CULMS)	2	INTERMEDIATE (30-59 CM)	1	ERECT	7	LATE (two or more leaves still green)	5	EXSERTED	2	INTERMEDIATE (25 - 50% of grains removed)	China(Taiwan)
IRIS_313-10002	BW295-5	IND	YES	YES	YES	0	ABSENT	2	51-70 CM	2	MEDIUM (10-20 CULMS)	1	SHORT (<30 CM)	3	SEMI-ERECT	7	LATE (two or more leaves still green)	7	MODERATELY WELL EXSERTED	3	EASY (>50% of grains removed)	Sri Lanka
IRIS_313-10007	GARURA	IND	YES	YES	YES	0	ABSENT	6	131-150 CM	3	PROLIFIC (>20 CULMS)	2	INTERMEDIATE (30-59 CM)	3	SEMI-ERECT	3	EARLY (all leaves have lost green colour)	5	EXSERTED	3	EASY (>50% of grains removed)	Nepal
IRIS_313-10010	LALKA(LAL DHAN)	IND	YES	YES	YES	1	SHORT AND PARTLY AWNED	4	91-110 CM	2	MEDIUM (10-20 CULMS)	2	INTERMEDIATE (30-59 CM)	5	HORIZONTAL	5	INTERMEDIATE (one leaf still green)	7	MODERATELY WELL EXSERTED	3	EASY (>50% of grains removed)	Fiji
IRIS_313-10014	SANT ANDREA	JAP
IRIS_313-10016	BOHOTO BALOOCHESTAN	IND	YES	YES	YES	0	ABSENT	3	71-90 CM	2	MEDIUM (10-20 CULMS)	1	SHORT (<30 CM)	1	ERECT	3	EARLY (all leaves have lost green colour)	3	PARTLY EXSERTED	3	EASY (>50% of grains removed)	Iran
IRIS_313-10020	HODARAWALA	AUS	YES	YES	YES	9	LONG AND FULLY AWNED	5	111-130 CM	2	MEDIUM (10-20 CULMS)	2	INTERMEDIATE (30-59 CM)	3	SEMI-ERECT	5	INTERMEDIATE (one leaf still green)	7	MODERATELY WELL EXSERTED	2	INTERMEDIATE (25 - 50% of grains removed)	Sri Lanka
IRIS_313-10025	KALAPATLE	ADM	YES	YES		1	SHORT AND PARTLY AWNED	4	91-110 CM	2	MEDIUM (10-20 CULMS)	2	INTERMEDIATE (30-59 CM)	5	HORIZONTAL	1	VERY EARLY (leaves dried before grain mature)	7	MODERATELY WELL EXSERTED	1	DIFFICULT (few or no grains removed)	Madagascar
IRIS_313-10026	KITRANA 1007	IND	YES	YES	YES	0	ABSENT	6	131-150 CM	2	MEDIUM (10-20 CULMS)	2	INTERMEDIATE (30-59 CM)	3	SEMI-ERECT	5	INTERMEDIATE (one leaf still green)	7	MODERATELY WELL EXSERTED	3	EASY (>50% of grains removed)	Madagascar
IRIS_313-10030	NS252	IND	YES	YES	YES	7	LONG AND PARTLY AWNED	5	111-130 CM	2	MEDIUM (10-20 CULMS)	2	INTERMEDIATE (30-59 CM)	3	SEMI-ERECT	3	EARLY (all leaves have lost green colour)	9	WELL EXSERTED	1	DIFFICULT (few or no grains removed)	Madagascar
IRIS_313-10032	NS1576	ARO			YES
IRIS_313-10034	RIZ INDETERMINE	IND	YES	YES	YES	0	ABSENT	6	131-150 CM	2	MEDIUM (10-20 CULMS)	2	INTERMEDIATE (30-59 CM)	1	ERECT	3	EARLY (all leaves have lost green colour)	7	MODERATELY WELL EXSERTED	2	INTERMEDIATE (25 - 50% of grains removed)	Niger
IRIS_313-10035	RIZ TYPE SORGHO	ADM	YES	YES	YES	0	ABSENT	5	111-130 CM	2	MEDIUM (10-20 CULMS)	2	INTERMEDIATE (30-59 CM)	1	ERECT	3	EARLY (all leaves have lost green colour)	5	EXSERTED	1	DIFFICULT (few or no grains removed)	Madagascar
IRIS_313-10040	MILYANG 77	IND	YES	YES	YES	0	ABSENT	2	51-70 CM	2	MEDIUM (10-20 CULMS)	2	INTERMEDIATE (30-59 CM)	1	ERECT	5	INTERMEDIATE (one leaf still green)	5	EXSERTED	2	INTERMEDIATE (25 - 50% of grains removed)	South Korea
IRIS_313-10041	BOTOHAVANA MENA	JAP
IRIS_313-10045	BANTA TIMA	IND	YES	YES	YES	0	ABSENT	5	111-130 CM	2	MEDIUM (10-20 CULMS)	2	INTERMEDIATE (30-59 CM)	5	HORIZONTAL	3	EARLY (all leaves have lost green colour)	7	MODERATELY WELL EXSERTED	3	EASY (>50% of grains removed)	Gambia
IRIS_313-10046	CHAMA(DWARF)	IND	YES	YES	YES	0	ABSENT	3	71-90 CM	3	PROLIFIC (>20 CULMS)	2	INTERMEDIATE (30-59 CM)	1	ERECT	9	VERY LATE (all leaves still green)	5	EXSERTED	2	INTERMEDIATE (25 - 50% of grains removed)	Zambia
IRIS_313-10047	EX MARABA-GURUKU	IND	YES	YES	YES	0	ABSENT	2	51-70 CM	2	MEDIUM (10-20 CULMS)	2	INTERMEDIATE (30-59 CM)	1	ERECT	3	EARLY (all leaves have lost green colour)	7	MODERATELY WELL EXSERTED	2	INTERMEDIATE (25 - 50% of grains removed)	Nigeria
IRIS_313-10048	MOVE(MOKOLE)	IND	YES	YES	YES	0	ABSENT	6	131-150 CM	2	MEDIUM (10-20 CULMS)	2	INTERMEDIATE (30-59 CM)	1	ERECT	5	INTERMEDIATE (one leaf still green)	9	WELL EXSERTED	1	DIFFICULT (few or no grains removed)	Benin
IRIS_313-10050	TSIMATAHOPAOSA	IND	YES	YES	YES	0	ABSENT	6	131-150 CM	2	MEDIUM (10-20 CULMS)	2	INTERMEDIATE (30-59 CM)	5	HORIZONTAL	5	INTERMEDIATE (one leaf still green)	9	WELL EXSERTED	2	INTERMEDIATE (25 - 50% of grains removed)	Madagascar
IRIS_313-10051	TSIVIMBININA	JAP
IRIS_313-10054	TOC-5430	IND	YES	YES	YES	0	ABSENT	3	71-90 CM	3	PROLIFIC (>20 CULMS)	2	INTERMEDIATE (30-59 CM)	3	SEMI-ERECT	9	VERY LATE (all leaves still green)	7	MODERATELY WELL EXSERTED	2	INTERMEDIATE (25 - 50% of grains removed)	Panama
IRIS_313-10056	HOKURIKU 52	JAP
IRIS_313-10059	DACHEONGBYEO	JAP
IRIS_313-10061	ESTRELA A	ADM	YES	YES	YES	0	ABSENT	4	91-110 CM	2	MEDIUM (10-20 CULMS)	2	INTERMEDIATE (30-59 CM)	5	HORIZONTAL	9	VERY LATE (all leaves still green)	7	MODERATELY WELL EXSERTED	1	DIFFICULT (few or no grains removed)	Portugal
IRIS_313-10062	REA	JAP
IRIS_313-10065	JAERAERYUKDO	JAP
IRIS_313-10067	JEONBUKGUNGWEONNA	JAP
IRIS_313-10071	CHIYODA WASE	JAP
IRIS_313-10073	OWARI MOCHI	JAP
IRIS_313-10074	RIKU AIKOKU	JAP
IRIS_313-10075	SANGOKU	JAP
IRIS_313-10076	SHINA MOCHI	JAP
IRIS_313-10077	TAMASHIRO HIKARI	IND	YES	YES	YES	0	ABSENT	3	71-90 CM	2	MEDIUM (10-20 CULMS)	2	INTERMEDIATE (30-59 CM)	5	HORIZONTAL	9	VERY LATE (all leaves still green)	7	MODERATELY WELL EXSERTED	3	EASY (>50% of grains removed)	Japan
IRIS_313-10078	YOSHINO MOCHI	JAP
IRIS_313-10079	DANGO MOCHI	JAP
IRIS_313-10080	HIRAKAWA OKUTE	JAP
IRIS_313-10082	KYUUSHUU	JAP
IRIS_313-10083	BETIS	JAP
IRIS_313-10084	SENIA	JAP
IRIS_313-10089	KALIN	JAP
IRIS_313-10092	CHALBYEO	JAP
IRIS_313-10093	CHEONJUDO	JAP
IRIS_313-10094	GAWICHAL	JAP
IRIS_313-10096	JOKJEBICHAL	JAP
IRIS_313-10097	MAEKJO	JAP
IRIS_313-10099	MANONGAZATO	JAP			YES
IRIS_313-10102	KELIRENY	IND	YES	YES	YES	0	ABSENT	7	> 150 CM	2	MEDIUM (10-20 CULMS)	3	TALL (>59 CM)	3	SEMI-ERECT	3	EARLY (all leaves have lost green colour)	9	WELL EXSERTED	2	INTERMEDIATE (25 - 50% of grains removed)	Madagascar
IRIS_313-10103	DALSUNG 41	IND	YES	YES	YES	0	ABSENT	4	91-110 CM	3	PROLIFIC (>20 CULMS)	2	INTERMEDIATE (30-59 CM)	1	ERECT	5	INTERMEDIATE (one leaf still green)	7	MODERATELY WELL EXSERTED	2	INTERMEDIATE (25 - 50% of grains removed)	South Korea
IRIS_313-10109	EX EBOKOZURU	IND	YES	YES	YES	0	ABSENT	6	131-150 CM	3	PROLIFIC (>20 CULMS)	3	TALL (>59 CM)	1	ERECT	7	LATE (two or more leaves still green)	5	EXSERTED	2	INTERMEDIATE (25 - 50% of grains removed)	Nigeria
IRIS_313-10111	MOLO	JAP			YES
IRIS_313-10113	EX FOILAEIN(NAPUTO)	IND	YES	YES	YES	0	ABSENT	4	91-110 CM	3	PROLIFIC (>20 CULMS)	2	INTERMEDIATE (30-59 CM)	3	SEMI-ERECT	5	INTERMEDIATE (one leaf still green)	7	MODERATELY WELL EXSERTED	2	INTERMEDIATE (25 - 50% of grains removed)	Mozambique
IRIS_313-10114	FACAGRO 64	IND	YES	YES	YES	0	ABSENT	6	131-150 CM	3	PROLIFIC (>20 CULMS)	2	INTERMEDIATE (30-59 CM)	3	SEMI-ERECT	5	INTERMEDIATE (one leaf still green)	9	WELL EXSERTED	3	EASY (>50% of grains removed)	Burundi
IRIS_313-10119	GITANO	JAP
IRIS_313-10124	GALSAEGSSAL SHAREI	JAP
IRIS_313-10129	SAN SHIH TSI	IND	YES	YES	YES	0	ABSENT	3	71-90 CM	2	MEDIUM (10-20 CULMS)	1	SHORT (<30 CM)	5	HORIZONTAL	1	VERY EARLY (leaves dried before grain mature)	9	WELL EXSERTED	2	INTERMEDIATE (25 - 50% of grains removed)	China(Sichuan)
IRIS_313-10134	PIN GAEW 56	IND	YES	YES	YES	0	ABSENT	7	> 150 CM	2	MEDIUM (10-20 CULMS)	2	INTERMEDIATE (30-59 CM)	3	SEMI-ERECT	9	VERY LATE (all leaves still green)	9	WELL EXSERTED	3	EASY (>50% of grains removed)	Thailand
IRIS_313-10147	RD19	IND	YES	YES	YES	0	ABSENT	5	111-130 CM	2	MEDIUM (10-20 CULMS)	3	TALL (>59 CM)	5	HORIZONTAL	5	INTERMEDIATE (one leaf still green)	3	PARTLY EXSERTED	2	INTERMEDIATE (25 - 50% of grains removed)	Thailand
IRIS_313-10148	CAUVERY	IND	YES	YES	YES	0	ABSENT	3	71-90 CM	2	MEDIUM (10-20 CULMS)	2	INTERMEDIATE (30-59 CM)	3	SEMI-ERECT	9	VERY LATE (all leaves still green)	9	WELL EXSERTED	3	EASY (>50% of grains removed)	India
IRIS_313-10150	N 22	AUS	YES	YES		0	ABSENT	5	111-130 CM	3	PROLIFIC (>20 CULMS)	2	INTERMEDIATE (30-59 CM)	3	SEMI-ERECT	3	EARLY (all leaves have lost green colour)	5	EXSERTED	2	INTERMEDIATE (25 - 50% of grains removed)	India
IRIS_313-10151	RD15	IND	YES	YES	YES	0	ABSENT	5	111-130 CM	2	MEDIUM (10-20 CULMS)	2	INTERMEDIATE (30-59 CM)	3	SEMI-ERECT	5	INTERMEDIATE (one leaf still green)	7	MODERATELY WELL EXSERTED	3	EASY (>50% of grains removed)	Thailand
IRIS_313-10152	KETAN MENAH	JAP			YES
IRIS_313-10154	HE-GU-TSAO	IND	YES	YES	YES	0	ABSENT	4	91-110 CM	2	MEDIUM (10-20 CULMS)	2	INTERMEDIATE (30-59 CM)	5	HORIZONTAL	3	EARLY (all leaves have lost green colour)	9	WELL EXSERTED	2	INTERMEDIATE (25 - 50% of grains removed)	China(Jiangxi)
IRIS_313-10158	PICO NEGRO	IND	YES	YES	YES	0	ABSENT	4	91-110 CM	3	PROLIFIC (>20 CULMS)	1	SHORT (<30 CM)	5	HORIZONTAL	7	LATE (two or more leaves still green)	7	MODERATELY WELL EXSERTED	3	EASY (>50% of grains removed)	Ecuador
IRIS_313-10161	BR-IRGA-409	IND	YES	YES	YES	1	SHORT AND PARTLY AWNED	3	71-90 CM	2	MEDIUM (10-20 CULMS)	1	SHORT (<30 CM)	1	ERECT	9	VERY LATE (all leaves still green)	5	EXSERTED	3	EASY (>50% of grains removed)	Brazil
IRIS_313-10164	HAN NUO	JAP
IRIS_313-10167	IR 56	IND	YES	YES	YES	1	SHORT AND PARTLY AWNED	3	71-90 CM	2	MEDIUM (10-20 CULMS)	1	SHORT (<30 CM)	1	ERECT	7	LATE (two or more leaves still green)	5	EXSERTED	2	INTERMEDIATE (25 - 50% of grains removed)	Philippines
IRIS_313-10168	MEI FENG 9	IND	YES	YES	YES	0	ABSENT	1	< 51 CM	2	MEDIUM (10-20 CULMS)	2	INTERMEDIATE (30-59 CM)	1	ERECT	9	VERY LATE (all leaves still green)	3	PARTLY EXSERTED	2	INTERMEDIATE (25 - 50% of grains removed)	China(Fujian)
IRIS_313-10170	MIN ZAO 6	IND	YES	YES	YES	0	ABSENT	1	< 51 CM	2	MEDIUM (10-20 CULMS)	2	INTERMEDIATE (30-59 CM)	3	SEMI-ERECT	9	VERY LATE (all leaves still green)	3	PARTLY EXSERTED	2	INTERMEDIATE (25 - 50% of grains removed)	China(Fujian)
IRIS_313-10171	YA NONG ZAO 4	IND	YES	YES	YES	0	ABSENT	2	51-70 CM	2	MEDIUM (10-20 CULMS)	2	INTERMEDIATE (30-59 CM)	1	ERECT	7	LATE (two or more leaves still green)	5	EXSERTED	2	INTERMEDIATE (25 - 50% of grains removed)	China(Fujian)
IRIS_313-10176	NAM ROO	JAP
IRIS_313-10177	DA GANG ZHAN	IND	YES	YES	YES	0	ABSENT	5	111-130 CM	3	PROLIFIC (>20 CULMS)	2	INTERMEDIATE (30-59 CM)	5	HORIZONTAL	5	INTERMEDIATE (one leaf still green)	9	WELL EXSERTED	2	INTERMEDIATE (25 - 50% of grains removed)	China(Sichuan)
IRIS_313-10178	GAO JIAO BAI	IND	YES	YES	YES	0	ABSENT	5	111-130 CM	3	PROLIFIC (>20 CULMS)	2	INTERMEDIATE (30-59 CM)	5	HORIZONTAL	5	INTERMEDIATE (one leaf still green)	9	WELL EXSERTED	2	INTERMEDIATE (25 - 50% of grains removed)	China(Guangxi)
IRIS_313-10179	GUI HUA ZAO	IND	YES	YES	YES	0	ABSENT	4	91-110 CM	3	PROLIFIC (>20 CULMS)	2	INTERMEDIATE (30-59 CM)	5	HORIZONTAL	3	EARLY (all leaves have lost green colour)	9	WELL EXSERTED	1	DIFFICULT (few or no grains removed)	China(Hunan)
IRIS_313-10189	DA NUO(ZHAN)	IND	YES	YES	YES	0	ABSENT	5	111-130 CM	3	PROLIFIC (>20 CULMS)	3	TALL (>59 CM)	3	SEMI-ERECT	5	INTERMEDIATE (one leaf still green)	7	MODERATELY WELL EXSERTED	3	EASY (>50% of grains removed)	China(Guangdong)
IRIS_313-10190	DENG DENG QI	IND	YES	YES	YES	0	ABSENT	3	71-90 CM	2	MEDIUM (10-20 CULMS)	3	TALL (>59 CM)	3	SEMI-ERECT	5	INTERMEDIATE (one leaf still green)	5	EXSERTED	3	EASY (>50% of grains removed)	China(Jiangsu)
IRIS_313-10191	MIN KE ZHAN	IND	YES	YES	YES	0	ABSENT	2	51-70 CM	3	PROLIFIC (>20 CULMS)	2	INTERMEDIATE (30-59 CM)	3	SEMI-ERECT	7	LATE (two or more leaves still green)	7	MODERATELY WELL EXSERTED	3	EASY (>50% of grains removed)	China(Guangdong)
IRIS_313-10196	GUO DI HEI	JAP
IRIS_313-10211	BAI HE	IND	YES	YES	YES	0	ABSENT	5	111-130 CM	2	MEDIUM (10-20 CULMS)	3	TALL (>59 CM)	3	SEMI-ERECT	3	EARLY (all leaves have lost green colour)	3	PARTLY EXSERTED	3	EASY (>50% of grains removed)	China(Hunan)
IRIS_313-10220	EPEAL 102	IND	YES	YES	YES	0	ABSENT	4	91-110 CM	3	PROLIFIC (>20 CULMS)	2	INTERMEDIATE (30-59 CM)	1	ERECT	7	LATE (two or more leaves still green)	5	EXSERTED	3	EASY (>50% of grains removed)	Brazil
IRIS_313-10221	BA BAI GU	IND	YES	YES	YES	0	ABSENT	5	111-130 CM	2	MEDIUM (10-20 CULMS)	3	TALL (>59 CM)	3	SEMI-ERECT	5	INTERMEDIATE (one leaf still green)	9	WELL EXSERTED	2	INTERMEDIATE (25 - 50% of grains removed)	China(Guangxi)
IRIS_313-10224	HUA LI ZAO	IND	YES	YES	YES	0	ABSENT	6	131-150 CM	3	PROLIFIC (>20 CULMS)	3	TALL (>59 CM)	5	HORIZONTAL	5	INTERMEDIATE (one leaf still green)	7	MODERATELY WELL EXSERTED	3	EASY (>50% of grains removed)	China
IRIS_313-10226	TONG GU HONG	IND	YES	YES	YES	0	ABSENT	5	111-130 CM	3	PROLIFIC (>20 CULMS)	3	TALL (>59 CM)	3	SEMI-ERECT	7	LATE (two or more leaves still green)	7	MODERATELY WELL EXSERTED	2	INTERMEDIATE (25 - 50% of grains removed)	China
IRIS_313-10228	HAN NUO	JAP
IRIS_313-10234	PSBRC50	IND	YES	YES	YES	0	ABSENT	3	71-90 CM	3	PROLIFIC (>20 CULMS)	1	SHORT (<30 CM)	1	ERECT	5	INTERMEDIATE (one leaf still green)	9	WELL EXSERTED	3	EASY (>50% of grains removed)	Philippines
IRIS_313-10235	PSBRC68	IND	YES	YES	YES	0	ABSENT	4	91-110 CM	3	PROLIFIC (>20 CULMS)	2	INTERMEDIATE (30-59 CM)	1	ERECT	7	LATE (two or more leaves still green)	9	WELL EXSERTED	3	EASY (>50% of grains removed)	Philippines
IRIS_313-10237	PSBRC86	IND	YES	YES	YES	0	ABSENT	3	71-90 CM	2	MEDIUM (10-20 CULMS)	1	SHORT (<30 CM)	1	ERECT	7	LATE (two or more leaves still green)	9	WELL EXSERTED	3	EASY (>50% of grains removed)	Philippines
IRIS_313-10238	PSBRC88	IND	YES	YES	YES	0	ABSENT	4	91-110 CM	3	PROLIFIC (>20 CULMS)	1	SHORT (<30 CM)	3	SEMI-ERECT	7	LATE (two or more leaves still green)	9	WELL EXSERTED	3	EASY (>50% of grains removed)	Philippines
IRIS_313-10239	LIU XU	IND	YES	YES	YES	7	LONG AND PARTLY AWNED	4	91-110 CM	3	PROLIFIC (>20 CULMS)	2	INTERMEDIATE (30-59 CM)	7	DESCENDING	7	LATE (two or more leaves still green)	9	WELL EXSERTED	3	EASY (>50% of grains removed)	China(Jiangxi)
IRIS_313-10242	H 305-84	JAP
IRIS_313-10247	AMISTAD 82	IND	YES	YES	YES		ABSENT							3	SEMI-ERECT	7	LATE (two or more leaves still green)	7	MODERATELY WELL EXSERTED	1	DIFFICULT (few or no grains removed)	Cuba
IRIS_313-10257	ALTAMIRA 9	IND	YES	YES	YES		ABSENT							3	SEMI-ERECT	7	LATE (two or more leaves still green)	9	WELL EXSERTED	3	EASY (>50% of grains removed)	Nicaragua
IRIS_313-10258	BULI INIA	JAP
IRIS_313-10260	CEA 3	IND	YES	YES	YES		ABSENT							5	HORIZONTAL	7	LATE (two or more leaves still green)	9	WELL EXSERTED	2	INTERMEDIATE (25 - 50% of grains removed)	Paraguay
IRIS_313-10263	CUYAMEL 3820	IND	YES	YES	YES		ABSENT							5	HORIZONTAL	7	LATE (two or more leaves still green)	5	EXSERTED	2	INTERMEDIATE (25 - 50% of grains removed)	Mexico
IRIS_313-10268	FONAIAP 2	IND	YES	YES			ABSENT							5	HORIZONTAL	7	LATE (two or more leaves still green)	9	WELL EXSERTED	2	INTERMEDIATE (25 - 50% of grains removed)	Venezuela
IRIS_313-10271	IA CUBA 17	IND	YES	YES	YES		ABSENT							1	ERECT	7	LATE (two or more leaves still green)	7	MODERATELY WELL EXSERTED	2	INTERMEDIATE (25 - 50% of grains removed)	Cuba
IRIS_313-10272	COLOMBIA 1	ADM
IRIS_313-10274	ICTA CRISPO 38	IND	YES	YES	YES		ABSENT							5	HORIZONTAL	7	LATE (two or more leaves still green)	7	MODERATELY WELL EXSERTED	1	DIFFICULT (few or no grains removed)	Guatemala
IRIS_313-10275	ICTA MOTAGUA	IND	YES	YES	YES		ABSENT							5	HORIZONTAL	7	LATE (two or more leaves still green)	9	WELL EXSERTED	3	EASY (>50% of grains removed)	Guatemala
IRIS_313-10279	JUMA 62	IND	YES	YES	YES		ABSENT							5	HORIZONTAL	7	LATE (two or more leaves still green)	9	WELL EXSERTED	2	INTERMEDIATE (25 - 50% of grains removed)	Dominican Republic
IRIS_313-10285	SICAN	IND	YES	YES	YES		ABSENT							3	SEMI-ERECT	7	LATE (two or more leaves still green)	9	WELL EXSERTED	1	DIFFICULT (few or no grains removed)	Peru
IRIS_313-10287	UQUIHUA	IND	YES	YES	YES		ABSENT							3	SEMI-ERECT	7	LATE (two or more leaves still green)	7	MODERATELY WELL EXSERTED	1	DIFFICULT (few or no grains removed)	Peru
IRIS_313-10289	ARAURE 1	IND	YES	YES	YES		ABSENT							5	HORIZONTAL	7	LATE (two or more leaves still green)	9	WELL EXSERTED	1	DIFFICULT (few or no grains removed)	Venezuela
IRIS_313-10290	ELONI	IND	YES	YES	YES		ABSENT							3	SEMI-ERECT	7	LATE (two or more leaves still green)	7	MODERATELY WELL EXSERTED	2	INTERMEDIATE (25 - 50% of grains removed)	Surinam
IRIS_313-10293	ECIA 24-107-1	IND	YES	YES	YES		ABSENT							1	ERECT	7	LATE (two or more leaves still green)	7	MODERATELY WELL EXSERTED	2	INTERMEDIATE (25 - 50% of grains removed)	Cuba
IRIS_313-10294	IR 21015-72-3-3-3-1	IND	YES	YES	YES		ABSENT							3	SEMI-ERECT	5	INTERMEDIATE (one leaf still green)	9	WELL EXSERTED	3	EASY (>50% of grains removed)	Philippines
IRIS_313-10295	PDR 34-2-1-2	ADM	YES	YES			ABSENT							5	HORIZONTAL	7	LATE (two or more leaves still green)	5	EXSERTED	1	DIFFICULT (few or no grains removed)	Pakistan
IRIS_313-10298	3210	IND	YES	YES	YES		ABSENT							1	ERECT	7	LATE (two or more leaves still green)	5	EXSERTED	2	INTERMEDIATE (25 - 50% of grains removed)	Sri Lanka
IRIS_313-10300	CT 9506-18-7-1T-2	IND	YES	YES	YES		ABSENT							3	SEMI-ERECT	7	LATE (two or more leaves still green)	9	WELL EXSERTED	2	INTERMEDIATE (25 - 50% of grains removed)	Colombia
IRIS_313-10301	IRGA 959-1-2-2F-4-1-4A-6-CA-6X	IND	YES	YES	YES		ABSENT							5	HORIZONTAL	5	INTERMEDIATE (one leaf still green)	9	WELL EXSERTED	1	DIFFICULT (few or no grains removed)	Brazil
IRIS_313-10307	INIAP 6	IND	YES	YES	YES		ABSENT							5	HORIZONTAL	7	LATE (two or more leaves still green)	9	WELL EXSERTED	3	EASY (>50% of grains removed)	Ecuador
IRIS_313-10314	INIAP 10	IND	YES	YES	YES		ABSENT							3	SEMI-ERECT	7	LATE (two or more leaves still green)	9	WELL EXSERTED	3	EASY (>50% of grains removed)	Ecuador
IRIS_313-10318	RUSTIC	IND	YES	YES	YES		ABSENT							3	SEMI-ERECT	7	LATE (two or more leaves still green)	7	MODERATELY WELL EXSERTED	3	EASY (>50% of grains removed)	Guyana
IRIS_313-10325	CAMPONI	IND	YES	YES	YES		ABSENT							3	SEMI-ERECT	7	LATE (two or more leaves still green)	5	EXSERTED	3	EASY (>50% of grains removed)	Surinam
IRIS_313-10327	CAROLINO BLANCO	JAP			YES
IRIS_313-10332	B 4414 F-MR-6-3	IND	YES	YES	YES		ABSENT							3	SEMI-ERECT	7	LATE (two or more leaves still green)	7	MODERATELY WELL EXSERTED	3	EASY (>50% of grains removed)	Indonesia
IRIS_313-10333	B 6136-3-TB-0-1-5	IND	YES	YES	YES		ABSENT							3	SEMI-ERECT	7	LATE (two or more leaves still green)	5	EXSERTED	3	EASY (>50% of grains removed)	Indonesia
IRIS_313-10334	B 6136 E-3-TB-0-1-5	IND	YES	YES	YES		ABSENT							3	SEMI-ERECT	7	LATE (two or more leaves still green)	5	EXSERTED	3	EASY (>50% of grains removed)	Indonesia
IRIS_313-10336	B 6144-MR-6-0-0	JAP
IRIS_313-10337	B 6149 F-MR-7	IND	YES	YES	YES		ABSENT							7	DESCENDING	7	LATE (two or more leaves still green)	9	WELL EXSERTED	3	EASY (>50% of grains removed)	Indonesia
IRIS_313-10340	BR 4973-34-6-6	IND	YES	YES	YES		ABSENT							3	SEMI-ERECT	5	INTERMEDIATE (one leaf still green)	9	WELL EXSERTED	3	EASY (>50% of grains removed)	Bangladesh
IRIS_313-10341	BR 5230-46-4	IND	YES	YES	YES		ABSENT							3	SEMI-ERECT	7	LATE (two or more leaves still green)	9	WELL EXSERTED	3	EASY (>50% of grains removed)	Bangladesh
IRIS_313-10348	CSR-89 IR-15	IND	YES	YES	YES		ABSENT							3	SEMI-ERECT	7	LATE (two or more leaves still green)	9	WELL EXSERTED	3	EASY (>50% of grains removed)	India
IRIS_313-10349	CSR-90 IR-2	IND	YES	YES	YES		ABSENT							5	HORIZONTAL	7	LATE (two or more leaves still green)	9	WELL EXSERTED	3	EASY (>50% of grains removed)	India
IRIS_313-10352	CT 9737-6-1-1-2-2P-M	IND			YES
IRIS_313-10353	HP 3319-2WX-6-4-1-B	IND	YES	YES			ABSENT							1	ERECT	7	LATE (two or more leaves still green)	5	EXSERTED	1	DIFFICULT (few or no grains removed)	South Korea
IRIS_313-10355	IR 31142-14-1-1-3-1-1-2	IND	YES	YES	YES		ABSENT							3	SEMI-ERECT	7	LATE (two or more leaves still green)	7	MODERATELY WELL EXSERTED	3	EASY (>50% of grains removed)	Philippines
IRIS_313-10357	IR 52718-B-B-6-B-B-1-1	IND	YES	YES	YES		ABSENT							3	SEMI-ERECT	7	LATE (two or more leaves still green)	7	MODERATELY WELL EXSERTED	2	INTERMEDIATE (25 - 50% of grains removed)	Philippines
IRIS_313-10359	IR 53650-2B-10-1-2-1	IND	YES	YES	YES		ABSENT							3	SEMI-ERECT	9	VERY LATE (all leaves still green)	9	WELL EXSERTED	2	INTERMEDIATE (25 - 50% of grains removed)	Philippines
IRIS_313-10360	IR 57514-PMI 5-B-1-2	IND	YES	YES	YES		ABSENT							3	SEMI-ERECT	7	LATE (two or more leaves still green)	7	MODERATELY WELL EXSERTED	2	INTERMEDIATE (25 - 50% of grains removed)	Philippines
IRIS_313-10361	IR 63295-AC 209-7	IND	YES	YES	YES		ABSENT							1	ERECT	7	LATE (two or more leaves still green)	7	MODERATELY WELL EXSERTED	2	INTERMEDIATE (25 - 50% of grains removed)	Philippines
IRIS_313-10366	IR 65483-111-5-9-2-11	IND	YES	YES	YES		ABSENT							5	HORIZONTAL	7	LATE (two or more leaves still green)	9	WELL EXSERTED	2	INTERMEDIATE (25 - 50% of grains removed)	Philippines
IRIS_313-10371	IR 67518-B-11-1-B	IND	YES	YES	YES		ABSENT							3	SEMI-ERECT	7	LATE (two or more leaves still green)	9	WELL EXSERTED	2	INTERMEDIATE (25 - 50% of grains removed)	Philippines
IRIS_313-10373	IR 68333-R-R-B-19	JAP
IRIS_313-10374	IR 69502-6-SRN-3-UBN-1-B	IND	YES	YES	YES		ABSENT							5	HORIZONTAL	7	LATE (two or more leaves still green)	9	WELL EXSERTED	3	EASY (>50% of grains removed)	Philippines
IRIS_313-10375	IR 70027-8-2-2-3-2	IND	YES	YES	YES		ABSENT							7	DESCENDING	7	LATE (two or more leaves still green)	9	WELL EXSERTED	2	INTERMEDIATE (25 - 50% of grains removed)	Philippines
IRIS_313-10379	IR 73688-57-2	JAP
IRIS_313-10380	IR 73690-7-2-1-1-3-2-2-1	AUS	YES	YES			ABSENT							1	ERECT	9	VERY LATE (all leaves still green)	9	WELL EXSERTED	1	DIFFICULT (few or no grains removed)	Philippines
IRIS_313-10385	IR 75870-5-8-5-B-1	IND	YES	YES	YES		ABSENT							5	HORIZONTAL	7	LATE (two or more leaves still green)	9	WELL EXSERTED	3	EASY (>50% of grains removed)	Philippines
IRIS_313-10392	IR 77390-1-6-4-19-1-B	IND	YES	YES	YES		ABSENT							1	ERECT	7	LATE (two or more leaves still green)	5	EXSERTED	3	EASY (>50% of grains removed)	Philippines
IRIS_313-10394	IR 80310-12-B-1-3-B	IND	YES	YES	YES		ABSENT							7	DESCENDING	7	LATE (two or more leaves still green)	9	WELL EXSERTED	2	INTERMEDIATE (25 - 50% of grains removed)	Philippines
IRIS_313-10396	IR 80340-23-B-12-6-B	IND	YES	YES	YES		ABSENT							5	HORIZONTAL	7	LATE (two or more leaves still green)	9	WELL EXSERTED	3	EASY (>50% of grains removed)	Philippines
IRIS_313-10397	IRGA 318-11-6-9-2B	IND	YES	YES	YES		ABSENT							3	SEMI-ERECT	7	LATE (two or more leaves still green)	7	MODERATELY WELL EXSERTED	3	EASY (>50% of grains removed)	Colombia
IRIS_313-10398	IRGA 318-11-9-2A	IND	YES	YES	YES		ABSENT							1	ERECT	7	LATE (two or more leaves still green)	5	EXSERTED	2	INTERMEDIATE (25 - 50% of grains removed)	Colombia
IRIS_313-10399	IRGA 346-111-2-1F	IND	YES	YES	YES		ABSENT							3	SEMI-ERECT	7	LATE (two or more leaves still green)	7	MODERATELY WELL EXSERTED	2	INTERMEDIATE (25 - 50% of grains removed)	Colombia
IRIS_313-10400	IRGA 370-38-1-1F-C4-2	IND	YES	YES	YES		ABSENT							5	HORIZONTAL	7	LATE (two or more leaves still green)	7	MODERATELY WELL EXSERTED	2	INTERMEDIATE (25 - 50% of grains removed)	Colombia
IRIS_313-10401	IRGA 370-42-1-1F-C-1	IND	YES	YES	YES		ABSENT							1	ERECT	7	LATE (two or more leaves still green)	7	MODERATELY WELL EXSERTED	2	INTERMEDIATE (25 - 50% of grains removed)	Colombia
IRIS_313-10402	IRGA 411-1-6-1F-A	IND	YES	YES	YES		ABSENT							3	SEMI-ERECT	7	LATE (two or more leaves still green)	5	EXSERTED	2	INTERMEDIATE (25 - 50% of grains removed)	Colombia
IRIS_313-10403	IRGA 659-1-2-2-2	IND	YES	YES	YES		ABSENT							3	SEMI-ERECT	7	LATE (two or more leaves still green)	7	MODERATELY WELL EXSERTED	2	INTERMEDIATE (25 - 50% of grains removed)	Colombia
IRIS_313-10404	K 479-2-3	IND	YES	YES	YES		ABSENT							3	SEMI-ERECT	7	LATE (two or more leaves still green)	5	EXSERTED	2	INTERMEDIATE (25 - 50% of grains removed)	India
IRIS_313-10412	RR 272-17-829	IND	YES	YES	YES		ABSENT							1	ERECT	7	LATE (two or more leaves still green)	9	WELL EXSERTED	3	EASY (>50% of grains removed)	Indonesia
IRIS_313-10417	UPR 1201-1-20-1	IND	YES	YES	YES		ABSENT							3	SEMI-ERECT	7	LATE (two or more leaves still green)	9	WELL EXSERTED	3	EASY (>50% of grains removed)	India
IRIS_313-10421	WAR 72-2-1-1	IND	YES	YES	YES		ABSENT							5	HORIZONTAL	7	LATE (two or more leaves still green)	9	WELL EXSERTED	2	INTERMEDIATE (25 - 50% of grains removed)	Sierra Leone
IRIS_313-10422	WAR 87-7-A10-2-B-B-B-1	IND	YES	YES	YES		ABSENT							3	SEMI-ERECT	7	LATE (two or more leaves still green)	9	WELL EXSERTED	2	INTERMEDIATE (25 - 50% of grains removed)	Sierra Leone
IRIS_313-10423	YN 1353-3	IND	YES	YES	YES		ABSENT							7	DESCENDING	7	LATE (two or more leaves still green)	9	WELL EXSERTED	2	INTERMEDIATE (25 - 50% of grains removed)	Myanmar
IRIS_313-10428	SERAUP 50	IND	YES	YES	YES	0	ABSENT	5	111-130 CM	3	PROLIFIC (>20 CULMS)	1	SHORT (<30 CM)	5	HORIZONTAL	1	VERY EARLY (leaves dried before grain mature)	9	WELL EXSERTED	2	INTERMEDIATE (25 - 50% of grains removed)	Malaysia
IRIS_313-10429	TAICHUNG 150	JAP
IRIS_313-10430	GINMASARI	JAP
IRIS_313-10433	TP MIL 53	IND	YES	YES	YES	0	ABSENT	4	91-110 CM	2	MEDIUM (10-20 CULMS)	1	SHORT (<30 CM)	1	ERECT	1	VERY EARLY (leaves dried before grain mature)	9	WELL EXSERTED	2	INTERMEDIATE (25 - 50% of grains removed)	Philippines
IRIS_313-10437	NORIN 21	JAP
IRIS_313-10440	NAGKAYAT	JAP
IRIS_313-10441	CASIBON	IND	YES	YES		0	ABSENT	4	91-110 CM	3	PROLIFIC (>20 CULMS)	1	SHORT (<30 CM)	1	ERECT	1	VERY EARLY (leaves dried before grain mature)	9	WELL EXSERTED	2	INTERMEDIATE (25 - 50% of grains removed)	Philippines
IRIS_313-10444	FORTUNA COLORADO	ADM
IRIS_313-10448	BINOLAYANGUN	IND	YES	YES	YES	0	ABSENT	5	111-130 CM	2	MEDIUM (10-20 CULMS)	1	SHORT (<30 CM)	5	HORIZONTAL	1	VERY EARLY (leaves dried before grain mature)	9	WELL EXSERTED	2	INTERMEDIATE (25 - 50% of grains removed)	Philippines
IRIS_313-10449	0	IND	YES	YES		0	ABSENT	4	91-110 CM	3	PROLIFIC (>20 CULMS)	1	SHORT (<30 CM)	5	HORIZONTAL	1	VERY EARLY (leaves dried before grain mature)	9	WELL EXSERTED	2	INTERMEDIATE (25 - 50% of grains removed)	China(Jiangsu)
IRIS_313-10450	CHAN KU	IND	YES	YES	YES	0	ABSENT	3	71-90 CM	3	PROLIFIC (>20 CULMS)	1	SHORT (<30 CM)	5	HORIZONTAL	1	VERY EARLY (leaves dried before grain mature)	9	WELL EXSERTED	2	INTERMEDIATE (25 - 50% of grains removed)	China(Sichuan)
IRIS_313-10452	LING TA 150	IND	YES	YES	YES	0	ABSENT	4	91-110 CM	2	MEDIUM (10-20 CULMS)	1	SHORT (<30 CM)	1	ERECT	1	VERY EARLY (leaves dried before grain mature)	9	WELL EXSERTED	2	INTERMEDIATE (25 - 50% of grains removed)	China(Sichuan)
IRIS_313-10453	LU TAO 2	JAP
IRIS_313-10458	P168	IND	YES	YES	YES	0	ABSENT	4	91-110 CM	2	MEDIUM (10-20 CULMS)	1	SHORT (<30 CM)	5	HORIZONTAL	1	VERY EARLY (leaves dried before grain mature)	9	WELL EXSERTED	2	INTERMEDIATE (25 - 50% of grains removed)	China(Taiwan)
IRIS_313-10459	0	ADM
IRIS_313-10469	KINUGASAWASE	JAP
IRIS_313-10476	PACHCHAIPERUMAL 2462-11	IND	YES	YES	YES	0	ABSENT	3	71-90 CM	2	MEDIUM (10-20 CULMS)	1	SHORT (<30 CM)	1	ERECT	1	VERY EARLY (leaves dried before grain mature)	9	WELL EXSERTED	2	INTERMEDIATE (25 - 50% of grains removed)	Sri Lanka
IRIS_313-10477	RUSTY LATE	IND	YES	YES	YES	0	ABSENT	4	91-110 CM	2	MEDIUM (10-20 CULMS)	1	SHORT (<30 CM)	1	ERECT	1	VERY EARLY (leaves dried before grain mature)	9	WELL EXSERTED	2	INTERMEDIATE (25 - 50% of grains removed)	China(Sichuan)
IRIS_313-10480	PULUT NANGKA 016	IND	YES	YES	YES	0	ABSENT	6	131-150 CM	2	MEDIUM (10-20 CULMS)	1	SHORT (<30 CM)	1	ERECT	1	VERY EARLY (leaves dried before grain mature)	9	WELL EXSERTED	2	INTERMEDIATE (25 - 50% of grains removed)	Indonesia
IRIS_313-10484	PILIT (7480) SELN (CI 12007)	ADM
IRIS_313-10485	CATIBOS	JAP
IRIS_313-10489	MOROPOTOL	JAP
IRIS_313-10497	CE-IN-TSAN	IND	YES	YES	YES	0	ABSENT	4	91-110 CM	2	MEDIUM (10-20 CULMS)	1	SHORT (<30 CM)	3	SEMI-ERECT	1	VERY EARLY (leaves dried before grain mature)	9	WELL EXSERTED	2	INTERMEDIATE (25 - 50% of grains removed)	China
IRIS_313-10502	TON-ROO-SHUN	IND	YES	YES	YES	0	ABSENT	4	91-110 CM	2	MEDIUM (10-20 CULMS)	1	SHORT (<30 CM)	1	ERECT	1	VERY EARLY (leaves dried before grain mature)	9	WELL EXSERTED	2	INTERMEDIATE (25 - 50% of grains removed)	China
IRIS_313-10503	HA-GOO	IND	YES	YES	YES	0	ABSENT	5	111-130 CM	3	PROLIFIC (>20 CULMS)	1	SHORT (<30 CM)	3	SEMI-ERECT	1	VERY EARLY (leaves dried before grain mature)	9	WELL EXSERTED	2	INTERMEDIATE (25 - 50% of grains removed)	China
IRIS_313-10504	HSIEH-DAU	IND	YES	YES	YES	0	ABSENT	3	71-90 CM	2	MEDIUM (10-20 CULMS)	1	SHORT (<30 CM)	1	ERECT	1	VERY EARLY (leaves dried before grain mature)	9	WELL EXSERTED	2	INTERMEDIATE (25 - 50% of grains removed)	China
IRIS_313-10506	PARN A 191	IND	YES	YES	YES	0	ABSENT	6	131-150 CM	3	PROLIFIC (>20 CULMS)	2	INTERMEDIATE (30-59 CM)	1	ERECT	1	VERY EARLY (leaves dried before grain mature)	9	WELL EXSERTED	2	INTERMEDIATE (25 - 50% of grains removed)	Thailand
IRIS_313-10507	HSIANG TSENF TAO	JAP
IRIS_313-10509	AMBARIKORI	IND	YES	YES	YES	0	ABSENT	6	131-150 CM	3	PROLIFIC (>20 CULMS)	2	INTERMEDIATE (30-59 CM)	1	ERECT	1	VERY EARLY (leaves dried before grain mature)	9	WELL EXSERTED	2	INTERMEDIATE (25 - 50% of grains removed)	Africa
IRIS_313-10510	MAGSIING	IND	YES	YES	YES	0	ABSENT	6	131-150 CM	2	MEDIUM (10-20 CULMS)	2	INTERMEDIATE (30-59 CM)	1	ERECT	5	INTERMEDIATE (one leaf still green)	9	WELL EXSERTED	3	EASY (>50% of grains removed)	Philippines
IRIS_313-10511	MACAN SAPAC	IND	YES	YES	YES		ABSENT							5	HORIZONTAL	7	LATE (two or more leaves still green)	9	WELL EXSERTED	2	INTERMEDIATE (25 - 50% of grains removed)	Philippines
IRIS_313-10513	LUBANG PUTI	IND	YES	YES	YES	0	ABSENT	5	111-130 CM	2	MEDIUM (10-20 CULMS)	2	INTERMEDIATE (30-59 CM)	5	HORIZONTAL	1	VERY EARLY (leaves dried before grain mature)	9	WELL EXSERTED	2	INTERMEDIATE (25 - 50% of grains removed)	na
IRIS_313-10514	CAMPENA	IND	YES	YES	YES	0	ABSENT	6	131-150 CM	2	MEDIUM (10-20 CULMS)	2	INTERMEDIATE (30-59 CM)	7	DESCENDING	9	VERY LATE (all leaves still green)	9	WELL EXSERTED	3	EASY (>50% of grains removed)	Philippines
IRIS_313-10515	TAICHUNG WOO-GEN 2	IND	YES	YES	YES	0	ABSENT	4	91-110 CM	2	MEDIUM (10-20 CULMS)	1	SHORT (<30 CM)	1	ERECT	1	VERY EARLY (leaves dried before grain mature)	9	WELL EXSERTED	2	INTERMEDIATE (25 - 50% of grains removed)	China(Taiwan)
IRIS_313-10516	0	IND	YES	YES	YES	0	ABSENT	6	131-150 CM	2	MEDIUM (10-20 CULMS)	1	SHORT (<30 CM)	5	HORIZONTAL	1	VERY EARLY (leaves dried before grain mature)	9	WELL EXSERTED	2	INTERMEDIATE (25 - 50% of grains removed)	United States of America
IRIS_313-10517	SIPOT	IND	YES	YES	YES	0	ABSENT	6	131-150 CM	2	MEDIUM (10-20 CULMS)	1	SHORT (<30 CM)	1	ERECT	1	VERY EARLY (leaves dried before grain mature)	9	WELL EXSERTED	2	INTERMEDIATE (25 - 50% of grains removed)	Philippines
IRIS_313-10518	KHAYANGYA D 34-181	IND	YES	YES	YES	0	ABSENT	5	111-130 CM	3	PROLIFIC (>20 CULMS)	1	SHORT (<30 CM)	1	ERECT	1	VERY EARLY (leaves dried before grain mature)	9	WELL EXSERTED	2	INTERMEDIATE (25 - 50% of grains removed)	Myanmar
IRIS_313-10519	ADT22	IND	YES	YES	YES	0	ABSENT	6	131-150 CM	3	PROLIFIC (>20 CULMS)	1	SHORT (<30 CM)	5	HORIZONTAL	1	VERY EARLY (leaves dried before grain mature)	9	WELL EXSERTED	2	INTERMEDIATE (25 - 50% of grains removed)	India
IRIS_313-10520	NATURAL HYBRID C33-8	IND	YES	YES	YES	0	ABSENT	5	111-130 CM	2	MEDIUM (10-20 CULMS)	1	SHORT (<30 CM)	5	HORIZONTAL	1	VERY EARLY (leaves dried before grain mature)	9	WELL EXSERTED	2	INTERMEDIATE (25 - 50% of grains removed)	Myanmar
IRIS_313-10521	SANNABATHA	ARO	YES	YES	YES	0	ABSENT	4	91-110 CM	3	PROLIFIC (>20 CULMS)	1	SHORT (<30 CM)	1	ERECT	1	VERY EARLY (leaves dried before grain mature)	9	WELL EXSERTED	2	INTERMEDIATE (25 - 50% of grains removed)	India
IRIS_313-10522	SUKAMANDI 1005	ADM
IRIS_313-10523	PTB18	IND	YES	YES	YES	0	ABSENT	6	131-150 CM	3	PROLIFIC (>20 CULMS)	2	INTERMEDIATE (30-59 CM)	1	ERECT	1	VERY EARLY (leaves dried before grain mature)	9	WELL EXSERTED	2	INTERMEDIATE (25 - 50% of grains removed)	India
IRIS_313-10524	KHAO BAI SRI	IND	YES	YES	YES	0	ABSENT	6	131-150 CM	3	PROLIFIC (>20 CULMS)	2	INTERMEDIATE (30-59 CM)	1	ERECT	1	VERY EARLY (leaves dried before grain mature)	9	WELL EXSERTED	2	INTERMEDIATE (25 - 50% of grains removed)	na
IRIS_313-10525	BANDANG PUTIH 680	IND	YES	YES	YES	0	ABSENT	5	111-130 CM	3	PROLIFIC (>20 CULMS)	1	SHORT (<30 CM)	5	HORIZONTAL	1	VERY EARLY (leaves dried before grain mature)	9	WELL EXSERTED	2	INTERMEDIATE (25 - 50% of grains removed)	Indonesia
IRIS_313-10526	CO 2	IND	YES	YES	YES	0	ABSENT	6	131-150 CM	3	PROLIFIC (>20 CULMS)	1	SHORT (<30 CM)	5	HORIZONTAL	1	VERY EARLY (leaves dried before grain mature)	3	PARTLY EXSERTED	2	INTERMEDIATE (25 - 50% of grains removed)	India
IRIS_313-10527	ADT12	IND	YES	YES	YES	0	ABSENT	5	111-130 CM	2	MEDIUM (10-20 CULMS)	1	SHORT (<30 CM)	1	ERECT	1	VERY EARLY (leaves dried before grain mature)	9	WELL EXSERTED	2	INTERMEDIATE (25 - 50% of grains removed)	India
IRIS_313-10531	HR22	IND	YES	YES	YES	1	SHORT AND PARTLY AWNED	5	111-130 CM	3	PROLIFIC (>20 CULMS)	1	SHORT (<30 CM)	5	HORIZONTAL	1	VERY EARLY (leaves dried before grain mature)	9	WELL EXSERTED	2	INTERMEDIATE (25 - 50% of grains removed)	India
IRIS_313-10534	D 204-1	AUS	YES	YES	YES	0	ABSENT	4	91-110 CM	2	MEDIUM (10-20 CULMS)	1	SHORT (<30 CM)	5	HORIZONTAL	1	VERY EARLY (leaves dried before grain mature)	9	WELL EXSERTED	2	INTERMEDIATE (25 - 50% of grains removed)	India
IRIS_313-10536	GAMTI 1-34	IND	YES	YES	YES	0	ABSENT	5	111-130 CM	3	PROLIFIC (>20 CULMS)	1	SHORT (<30 CM)	5	HORIZONTAL	1	VERY EARLY (leaves dried before grain mature)	9	WELL EXSERTED	2	INTERMEDIATE (25 - 50% of grains removed)	United Republic of Tanzania
IRIS_313-10537	KALAMON 113	ARO			YES
IRIS_313-10539	BADAL 76	IND	YES	YES	YES	0	ABSENT	6	131-150 CM	3	PROLIFIC (>20 CULMS)	1	SHORT (<30 CM)	5	HORIZONTAL	1	VERY EARLY (leaves dried before grain mature)	9	WELL EXSERTED	2	INTERMEDIATE (25 - 50% of grains removed)	Bangladesh
IRIS_313-10541	IACA ESCURO	JAP			YES
IRIS_313-10542	BELLO	IND	YES	YES	YES	0	ABSENT	4	91-110 CM	2	MEDIUM (10-20 CULMS)	1	SHORT (<30 CM)	1	ERECT	1	VERY EARLY (leaves dried before grain mature)	9	WELL EXSERTED	2	INTERMEDIATE (25 - 50% of grains removed)	India
IRIS_313-10543	DODGUI	AUS	YES	YES	YES	0	ABSENT	4	91-110 CM	3	PROLIFIC (>20 CULMS)	1	SHORT (<30 CM)	1	ERECT	1	VERY EARLY (leaves dried before grain mature)	9	WELL EXSERTED	2	INTERMEDIATE (25 - 50% of grains removed)	India
IRIS_313-10544	DONGREM	IND	YES	YES	YES	0	ABSENT	5	111-130 CM	3	PROLIFIC (>20 CULMS)	1	SHORT (<30 CM)	1	ERECT	1	VERY EARLY (leaves dried before grain mature)	9	WELL EXSERTED	2	INTERMEDIATE (25 - 50% of grains removed)	India
IRIS_313-10545	KARIA	AUS	YES	YES	YES	0	ABSENT	5	111-130 CM	3	PROLIFIC (>20 CULMS)	1	SHORT (<30 CM)	1	ERECT	1	VERY EARLY (leaves dried before grain mature)	9	WELL EXSERTED	2	INTERMEDIATE (25 - 50% of grains removed)	na
IRIS_313-10547	C 34-13	IND	YES	YES	YES	0	ABSENT	5	111-130 CM	3	PROLIFIC (>20 CULMS)	2	INTERMEDIATE (30-59 CM)	1	ERECT	1	VERY EARLY (leaves dried before grain mature)	9	WELL EXSERTED	2	INTERMEDIATE (25 - 50% of grains removed)	Myanmar
IRIS_313-10549	RATUA 81	AUS	YES	YES	YES	0	ABSENT	4	91-110 CM	2	MEDIUM (10-20 CULMS)	1	SHORT (<30 CM)	1	ERECT	1	VERY EARLY (leaves dried before grain mature)	9	WELL EXSERTED	2	INTERMEDIATE (25 - 50% of grains removed)	Pakistan
IRIS_313-10550	221 BC4-1-45-10	IND	YES	YES	YES	0	ABSENT	5	111-130 CM	2	MEDIUM (10-20 CULMS)	1	SHORT (<30 CM)	5	HORIZONTAL	1	VERY EARLY (leaves dried before grain mature)	9	WELL EXSERTED	2	INTERMEDIATE (25 - 50% of grains removed)	Indonesia
IRIS_313-10552	RL GOPHER	JAP			YES
IRIS_313-10554	BONG SEN	IND	YES	YES	YES	0	ABSENT	4	91-110 CM	2	MEDIUM (10-20 CULMS)	2	INTERMEDIATE (30-59 CM)	5	HORIZONTAL	1	VERY EARLY (leaves dried before grain mature)	9	WELL EXSERTED	2	INTERMEDIATE (25 - 50% of grains removed)	Vietnam
IRIS_313-10555	LUA HUONG T 1	IND	YES	YES	YES	0	ABSENT	7	> 150 CM	3	PROLIFIC (>20 CULMS)	1	SHORT (<30 CM)	3	SEMI-ERECT	1	VERY EARLY (leaves dried before grain mature)	9	WELL EXSERTED	2	INTERMEDIATE (25 - 50% of grains removed)	Vietnam
IRIS_313-10556	LUA DEN MUA	IND	YES	YES	YES	0	ABSENT	5	111-130 CM	3	PROLIFIC (>20 CULMS)	2	INTERMEDIATE (30-59 CM)	5	HORIZONTAL	1	VERY EARLY (leaves dried before grain mature)	9	WELL EXSERTED	2	INTERMEDIATE (25 - 50% of grains removed)	Vietnam
IRIS_313-10557	KONG MARETH 4 T1	IND	YES	YES	YES	0	ABSENT	7	> 150 CM	3	PROLIFIC (>20 CULMS)	1	SHORT (<30 CM)	1	ERECT	1	VERY EARLY (leaves dried before grain mature)	9	WELL EXSERTED	2	INTERMEDIATE (25 - 50% of grains removed)	Cambodia
IRIS_313-10558	LITCHIKIANG	JAP
IRIS_313-10559	FI-LAI-FENG	JAP
IRIS_313-10560	TA-PAI-MAUNG	IND	YES	YES	YES	0	ABSENT	4	91-110 CM	2	MEDIUM (10-20 CULMS)	1	SHORT (<30 CM)	1	ERECT	1	VERY EARLY (leaves dried before grain mature)	9	WELL EXSERTED	2	INTERMEDIATE (25 - 50% of grains removed)	China
IRIS_313-10561	NAN-TEO 14	IND	YES	YES	YES	0	ABSENT	3	71-90 CM	2	MEDIUM (10-20 CULMS)	1	SHORT (<30 CM)	1	ERECT	1	VERY EARLY (leaves dried before grain mature)	9	WELL EXSERTED	2	INTERMEDIATE (25 - 50% of grains removed)	China
IRIS_313-10562	SENG-CHUI-LIN	ADM
IRIS_313-10563	SHA-TIAO-TSAO	JAP
IRIS_313-10564	250 KUNGANI 1	JAP
IRIS_313-10565	221 B-36-1-1-1-1	IND	YES	YES	YES	0	ABSENT	6	131-150 CM	2	MEDIUM (10-20 CULMS)	1	SHORT (<30 CM)	5	HORIZONTAL	1	VERY EARLY (leaves dried before grain mature)	9	WELL EXSERTED	2	INTERMEDIATE (25 - 50% of grains removed)	Indonesia
IRIS_313-10566	221 C-391-1-3-3	IND	YES	YES	YES	0	ABSENT	5	111-130 CM	3	PROLIFIC (>20 CULMS)	2	INTERMEDIATE (30-59 CM)	5	HORIZONTAL	1	VERY EARLY (leaves dried before grain mature)	9	WELL EXSERTED	2	INTERMEDIATE (25 - 50% of grains removed)	Indonesia
IRIS_313-10567	AIKAWA 44	JAP
IRIS_313-10568	OITA-MII 120	JAP
IRIS_313-10569	BEN-KEI	JAP
IRIS_313-10570	CHUSEI HONEN	JAP
IRIS_313-10572	KOTHMALLI KARUPPAN	IND	YES	YES	YES	0	ABSENT	6	131-150 CM	2	MEDIUM (10-20 CULMS)	1	SHORT (<30 CM)	5	HORIZONTAL	1	VERY EARLY (leaves dried before grain mature)	9	WELL EXSERTED	2	INTERMEDIATE (25 - 50% of grains removed)	Nigeria
IRIS_313-10573	SOSSOKA OULE	IND	YES	YES	YES	0	ABSENT	5	111-130 CM	2	MEDIUM (10-20 CULMS)	2	INTERMEDIATE (30-59 CM)	3	SEMI-ERECT	5	INTERMEDIATE (one leaf still green)	7	MODERATELY WELL EXSERTED	2	INTERMEDIATE (25 - 50% of grains removed)	Mali
IRIS_313-10574	KAILUNDO	IND	YES	YES	YES	0	ABSENT	6	131-150 CM	3	PROLIFIC (>20 CULMS)	2	INTERMEDIATE (30-59 CM)	5	HORIZONTAL	1	VERY EARLY (leaves dried before grain mature)	9	WELL EXSERTED	2	INTERMEDIATE (25 - 50% of grains removed)	Sierra Leone
IRIS_313-10575	KAYANGYA D 402	IND	YES	YES	YES	0	ABSENT	5	111-130 CM	2	MEDIUM (10-20 CULMS)	2	INTERMEDIATE (30-59 CM)	1	ERECT	1	VERY EARLY (leaves dried before grain mature)	9	WELL EXSERTED	2	INTERMEDIATE (25 - 50% of grains removed)	Myanmar
IRIS_313-10576	BAANYALOJOPOIHUN	IND	YES	YES	YES	0	ABSENT	7	> 150 CM	2	MEDIUM (10-20 CULMS)	2	INTERMEDIATE (30-59 CM)	1	ERECT	1	VERY EARLY (leaves dried before grain mature)	9	WELL EXSERTED	2	INTERMEDIATE (25 - 50% of grains removed)	Sierra Leone
IRIS_313-10577	IFUGAO RICE	JAP
IRIS_313-10578	PARAY QIKUG KABAYUH	JAP
IRIS_313-10580	PARAY KINARABAW	JAP
IRIS_313-10581	P-PEY SIQAT	JAP
IRIS_313-10582	QINOGNAS	JAP
IRIS_313-10583	TSAO-SIAO-PEH-TAO	JAP
IRIS_313-10585	UKON-NISHIKI	ADM
IRIS_313-10587	DB3	AUS	YES	YES	YES	1	SHORT AND PARTLY AWNED	5	111-130 CM	2	MEDIUM (10-20 CULMS)	1	SHORT (<30 CM)	1	ERECT	1	VERY EARLY (leaves dried before grain mature)	9	WELL EXSERTED	2	INTERMEDIATE (25 - 50% of grains removed)	Bangladesh
IRIS_313-10592	DJ69	AUS	YES	YES	YES	1	SHORT AND PARTLY AWNED	5	111-130 CM	2	MEDIUM (10-20 CULMS)	1	SHORT (<30 CM)	1	ERECT	1	VERY EARLY (leaves dried before grain mature)	9	WELL EXSERTED	2	INTERMEDIATE (25 - 50% of grains removed)	Bangladesh
IRIS_313-10593	DJ47	AUS	YES	YES	YES	5	SHORT AND FULLY AWNED	5	111-130 CM	2	MEDIUM (10-20 CULMS)	2	INTERMEDIATE (30-59 CM)	1	ERECT	1	VERY EARLY (leaves dried before grain mature)	9	WELL EXSERTED	2	INTERMEDIATE (25 - 50% of grains removed)	Bangladesh
IRIS_313-10594	DJ29	AUS	YES	YES		0	ABSENT	4	91-110 CM	2	MEDIUM (10-20 CULMS)	1	SHORT (<30 CM)	1	ERECT	1	VERY EARLY (leaves dried before grain mature)	9	WELL EXSERTED	2	INTERMEDIATE (25 - 50% of grains removed)	Bangladesh
IRIS_313-10595	DL 5	AUS	YES	YES	YES	1	SHORT AND PARTLY AWNED	5	111-130 CM	2	MEDIUM (10-20 CULMS)	2	INTERMEDIATE (30-59 CM)	1	ERECT	1	VERY EARLY (leaves dried before grain mature)	9	WELL EXSERTED	2	INTERMEDIATE (25 - 50% of grains removed)	Bangladesh
IRIS_313-10598	DD126	AUS	YES	YES	YES	0	ABSENT	5	111-130 CM	2	MEDIUM (10-20 CULMS)	2	INTERMEDIATE (30-59 CM)	1	ERECT	1	VERY EARLY (leaves dried before grain mature)	9	WELL EXSERTED	2	INTERMEDIATE (25 - 50% of grains removed)	Bangladesh
IRIS_313-10600	UCP41	AUS	YES	YES		1	SHORT AND PARTLY AWNED	4	91-110 CM	2	MEDIUM (10-20 CULMS)	1	SHORT (<30 CM)	1	ERECT	1	VERY EARLY (leaves dried before grain mature)	9	WELL EXSERTED	2	INTERMEDIATE (25 - 50% of grains removed)	Bangladesh
IRIS_313-10602	DM49	AUS	YES	YES		0	ABSENT	4	91-110 CM	2	MEDIUM (10-20 CULMS)	2	INTERMEDIATE (30-59 CM)	1	ERECT	1	VERY EARLY (leaves dried before grain mature)	9	WELL EXSERTED	2	INTERMEDIATE (25 - 50% of grains removed)	Bangladesh
IRIS_313-10603	UCP122	AUS	YES	YES	YES	0	ABSENT	4	91-110 CM	2	MEDIUM (10-20 CULMS)	2	INTERMEDIATE (30-59 CM)	5	HORIZONTAL	1	VERY EARLY (leaves dried before grain mature)	9	WELL EXSERTED	2	INTERMEDIATE (25 - 50% of grains removed)	Bangladesh
IRIS_313-10604	DV2	AUS	YES	YES	YES	0	ABSENT	4	91-110 CM	2	MEDIUM (10-20 CULMS)	1	SHORT (<30 CM)	1	ERECT	1	VERY EARLY (leaves dried before grain mature)	9	WELL EXSERTED	2	INTERMEDIATE (25 - 50% of grains removed)	Bangladesh
IRIS_313-10605	DV86	AUS	YES	YES	YES	5	SHORT AND FULLY AWNED	4	91-110 CM	2	MEDIUM (10-20 CULMS)	1	SHORT (<30 CM)	1	ERECT	1	VERY EARLY (leaves dried before grain mature)	9	WELL EXSERTED	2	INTERMEDIATE (25 - 50% of grains removed)	Bangladesh
IRIS_313-10606	DV110	AUS	YES	YES		0	ABSENT	4	91-110 CM	2	MEDIUM (10-20 CULMS)	1	SHORT (<30 CM)	1	ERECT	1	VERY EARLY (leaves dried before grain mature)	9	WELL EXSERTED	2	INTERMEDIATE (25 - 50% of grains removed)	Bangladesh
IRIS_313-10608	T 21	AUS	YES	YES		0	ABSENT	5	111-130 CM	2	MEDIUM (10-20 CULMS)	1	SHORT (<30 CM)	1	ERECT	1	VERY EARLY (leaves dried before grain mature)	9	WELL EXSERTED	2	INTERMEDIATE (25 - 50% of grains removed)	India
IRIS_313-10609	MATHOLUWA	IND	YES	YES	YES	0	ABSENT	6	131-150 CM	3	PROLIFIC (>20 CULMS)	2	INTERMEDIATE (30-59 CM)	1	ERECT	1	VERY EARLY (leaves dried before grain mature)	9	WELL EXSERTED	2	INTERMEDIATE (25 - 50% of grains removed)	Sri Lanka
IRIS_313-10610	ALAGUSAMBA	IND	YES	YES	YES	0	ABSENT	4	91-110 CM	2	MEDIUM (10-20 CULMS)	1	SHORT (<30 CM)	1	ERECT	1	VERY EARLY (leaves dried before grain mature)	9	WELL EXSERTED	2	INTERMEDIATE (25 - 50% of grains removed)	Sri Lanka
IRIS_313-10614	HAM MOON	IND	YES	YES	YES	5	SHORT AND FULLY AWNED	5	111-130 CM	2	MEDIUM (10-20 CULMS)	2	INTERMEDIATE (30-59 CM)	1	ERECT	1	VERY EARLY (leaves dried before grain mature)	9	WELL EXSERTED	2	INTERMEDIATE (25 - 50% of grains removed)	China(Hong_Kong)
IRIS_313-10617	KARA SHALI	JAP
IRIS_313-10618	CHINES	JAP
IRIS_313-10619	BICCO BRANCO	JAP
IRIS_313-10620	R 27	JAP
IRIS_313-10623	SIDALI	AUS	YES	YES	YES	0	ABSENT	5	111-130 CM	2	MEDIUM (10-20 CULMS)	2	INTERMEDIATE (30-59 CM)	5	HORIZONTAL	9	VERY LATE (all leaves still green)	9	WELL EXSERTED	3	EASY (>50% of grains removed)	Nepal
IRIS_313-10628	0	IND	YES	YES	YES	0	ABSENT	7	> 150 CM	3	PROLIFIC (>20 CULMS)	1	SHORT (<30 CM)	5	HORIZONTAL	9	VERY LATE (all leaves still green)	9	WELL EXSERTED	3	EASY (>50% of grains removed)	India
IRIS_313-10631	SHINCHIKU-IKU 97	JAP
IRIS_313-10640	SR26 B	IND	YES	YES	YES	0	ABSENT	4	91-110 CM	2	MEDIUM (10-20 CULMS)	2	INTERMEDIATE (30-59 CM)	3	SEMI-ERECT	9	VERY LATE (all leaves still green)	3	PARTLY EXSERTED	3	EASY (>50% of grains removed)	India
IRIS_313-10642	SACHIKAZE	JAP
IRIS_313-10644	BUSIYETAN	JAP
IRIS_313-10645	LENKIBE-N	JAP
IRIS_313-10648	PREAH SIHANOUK	IND	YES	YES	YES	0	ABSENT	6	131-150 CM	2	MEDIUM (10-20 CULMS)	2	INTERMEDIATE (30-59 CM)	3	SEMI-ERECT	9	VERY LATE (all leaves still green)	9	WELL EXSERTED	2	INTERMEDIATE (25 - 50% of grains removed)	Cambodia
IRIS_313-10649	RACION 1	JAP
IRIS_313-10650	NAHNG PRAYAH 132	IND	YES	YES	YES	0	ABSENT	7	> 150 CM	2	MEDIUM (10-20 CULMS)	2	INTERMEDIATE (30-59 CM)	5	HORIZONTAL	7	LATE (two or more leaves still green)	7	MODERATELY WELL EXSERTED	1	DIFFICULT (few or no grains removed)	Thailand
IRIS_313-10651	Phou sao leum nyang	IND	YES	YES	YES	0	ABSENT	6	131-150 CM	2	MEDIUM (10-20 CULMS)	2	INTERMEDIATE (30-59 CM)	3	SEMI-ERECT	9	VERY LATE (all leaves still green)	9	WELL EXSERTED	1	DIFFICULT (few or no grains removed)	Laos
IRIS_313-10652	Chao peuak deng	IND	YES	YES	YES	0	ABSENT	5	111-130 CM	2	MEDIUM (10-20 CULMS)	2	INTERMEDIATE (30-59 CM)	3	SEMI-ERECT	9	VERY LATE (all leaves still green)	3	PARTLY EXSERTED	3	EASY (>50% of grains removed)	Laos
IRIS_313-10653	Mak kheua	JAP
IRIS_313-10654	Ka saen	IND	YES	YES	YES	0	ABSENT	3	71-90 CM	2	MEDIUM (10-20 CULMS)	2	INTERMEDIATE (30-59 CM)	5	HORIZONTAL	9	VERY LATE (all leaves still green)	7	MODERATELY WELL EXSERTED	3	EASY (>50% of grains removed)	Laos
IRIS_313-10655	Ea houm	IND	YES	YES	YES	1	SHORT AND PARTLY AWNED	7	> 150 CM	2	MEDIUM (10-20 CULMS)	2	INTERMEDIATE (30-59 CM)	5	HORIZONTAL	9	VERY LATE (all leaves still green)	9	WELL EXSERTED	3	EASY (>50% of grains removed)	Laos
IRIS_313-10656	Nok kod	JAP
IRIS_313-10657	THANGONE	JAP			YES
IRIS_313-10659	LONG MA	IND	YES	YES		0	ABSENT	6	131-150 CM	2	MEDIUM (10-20 CULMS)	2	INTERMEDIATE (30-59 CM)	1	ERECT	9	VERY LATE (all leaves still green)	9	WELL EXSERTED	2	INTERMEDIATE (25 - 50% of grains removed)	Laos
IRIS_313-10660	Lep hed	JAP
IRIS_313-10661	SAMBA	IND	YES	YES	YES	1	SHORT AND PARTLY AWNED	7	> 150 CM	2	MEDIUM (10-20 CULMS)	2	INTERMEDIATE (30-59 CM)	3	SEMI-ERECT	9	VERY LATE (all leaves still green)	9	WELL EXSERTED	3	EASY (>50% of grains removed)	Sri Lanka
IRIS_313-10662	KAHATAWEE	IND	YES	YES	YES	0	ABSENT	5	111-130 CM	3	PROLIFIC (>20 CULMS)	2	INTERMEDIATE (30-59 CM)	1	ERECT	9	VERY LATE (all leaves still green)	9	WELL EXSERTED	3	EASY (>50% of grains removed)	Sri Lanka
IRIS_313-10664	ARC 6052	IND	YES	YES	YES	0	ABSENT	4	91-110 CM	3	PROLIFIC (>20 CULMS)	2	INTERMEDIATE (30-59 CM)	1	ERECT	9	VERY LATE (all leaves still green)	1	ENCLOSED	2	INTERMEDIATE (25 - 50% of grains removed)	India
IRIS_313-10666	ARC 6218	IND	YES	YES	YES	0	ABSENT	4	91-110 CM	1	SPARSE (<10 CULMS)	2	INTERMEDIATE (30-59 CM)	3	SEMI-ERECT	9	VERY LATE (all leaves still green)	1	ENCLOSED	2	INTERMEDIATE (25 - 50% of grains removed)	India
IRIS_313-10667	ARC 7236	IND	YES	YES	YES	0	ABSENT	4	91-110 CM	2	MEDIUM (10-20 CULMS)	2	INTERMEDIATE (30-59 CM)	3	SEMI-ERECT	9	VERY LATE (all leaves still green)	3	PARTLY EXSERTED	2	INTERMEDIATE (25 - 50% of grains removed)	India
IRIS_313-10668	ARC 7255	IND	YES	YES	YES	1	SHORT AND PARTLY AWNED	5	111-130 CM	3	PROLIFIC (>20 CULMS)	2	INTERMEDIATE (30-59 CM)	1	ERECT	9	VERY LATE (all leaves still green)	9	WELL EXSERTED	2	INTERMEDIATE (25 - 50% of grains removed)	India
IRIS_313-10670	ARC 10296	ARO	YES	YES	YES	1	SHORT AND PARTLY AWNED	5	111-130 CM	2	MEDIUM (10-20 CULMS)	2	INTERMEDIATE (30-59 CM)	3	SEMI-ERECT	9	VERY LATE (all leaves still green)	9	WELL EXSERTED	2	INTERMEDIATE (25 - 50% of grains removed)	India
IRIS_313-10671	ARC 10581	AUS	YES	YES	YES	0	ABSENT	6	131-150 CM	2	MEDIUM (10-20 CULMS)	3	TALL (>59 CM)	5	HORIZONTAL	9	VERY LATE (all leaves still green)	9	WELL EXSERTED	3	EASY (>50% of grains removed)	India
IRIS_313-10673	ARC 10843	AUS	YES	YES	YES	0	ABSENT	4	91-110 CM	3	PROLIFIC (>20 CULMS)	2	INTERMEDIATE (30-59 CM)	5	HORIZONTAL	9	VERY LATE (all leaves still green)	9	WELL EXSERTED	2	INTERMEDIATE (25 - 50% of grains removed)	India
IRIS_313-10674	ARC 10846	IND	YES	YES	YES	0	ABSENT	5	111-130 CM	2	MEDIUM (10-20 CULMS)	2	INTERMEDIATE (30-59 CM)	1	ERECT	9	VERY LATE (all leaves still green)	9	WELL EXSERTED	2	INTERMEDIATE (25 - 50% of grains removed)	India
IRIS_313-10675	ARC 10905	AUS	YES	YES	YES	0	ABSENT	5	111-130 CM	2	MEDIUM (10-20 CULMS)	2	INTERMEDIATE (30-59 CM)	5	HORIZONTAL	9	VERY LATE (all leaves still green)	9	WELL EXSERTED	3	EASY (>50% of grains removed)	India
IRIS_313-10676	ARC 10916	AUS	YES	YES	YES	0	ABSENT	5	111-130 CM	2	MEDIUM (10-20 CULMS)	2	INTERMEDIATE (30-59 CM)	5	HORIZONTAL	9	VERY LATE (all leaves still green)	3	PARTLY EXSERTED	2	INTERMEDIATE (25 - 50% of grains removed)	India
IRIS_313-10677	DEWAMINORI	JAP
IRIS_313-10678	MAKALIOKA	ADM	YES	YES	YES	0	ABSENT	5	111-130 CM	2	MEDIUM (10-20 CULMS)	2	INTERMEDIATE (30-59 CM)	5	HORIZONTAL	9	VERY LATE (all leaves still green)	9	WELL EXSERTED	3	EASY (>50% of grains removed)	Madagascar
IRIS_313-10679	Khai do	JAP
IRIS_313-10680	Mak nam	IND	YES	YES	YES	0	ABSENT	6	131-150 CM	1	SPARSE (<10 CULMS)	2	INTERMEDIATE (30-59 CM)	5	HORIZONTAL	9	VERY LATE (all leaves still green)	9	WELL EXSERTED	1	DIFFICULT (few or no grains removed)	Laos
IRIS_313-10681	Khan thai do	IND	YES	YES	YES	0	ABSENT					3	TALL (>59 CM)	3	SEMI-ERECT	5	INTERMEDIATE (one leaf still green)	9	WELL EXSERTED	3	EASY (>50% of grains removed)	Laos
IRIS_313-10682	PA KHENG	IND	YES	YES	YES	0	ABSENT	5	111-130 CM	2	MEDIUM (10-20 CULMS)	2	INTERMEDIATE (30-59 CM)	1	ERECT	9	VERY LATE (all leaves still green)	9	WELL EXSERTED	1	DIFFICULT (few or no grains removed)	Laos
IRIS_313-10683	Ngan tia	IND	YES	YES	YES	0	ABSENT	5	111-130 CM	2	MEDIUM (10-20 CULMS)	2	INTERMEDIATE (30-59 CM)	5	HORIZONTAL	9	VERY LATE (all leaves still green)	9	WELL EXSERTED	1	DIFFICULT (few or no grains removed)	Laos
IRIS_313-10684	BONGOLON	IND	YES	YES	YES		ABSENT							7	DESCENDING	5	INTERMEDIATE (one leaf still green)	9	WELL EXSERTED	3	EASY (>50% of grains removed)	Malaysia
IRIS_313-10687	PADI PULUT	IND	YES	YES	YES	1	SHORT AND PARTLY AWNED	6	131-150 CM	2	MEDIUM (10-20 CULMS)	2	INTERMEDIATE (30-59 CM)	3	SEMI-ERECT	9	VERY LATE (all leaves still green)	9	WELL EXSERTED	3	EASY (>50% of grains removed)	Malaysia
IRIS_313-10688	PADI TIMBUN	IND	YES	YES	YES	0	ABSENT	6	131-150 CM	2	MEDIUM (10-20 CULMS)	2	INTERMEDIATE (30-59 CM)	5	HORIZONTAL	9	VERY LATE (all leaves still green)	9	WELL EXSERTED	2	INTERMEDIATE (25 - 50% of grains removed)	Malaysia
IRIS_313-10689	SIKEP BATU	JAP
IRIS_313-10690	LARONDJAWI	IND	YES	YES			ABSENT							3	SEMI-ERECT	7	LATE (two or more leaves still green)	9	WELL EXSERTED	3	EASY (>50% of grains removed)	Indonesia
IRIS_313-10692	RANDAH SASAK	IND	YES	YES	YES	0	ABSENT	3	71-90 CM	2	MEDIUM (10-20 CULMS)	1	SHORT (<30 CM)	1	ERECT	9	VERY LATE (all leaves still green)	1	ENCLOSED	2	INTERMEDIATE (25 - 50% of grains removed)	Indonesia
IRIS_313-10693	SEREH	JAP
IRIS_313-10694	HAJI HARUN 38	IND	YES	YES	YES	0	ABSENT	6	131-150 CM	2	MEDIUM (10-20 CULMS)	2	INTERMEDIATE (30-59 CM)	3	SEMI-ERECT	9	VERY LATE (all leaves still green)	9	WELL EXSERTED	2	INTERMEDIATE (25 - 50% of grains removed)	Malaysia
IRIS_313-10695	TOLIL 14	IND	YES	YES	YES	0	ABSENT	7	> 150 CM	2	MEDIUM (10-20 CULMS)	2	INTERMEDIATE (30-59 CM)	3	SEMI-ERECT	9	VERY LATE (all leaves still green)	9	WELL EXSERTED	2	INTERMEDIATE (25 - 50% of grains removed)	Malaysia
IRIS_313-10697	SIAM ER 16	IND	YES	YES	YES	0	ABSENT	7	> 150 CM	2	MEDIUM (10-20 CULMS)	2	INTERMEDIATE (30-59 CM)	5	HORIZONTAL	9	VERY LATE (all leaves still green)	9	WELL EXSERTED	2	INTERMEDIATE (25 - 50% of grains removed)	Malaysia
IRIS_313-10698	RADIN GOI	IND	YES	YES	YES	0	ABSENT	7	> 150 CM	2	MEDIUM (10-20 CULMS)	2	INTERMEDIATE (30-59 CM)	3	SEMI-ERECT	9	VERY LATE (all leaves still green)	9	WELL EXSERTED	3	EASY (>50% of grains removed)	Malaysia
IRIS_313-10699	BUJANG	IND	YES	YES	YES	0	ABSENT	7	> 150 CM	2	MEDIUM (10-20 CULMS)	2	INTERMEDIATE (30-59 CM)	5	HORIZONTAL	1	VERY EARLY (leaves dried before grain mature)	9	WELL EXSERTED	2	INTERMEDIATE (25 - 50% of grains removed)	Malaysia
IRIS_313-10700	CHANTEK 145	IND	YES	YES	YES	0	ABSENT	7	> 150 CM	2	MEDIUM (10-20 CULMS)	2	INTERMEDIATE (30-59 CM)	5	HORIZONTAL	1	VERY EARLY (leaves dried before grain mature)	9	WELL EXSERTED	2	INTERMEDIATE (25 - 50% of grains removed)	Malaysia
IRIS_313-10701	RADIN EBOS 35	IND	YES	YES	YES	0	ABSENT	5	111-130 CM	2	MEDIUM (10-20 CULMS)	2	INTERMEDIATE (30-59 CM)	5	HORIZONTAL	7	LATE (two or more leaves still green)	9	WELL EXSERTED	3	EASY (>50% of grains removed)	Malaysia
IRIS_313-10702	JAROM EMAS	IND	YES	YES	YES		ABSENT							7	DESCENDING	7	LATE (two or more leaves still green)	9	WELL EXSERTED	3	EASY (>50% of grains removed)	Malaysia
IRIS_313-10703	PADI ADONG DUMARAT	JAP			YES
IRIS_313-10704	PADI DARAWAL	JAP			YES
IRIS_313-10705	PADI PULOT MELAYANG	IND	YES	YES	YES	1	SHORT AND PARTLY AWNED	5	111-130 CM	2	MEDIUM (10-20 CULMS)	2	INTERMEDIATE (30-59 CM)	3	SEMI-ERECT	9	VERY LATE (all leaves still green)	1	ENCLOSED	2	INTERMEDIATE (25 - 50% of grains removed)	Malaysia
IRIS_313-10706	ANAK CHINA	IND	YES	YES	YES	0	ABSENT	6	131-150 CM	3	PROLIFIC (>20 CULMS)	1	SHORT (<30 CM)	5	HORIZONTAL	9	VERY LATE (all leaves still green)	9	WELL EXSERTED	3	EASY (>50% of grains removed)	Malaysia
IRIS_313-10707	ANAK DIDEK	IND	YES	YES	YES	0	ABSENT	6	131-150 CM	3	PROLIFIC (>20 CULMS)	2	INTERMEDIATE (30-59 CM)	7	DESCENDING	3	EARLY (all leaves have lost green colour)	7	MODERATELY WELL EXSERTED	3	EASY (>50% of grains removed)	Malaysia
IRIS_313-10708	B 6311 A 5553-16-2	JAP
IRIS_313-10710	PINDE GOGO WIERIE	JAP			YES
IRIS_313-10711	7 AC	JAP	YES			0	ABSENT	5	111-130 CM	1	SPARSE (<10 CULMS)	1	SHORT (<30 CM)	1	ERECT	9	VERY LATE (all leaves still green)	9	WELL EXSERTED	1	DIFFICULT (few or no grains removed)	Liberia
IRIS_313-10712	KOTO OURA S 5	JAP
IRIS_313-10715	SUDU KARAYAL	IND	YES	YES	YES	0	ABSENT	6	131-150 CM	2	MEDIUM (10-20 CULMS)	2	INTERMEDIATE (30-59 CM)	1	ERECT	9	VERY LATE (all leaves still green)	9	WELL EXSERTED	3	EASY (>50% of grains removed)	Sri Lanka
IRIS_313-10716	MURUNGA	IND	YES	YES	YES	0	ABSENT	4	91-110 CM	2	MEDIUM (10-20 CULMS)	2	INTERMEDIATE (30-59 CM)	3	SEMI-ERECT	9	VERY LATE (all leaves still green)	9	WELL EXSERTED	3	EASY (>50% of grains removed)	Sri Lanka
IRIS_313-10717	PERIYA VELLAI	IND	YES	YES	YES	1	SHORT AND PARTLY AWNED	6	131-150 CM	2	MEDIUM (10-20 CULMS)	2	INTERMEDIATE (30-59 CM)	3	SEMI-ERECT	9	VERY LATE (all leaves still green)	3	PARTLY EXSERTED	2	INTERMEDIATE (25 - 50% of grains removed)	Sri Lanka
IRIS_313-10718	KARUTHA SEENATI	AUS	YES	YES	YES	1	SHORT AND PARTLY AWNED	5	111-130 CM	2	MEDIUM (10-20 CULMS)	2	INTERMEDIATE (30-59 CM)	3	SEMI-ERECT	9	VERY LATE (all leaves still green)	1	ENCLOSED	3	EASY (>50% of grains removed)	Sri Lanka
IRIS_313-10719	VELLAI KOLOMBAN	IND	YES	YES	YES	0	ABSENT	5	111-130 CM	2	MEDIUM (10-20 CULMS)	2	INTERMEDIATE (30-59 CM)	1	ERECT	9	VERY LATE (all leaves still green)	9	WELL EXSERTED	3	EASY (>50% of grains removed)	Sri Lanka
IRIS_313-10720	HEENDIKWEE	IND	YES	YES	YES	0	ABSENT	5	111-130 CM	2	MEDIUM (10-20 CULMS)	2	INTERMEDIATE (30-59 CM)	1	ERECT	9	VERY LATE (all leaves still green)	3	PARTLY EXSERTED	2	INTERMEDIATE (25 - 50% of grains removed)	Sri Lanka
IRIS_313-10721	HALSUDU HEENATI	IND	YES	YES	YES	0	ABSENT	4	91-110 CM	2	MEDIUM (10-20 CULMS)	2	INTERMEDIATE (30-59 CM)	3	SEMI-ERECT	9	VERY LATE (all leaves still green)	9	WELL EXSERTED	2	INTERMEDIATE (25 - 50% of grains removed)	Sri Lanka
IRIS_313-10722	GODAWEL	JAP			YES
IRIS_313-10723	MOND-BA	IND	YES	YES	YES	0	ABSENT	5	111-130 CM	3	PROLIFIC (>20 CULMS)	2	INTERMEDIATE (30-59 CM)	3	SEMI-ERECT	9	VERY LATE (all leaves still green)	9	WELL EXSERTED	2	INTERMEDIATE (25 - 50% of grains removed)	Senegal
IRIS_313-10724	MOUSOIR	IND	YES	YES	YES	0	ABSENT	5	111-130 CM	2	MEDIUM (10-20 CULMS)	2	INTERMEDIATE (30-59 CM)	5	HORIZONTAL	9	VERY LATE (all leaves still green)	9	WELL EXSERTED	3	EASY (>50% of grains removed)	Senegal
IRIS_313-10725	ERNEST	IND	YES	YES	YES	1	SHORT AND PARTLY AWNED	6	131-150 CM	2	MEDIUM (10-20 CULMS)	2	INTERMEDIATE (30-59 CM)	3	SEMI-ERECT	9	VERY LATE (all leaves still green)	9	WELL EXSERTED	2	INTERMEDIATE (25 - 50% of grains removed)	Senegal
IRIS_313-10726	POTO BALA	IND	YES	YES	YES	1	SHORT AND PARTLY AWNED	6	131-150 CM	2	MEDIUM (10-20 CULMS)	2	INTERMEDIATE (30-59 CM)	3	SEMI-ERECT	9	VERY LATE (all leaves still green)	9	WELL EXSERTED	2	INTERMEDIATE (25 - 50% of grains removed)	Senegal
IRIS_313-10727	KOUPENEDOU KOUBOURY	IND	YES	YES	YES	1	SHORT AND PARTLY AWNED	6	131-150 CM	2	MEDIUM (10-20 CULMS)	2	INTERMEDIATE (30-59 CM)	5	HORIZONTAL	9	VERY LATE (all leaves still green)	9	WELL EXSERTED	2	INTERMEDIATE (25 - 50% of grains removed)	Senegal
IRIS_313-10728	OUSSANTHIABA	IND	YES	YES	YES	0	ABSENT	7	> 150 CM	2	MEDIUM (10-20 CULMS)	2	INTERMEDIATE (30-59 CM)	1	ERECT	9	VERY LATE (all leaves still green)	9	WELL EXSERTED	2	INTERMEDIATE (25 - 50% of grains removed)	Senegal
IRIS_313-10730	NANIBRE	JAP
IRIS_313-10731	BARKHE TAULI	IND	YES	YES	YES	0	ABSENT	4	91-110 CM	2	MEDIUM (10-20 CULMS)	2	INTERMEDIATE (30-59 CM)	5	HORIZONTAL	9	VERY LATE (all leaves still green)	9	WELL EXSERTED	3	EASY (>50% of grains removed)	Nepal
IRIS_313-10732	MADHUWA KARIA	ARO	YES	YES	YES	1	SHORT AND PARTLY AWNED	6	131-150 CM	2	MEDIUM (10-20 CULMS)	2	INTERMEDIATE (30-59 CM)	5	HORIZONTAL	9	VERY LATE (all leaves still green)	9	WELL EXSERTED	2	INTERMEDIATE (25 - 50% of grains removed)	Nepal
IRIS_313-10733	MOTANGE PAHELLO LAULE	IND	YES	YES	YES	1	SHORT AND PARTLY AWNED	5	111-130 CM	2	MEDIUM (10-20 CULMS)	2	INTERMEDIATE (30-59 CM)	5	HORIZONTAL	9	VERY LATE (all leaves still green)	9	WELL EXSERTED	3	EASY (>50% of grains removed)	Nepal
IRIS_313-10734	DEVARASI	AUS	YES	YES		0	ABSENT	5	111-130 CM	3	PROLIFIC (>20 CULMS)	1	SHORT (<30 CM)	1	ERECT	9	VERY LATE (all leaves still green)	9	WELL EXSERTED	2	INTERMEDIATE (25 - 50% of grains removed)	Nepal
IRIS_313-10735	LAL SAR	AUS	YES	YES		1	SHORT AND PARTLY AWNED	4	91-110 CM	2	MEDIUM (10-20 CULMS)	1	SHORT (<30 CM)	3	SEMI-ERECT	9	VERY LATE (all leaves still green)	9	WELL EXSERTED	3	EASY (>50% of grains removed)	Nepal
IRIS_313-10736	RERM BILASH	AUS	YES	YES		0	ABSENT	4	91-110 CM	2	MEDIUM (10-20 CULMS)	1	SHORT (<30 CM)	1	ERECT	9	VERY LATE (all leaves still green)	9	WELL EXSERTED	2	INTERMEDIATE (25 - 50% of grains removed)	Nepal
IRIS_313-10737	GHAIYA	AUS	YES	YES		1	SHORT AND PARTLY AWNED	5	111-130 CM	2	MEDIUM (10-20 CULMS)	2	INTERMEDIATE (30-59 CM)	3	SEMI-ERECT	9	VERY LATE (all leaves still green)	9	WELL EXSERTED	1	DIFFICULT (few or no grains removed)	Nepal
IRIS_313-10738	ANDEL WELUT	ADM
IRIS_313-10739	GOGO	IND
IRIS_313-10740	KETAN PAPAH AREN	JAP
IRIS_313-10741	KETAN PELERN	JAP
IRIS_313-10742	MAMAS	IND	YES	YES	YES	0	ABSENT	6	131-150 CM	2	MEDIUM (10-20 CULMS)	2	INTERMEDIATE (30-59 CM)	5	HORIZONTAL	9	VERY LATE (all leaves still green)	9	WELL EXSERTED	2	INTERMEDIATE (25 - 50% of grains removed)	Indonesia
IRIS_313-10743	SERAJU	JAP
IRIS_313-10744	SIPON	JAP
IRIS_313-10745	SLOBOK	JAP
IRIS_313-10746	TJEMPO KREMBUNG	JAP
IRIS_313-10747	TJOKRON	JAP
IRIS_313-10748	LUA DUC	IND	YES	YES	YES	0	ABSENT	5	111-130 CM	3	PROLIFIC (>20 CULMS)	2	INTERMEDIATE (30-59 CM)	5	HORIZONTAL	9	VERY LATE (all leaves still green)	9	WELL EXSERTED	2	INTERMEDIATE (25 - 50% of grains removed)	Vietnam
IRIS_313-10749	MINH-SOC(CAMBODIA)	IND	YES	YES	YES	0	ABSENT	5	111-130 CM	2	MEDIUM (10-20 CULMS)	2	INTERMEDIATE (30-59 CM)	5	HORIZONTAL	9	VERY LATE (all leaves still green)	9	WELL EXSERTED	3	EASY (>50% of grains removed)	Vietnam
IRIS_313-10750	TRANG LUA	IND	YES	YES	YES	0	ABSENT	5	111-130 CM	2	MEDIUM (10-20 CULMS)	2	INTERMEDIATE (30-59 CM)	5	HORIZONTAL	1	VERY EARLY (leaves dried before grain mature)	3	PARTLY EXSERTED	2	INTERMEDIATE (25 - 50% of grains removed)	Vietnam
IRIS_313-10751	LUA CHUM	IND	YES	YES	YES	0	ABSENT	5	111-130 CM	2	MEDIUM (10-20 CULMS)	2	INTERMEDIATE (30-59 CM)	1	ERECT	7	LATE (two or more leaves still green)	7	MODERATELY WELL EXSERTED	1	DIFFICULT (few or no grains removed)	Vietnam
IRIS_313-10752	0	JAP
IRIS_313-10753	ZACATEPEC	IND	YES	YES	YES	0	ABSENT	1	< 51 CM	3	PROLIFIC (>20 CULMS)	2	INTERMEDIATE (30-59 CM)	1	ERECT	5	INTERMEDIATE (one leaf still green)	5	EXSERTED	2	INTERMEDIATE (25 - 50% of grains removed)	United States of America
IRIS_313-10754	KH998	IND	YES	YES	YES	0	ABSENT	2	51-70 CM	3	PROLIFIC (>20 CULMS)	1	SHORT (<30 CM)	1	ERECT	9	VERY LATE (all leaves still green)	3	PARTLY EXSERTED	2	INTERMEDIATE (25 - 50% of grains removed)	India
IRIS_313-10755	NEP BA BONG TO	IND	YES	YES	YES	0	ABSENT	6	131-150 CM	2	MEDIUM (10-20 CULMS)	2	INTERMEDIATE (30-59 CM)	5	HORIZONTAL	9	VERY LATE (all leaves still green)	9	WELL EXSERTED	2	INTERMEDIATE (25 - 50% of grains removed)	Vietnam
IRIS_313-10756	DAMODAR	IND	YES	YES	YES	0	ABSENT	3	71-90 CM	3	PROLIFIC (>20 CULMS)	1	SHORT (<30 CM)	1	ERECT	9	VERY LATE (all leaves still green)	3	PARTLY EXSERTED	2	INTERMEDIATE (25 - 50% of grains removed)	India
IRIS_313-10757	PEUAK NAM 43	IND	YES	YES	YES	0	ABSENT	6	131-150 CM	2	MEDIUM (10-20 CULMS)	2	INTERMEDIATE (30-59 CM)	5	HORIZONTAL	1	VERY EARLY (leaves dried before grain mature)	9	WELL EXSERTED	2	INTERMEDIATE (25 - 50% of grains removed)	Thailand
IRIS_313-10758	AEN METAN	JAP
IRIS_313-10759	ANDEL	JAP
IRIS_313-10760	ATJEH	IND	YES	YES	YES	0	ABSENT	5	111-130 CM	2	MEDIUM (10-20 CULMS)	2	INTERMEDIATE (30-59 CM)	5	HORIZONTAL	9	VERY LATE (all leaves still green)	3	PARTLY EXSERTED	3	EASY (>50% of grains removed)	Indonesia
IRIS_313-10761	BALIK SEMAH	JAP
IRIS_313-10762	BANDI	IND	YES	YES	YES	0	ABSENT	6	131-150 CM	2	MEDIUM (10-20 CULMS)	2	INTERMEDIATE (30-59 CM)	7	DESCENDING	9	VERY LATE (all leaves still green)	3	PARTLY EXSERTED	2	INTERMEDIATE (25 - 50% of grains removed)	Indonesia
IRIS_313-10765	CERE KAWAT	JAP
IRIS_313-10766	DJALAWARA	JAP
IRIS_313-10767	DJANGGOT	JAP
IRIS_313-10768	GADABUNG(GUNDIL)	IND	YES	YES	YES	0	ABSENT	6	131-150 CM	2	MEDIUM (10-20 CULMS)	1	SHORT (<30 CM)	5	HORIZONTAL	9	VERY LATE (all leaves still green)	9	WELL EXSERTED	3	EASY (>50% of grains removed)	Indonesia
IRIS_313-10769	GAJA BARU	IND	YES	YES	YES	0	ABSENT	4	91-110 CM	2	MEDIUM (10-20 CULMS)	2	INTERMEDIATE (30-59 CM)	5	HORIZONTAL	9	VERY LATE (all leaves still green)	3	PARTLY EXSERTED	2	INTERMEDIATE (25 - 50% of grains removed)	Indonesia
IRIS_313-10770	GANDAMANA	JAP
IRIS_313-10771	GOGO RAJAPAN	ADM
IRIS_313-10772	GOJOT	IND	YES	YES	YES	0	ABSENT	5	111-130 CM	2	MEDIUM (10-20 CULMS)	2	INTERMEDIATE (30-59 CM)	5	HORIZONTAL	9	VERY LATE (all leaves still green)	9	WELL EXSERTED	3	EASY (>50% of grains removed)	Indonesia
IRIS_313-10773	HAWARA DJEDAH	JAP
IRIS_313-10774	HEGAR MANAH	IND	YES	YES	YES	0	ABSENT	5	111-130 CM	2	MEDIUM (10-20 CULMS)	2	INTERMEDIATE (30-59 CM)	3	SEMI-ERECT	9	VERY LATE (all leaves still green)	3	PARTLY EXSERTED	2	INTERMEDIATE (25 - 50% of grains removed)	Indonesia
IRIS_313-10775	INDEL	IND	YES	YES	YES	0	ABSENT	6	131-150 CM	2	MEDIUM (10-20 CULMS)	2	INTERMEDIATE (30-59 CM)	5	HORIZONTAL	5	INTERMEDIATE (one leaf still green)	7	MODERATELY WELL EXSERTED	2	INTERMEDIATE (25 - 50% of grains removed)	Indonesia
IRIS_313-10776	KABADOKA	JAP
IRIS_313-10777	KAMAS	IND	YES	YES	YES	0	ABSENT	6	131-150 CM	3	PROLIFIC (>20 CULMS)	2	INTERMEDIATE (30-59 CM)	3	SEMI-ERECT	5	INTERMEDIATE (one leaf still green)	9	WELL EXSERTED	2	INTERMEDIATE (25 - 50% of grains removed)	Indonesia
IRIS_313-10778	KENTJANA MAHANG	IND	YES	YES	YES		ABSENT							7	DESCENDING	5	INTERMEDIATE (one leaf still green)	9	WELL EXSERTED	2	INTERMEDIATE (25 - 50% of grains removed)	Indonesia
IRIS_313-10779	KERAN DUKUH	IND	YES	YES	YES	0	ABSENT	7	> 150 CM	2	MEDIUM (10-20 CULMS)	1	SHORT (<30 CM)	5	HORIZONTAL	9	VERY LATE (all leaves still green)	9	WELL EXSERTED	3	EASY (>50% of grains removed)	Indonesia
IRIS_313-10780	KETAN LALER	JAP
IRIS_313-10781	KETAN MLANTING	JAP
IRIS_313-10782	KETAN NARIS	IND	YES	YES	YES	0	ABSENT	7	> 150 CM	1	SPARSE (<10 CULMS)	2	INTERMEDIATE (30-59 CM)	5	HORIZONTAL	9	VERY LATE (all leaves still green)	9	WELL EXSERTED	2	INTERMEDIATE (25 - 50% of grains removed)	Indonesia
IRIS_313-10783	KETAN OSOG	JAP
IRIS_313-10784	KETAN SAPI	JAP
IRIS_313-10785	KETAN SLAWI	JAP
IRIS_313-10786	KETAN URANG	ADM			YES
IRIS_313-10787	KWATIK PUTIH	ADM
IRIS_313-10788	LEMUNGSIR	JAP
IRIS_313-10789	LENGGANG GENUK BULU	JAP
IRIS_313-10790	LOLAWAJI	JAP
IRIS_313-10791	MANGSUR	IND	YES	YES	YES	0	ABSENT	7	> 150 CM	2	MEDIUM (10-20 CULMS)	2	INTERMEDIATE (30-59 CM)	5	HORIZONTAL	9	VERY LATE (all leaves still green)	9	WELL EXSERTED	3	EASY (>50% of grains removed)	Indonesia
IRIS_313-10792	MATIANG	IND	YES	YES	YES	0	ABSENT	7	> 150 CM	2	MEDIUM (10-20 CULMS)	2	INTERMEDIATE (30-59 CM)	5	HORIZONTAL	9	VERY LATE (all leaves still green)	9	WELL EXSERTED	3	EASY (>50% of grains removed)	Indonesia
IRIS_313-10793	MELIK	JAP
IRIS_313-10794	MENDUNGAN	JAP			YES
IRIS_313-10795	MLATI	JAP
IRIS_313-10796	MOLOG	JAP
IRIS_313-10797	NARUN	IND	YES	YES	YES	0	ABSENT	7	> 150 CM	2	MEDIUM (10-20 CULMS)	2	INTERMEDIATE (30-59 CM)	5	HORIZONTAL	9	VERY LATE (all leaves still green)	9	WELL EXSERTED	3	EASY (>50% of grains removed)	Indonesia
IRIS_313-10798	NOGO-BELE 2	JAP
IRIS_313-10799	PAE ONGGA	JAP
IRIS_313-10800	PALOTAN MELATI	JAP
IRIS_313-10801	PARE BUWUN	JAP
IRIS_313-10802	PEUTEUJ	JAP
IRIS_313-10803	PLAMPEYAN	JAP
IRIS_313-10804	PUAK	IND	YES	YES	YES	0	ABSENT	5	111-130 CM	2	MEDIUM (10-20 CULMS)	2	INTERMEDIATE (30-59 CM)	5	HORIZONTAL	9	VERY LATE (all leaves still green)	9	WELL EXSERTED	2	INTERMEDIATE (25 - 50% of grains removed)	Indonesia
IRIS_313-10805	PULO	JAP
IRIS_313-10806	RADEN DJAWA(GUNDIL)	IND	YES	YES	YES	1	SHORT AND PARTLY AWNED	7	> 150 CM	2	MEDIUM (10-20 CULMS)	1	SHORT (<30 CM)	5	HORIZONTAL	9	VERY LATE (all leaves still green)	9	WELL EXSERTED	2	INTERMEDIATE (25 - 50% of grains removed)	Indonesia
IRIS_313-10807	RANDA KUNING	IND	YES	YES	YES	0	ABSENT	6	131-150 CM	2	MEDIUM (10-20 CULMS)	2	INTERMEDIATE (30-59 CM)	5	HORIZONTAL	9	VERY LATE (all leaves still green)	9	WELL EXSERTED	3	EASY (>50% of grains removed)	Indonesia
IRIS_313-10808	RANTE	JAP
IRIS_313-10809	SAMPANG KUNING	JAP
IRIS_313-10810	SEGON BENGGALA	IND	YES	YES	YES	1	SHORT AND PARTLY AWNED	7	> 150 CM	2	MEDIUM (10-20 CULMS)	2	INTERMEDIATE (30-59 CM)	5	HORIZONTAL	9	VERY LATE (all leaves still green)	9	WELL EXSERTED	2	INTERMEDIATE (25 - 50% of grains removed)	Indonesia
IRIS_313-10811	SEMPOR	IND	YES	YES	YES	0	ABSENT	6	131-150 CM	2	MEDIUM (10-20 CULMS)	2	INTERMEDIATE (30-59 CM)	5	HORIZONTAL	9	VERY LATE (all leaves still green)	9	WELL EXSERTED	1	DIFFICULT (few or no grains removed)	Indonesia
IRIS_313-10812	SERUNEN	IND	YES	YES	YES	0	ABSENT	7	> 150 CM	2	MEDIUM (10-20 CULMS)	2	INTERMEDIATE (30-59 CM)	5	HORIZONTAL	9	VERY LATE (all leaves still green)	9	WELL EXSERTED	2	INTERMEDIATE (25 - 50% of grains removed)	Indonesia
IRIS_313-10813	SIAM BARABAI	IND	YES	YES	YES	0	ABSENT	7	> 150 CM	3	PROLIFIC (>20 CULMS)	2	INTERMEDIATE (30-59 CM)	5	HORIZONTAL	9	VERY LATE (all leaves still green)	9	WELL EXSERTED	2	INTERMEDIATE (25 - 50% of grains removed)	Indonesia
IRIS_313-10814	SIBORAS	IND	YES	YES	YES	1	SHORT AND PARTLY AWNED	6	131-150 CM	2	MEDIUM (10-20 CULMS)	2	INTERMEDIATE (30-59 CM)	3	SEMI-ERECT	9	VERY LATE (all leaves still green)	3	PARTLY EXSERTED	2	INTERMEDIATE (25 - 50% of grains removed)	Indonesia
IRIS_313-10815	SIDJANGGUK	JAP
IRIS_313-10816	SIDJERO GUNDIL	JAP
IRIS_313-10817	SLAMET	JAP
IRIS_313-10818	TJEMPO PENDEK-UNTUNG	IND	YES	YES	YES	0	ABSENT	7	> 150 CM	2	MEDIUM (10-20 CULMS)	2	INTERMEDIATE (30-59 CM)	5	HORIZONTAL	9	VERY LATE (all leaves still green)	9	WELL EXSERTED	2	INTERMEDIATE (25 - 50% of grains removed)	Indonesia
IRIS_313-10819	TJERE ENER	IND	YES	YES	YES	0	ABSENT	7	> 150 CM	2	MEDIUM (10-20 CULMS)	2	INTERMEDIATE (30-59 CM)	5	HORIZONTAL	9	VERY LATE (all leaves still green)	9	WELL EXSERTED	2	INTERMEDIATE (25 - 50% of grains removed)	Indonesia
IRIS_313-10820	TJERE MANGGA	IND	YES	YES	YES	0	ABSENT	7	> 150 CM	2	MEDIUM (10-20 CULMS)	2	INTERMEDIATE (30-59 CM)	3	SEMI-ERECT	9	VERY LATE (all leaves still green)	9	WELL EXSERTED	2	INTERMEDIATE (25 - 50% of grains removed)	Indonesia
IRIS_313-10821	TJ. PERAK	IND	YES	YES	YES	0	ABSENT	7	> 150 CM	2	MEDIUM (10-20 CULMS)	2	INTERMEDIATE (30-59 CM)	5	HORIZONTAL	9	VERY LATE (all leaves still green)	9	WELL EXSERTED	2	INTERMEDIATE (25 - 50% of grains removed)	Indonesia
IRIS_313-10822	UNGGAS	IND	YES	YES	YES	0	ABSENT	7	> 150 CM	2	MEDIUM (10-20 CULMS)	2	INTERMEDIATE (30-59 CM)	5	HORIZONTAL	9	VERY LATE (all leaves still green)	9	WELL EXSERTED	2	INTERMEDIATE (25 - 50% of grains removed)	Indonesia
IRIS_313-10823	UTRI DELI	IND	YES	YES	YES	0	ABSENT	7	> 150 CM	2	MEDIUM (10-20 CULMS)	2	INTERMEDIATE (30-59 CM)	5	HORIZONTAL	9	VERY LATE (all leaves still green)	9	WELL EXSERTED	2	INTERMEDIATE (25 - 50% of grains removed)	Indonesia
IRIS_313-10824	HOING CANTEL	IND	YES	YES	YES	1	SHORT AND PARTLY AWNED	6	131-150 CM	2	MEDIUM (10-20 CULMS)	1	SHORT (<30 CM)	5	HORIZONTAL	9	VERY LATE (all leaves still green)	9	WELL EXSERTED	2	INTERMEDIATE (25 - 50% of grains removed)	Indonesia
IRIS_313-10825	KEMA 5	IND	YES	YES	YES	0	ABSENT	5	111-130 CM	3	PROLIFIC (>20 CULMS)	1	SHORT (<30 CM)	5	HORIZONTAL	9	VERY LATE (all leaves still green)	9	WELL EXSERTED	3	EASY (>50% of grains removed)	na
IRIS_313-10827	BINARITOS	JAP
IRIS_313-10828	IKOGAN	JAP			YES
IRIS_313-10829	INAMBOG	JAP
IRIS_313-10830	INAPORAONAN	JAP
IRIS_313-10831	MALANDI 2	JAP
IRIS_313-10832	MALASAY	JAP
IRIS_313-10833	EDAKKADAN 0-69-27	IND	YES	YES	YES	0	ABSENT	5	111-130 CM	2	MEDIUM (10-20 CULMS)	2	INTERMEDIATE (30-59 CM)	3	SEMI-ERECT	9	VERY LATE (all leaves still green)	9	WELL EXSERTED	3	EASY (>50% of grains removed)	India
IRIS_313-10834	IARI 11387	JAP
IRIS_313-10835	PERUNEL 0-69-18	IND	YES	YES	YES	0	ABSENT	5	111-130 CM	2	MEDIUM (10-20 CULMS)	2	INTERMEDIATE (30-59 CM)	3	SEMI-ERECT	9	VERY LATE (all leaves still green)	9	WELL EXSERTED	3	EASY (>50% of grains removed)	India
IRIS_313-10836	VELLA PERUVAZHA 0-68-12	IND	YES	YES	YES	0	ABSENT	5	111-130 CM	2	MEDIUM (10-20 CULMS)	3	TALL (>59 CM)	3	SEMI-ERECT	9	VERY LATE (all leaves still green)	9	WELL EXSERTED	3	EASY (>50% of grains removed)	India
IRIS_313-10837	BACK KYUNG ZO	JAP
IRIS_313-10838	SSAL BYEO	JAP
IRIS_313-10839	TAE GU NA	JAP
IRIS_313-10840	YE ZO	JAP
IRIS_313-10841	KETAN NANGKA	JAP
IRIS_313-10842	LUBUK LINGGAU	IND	YES	YES	YES	1	SHORT AND PARTLY AWNED	4	91-110 CM	2	MEDIUM (10-20 CULMS)	1	SHORT (<30 CM)	7	DESCENDING	9	VERY LATE (all leaves still green)	9	WELL EXSERTED	2	INTERMEDIATE (25 - 50% of grains removed)	Indonesia
IRIS_313-10844	0	IND	YES	YES	YES	0	ABSENT	4	91-110 CM	2	MEDIUM (10-20 CULMS)	2	INTERMEDIATE (30-59 CM)	3	SEMI-ERECT	9	VERY LATE (all leaves still green)	9	WELL EXSERTED	3	EASY (>50% of grains removed)	Indonesia
IRIS_313-10845	ARC 5756	AUS	YES	YES	YES	1	SHORT AND PARTLY AWNED	6	131-150 CM	3	PROLIFIC (>20 CULMS)	2	INTERMEDIATE (30-59 CM)	5	HORIZONTAL	9	VERY LATE (all leaves still green)	3	PARTLY EXSERTED	3	EASY (>50% of grains removed)	India
IRIS_313-10847	ARC 6015	IND	YES	YES	YES	0	ABSENT	6	131-150 CM	2	MEDIUM (10-20 CULMS)	2	INTERMEDIATE (30-59 CM)	1	ERECT	9	VERY LATE (all leaves still green)	1	ENCLOSED	2	INTERMEDIATE (25 - 50% of grains removed)	India
IRIS_313-10848	ARC 6188	JAP
IRIS_313-10849	ARC 7001	AUS	YES	YES	YES	0	ABSENT	5	111-130 CM	2	MEDIUM (10-20 CULMS)	2	INTERMEDIATE (30-59 CM)	1	ERECT	9	VERY LATE (all leaves still green)	9	WELL EXSERTED	3	EASY (>50% of grains removed)	India
IRIS_313-10850	ARC 7263	ADM			YES
IRIS_313-10851	ARC 7296	ARO	YES	YES	YES	1	SHORT AND PARTLY AWNED	5	111-130 CM	2	MEDIUM (10-20 CULMS)	2	INTERMEDIATE (30-59 CM)	3	SEMI-ERECT	9	VERY LATE (all leaves still green)	9	WELL EXSERTED	2	INTERMEDIATE (25 - 50% of grains removed)	India
IRIS_313-10852	ARC 7336	AUS	YES	YES		0	ABSENT	5	111-130 CM	2	MEDIUM (10-20 CULMS)	2	INTERMEDIATE (30-59 CM)	1	ERECT	9	VERY LATE (all leaves still green)	9	WELL EXSERTED	2	INTERMEDIATE (25 - 50% of grains removed)	India
IRIS_313-10853	ARC 10028	JAP
IRIS_313-10854	ARC 10145	AUS	YES	YES		0	ABSENT	6	131-150 CM	2	MEDIUM (10-20 CULMS)	2	INTERMEDIATE (30-59 CM)	5	HORIZONTAL	9	VERY LATE (all leaves still green)	3	PARTLY EXSERTED	2	INTERMEDIATE (25 - 50% of grains removed)	India
IRIS_313-10855	ARC 10159	IND	YES	YES	YES	0	ABSENT	6	131-150 CM	2	MEDIUM (10-20 CULMS)	2	INTERMEDIATE (30-59 CM)	5	HORIZONTAL	9	VERY LATE (all leaves still green)	9	WELL EXSERTED	2	INTERMEDIATE (25 - 50% of grains removed)	India
IRIS_313-10856	ARC 10537	AUS	YES	YES	YES	5	SHORT AND FULLY AWNED	6	131-150 CM	2	MEDIUM (10-20 CULMS)	2	INTERMEDIATE (30-59 CM)	5	HORIZONTAL	9	VERY LATE (all leaves still green)	9	WELL EXSERTED	2	INTERMEDIATE (25 - 50% of grains removed)	India
IRIS_313-10857	ARC 10825	AUS	YES	YES	YES	0	ABSENT	5	111-130 CM	3	PROLIFIC (>20 CULMS)	2	INTERMEDIATE (30-59 CM)	1	ERECT	9	VERY LATE (all leaves still green)	1	ENCLOSED	3	EASY (>50% of grains removed)	India
IRIS_313-10858	ARC 10894	AUS	YES	YES	YES	1	SHORT AND PARTLY AWNED	6	131-150 CM	2	MEDIUM (10-20 CULMS)	2	INTERMEDIATE (30-59 CM)	3	SEMI-ERECT	9	VERY LATE (all leaves still green)	9	WELL EXSERTED	2	INTERMEDIATE (25 - 50% of grains removed)	India
IRIS_313-10859	ARC 10939	AUS	YES	YES	YES	0	ABSENT	4	91-110 CM	2	MEDIUM (10-20 CULMS)	2	INTERMEDIATE (30-59 CM)			9	VERY LATE (all leaves still green)	3	PARTLY EXSERTED	3	EASY (>50% of grains removed)	India
IRIS_313-10861	ARC 11276	AUS	YES	YES		0	ABSENT	5	111-130 CM	1	SPARSE (<10 CULMS)	2	INTERMEDIATE (30-59 CM)	5	HORIZONTAL	9	VERY LATE (all leaves still green)	1	ENCLOSED	2	INTERMEDIATE (25 - 50% of grains removed)	India
IRIS_313-10862	ARC 11281	JAP
IRIS_313-10863	ARC 11322	IND	YES	YES	YES	0	ABSENT	7	> 150 CM	2	MEDIUM (10-20 CULMS)	2	INTERMEDIATE (30-59 CM)	5	HORIZONTAL	9	VERY LATE (all leaves still green)	9	WELL EXSERTED	2	INTERMEDIATE (25 - 50% of grains removed)	India
IRIS_313-10864	ARC 11338	ADM	YES	YES	YES	0	ABSENT	4	91-110 CM	2	MEDIUM (10-20 CULMS)	2	INTERMEDIATE (30-59 CM)	5	HORIZONTAL	9	VERY LATE (all leaves still green)	9	WELL EXSERTED	2	INTERMEDIATE (25 - 50% of grains removed)	India
IRIS_313-10865	ARC 11424	JAP
IRIS_313-10866	ARC 11478	JAP
IRIS_313-10867	ARC 11538	JAP
IRIS_313-10868	ARC 11571	ARO	YES	YES	YES	0	ABSENT	6	131-150 CM	3	PROLIFIC (>20 CULMS)	2	INTERMEDIATE (30-59 CM)	5	HORIZONTAL	9	VERY LATE (all leaves still green)	9	WELL EXSERTED	2	INTERMEDIATE (25 - 50% of grains removed)	India
IRIS_313-10869	ARC 11751	AUS	YES	YES		0	ABSENT	6	131-150 CM	2	MEDIUM (10-20 CULMS)	2	INTERMEDIATE (30-59 CM)	1	ERECT	9	VERY LATE (all leaves still green)	9	WELL EXSERTED	2	INTERMEDIATE (25 - 50% of grains removed)	India
IRIS_313-10870	ARC 11768	JAP
IRIS_313-10871	ARC 11777	AUS	YES	YES		0	ABSENT	5	111-130 CM	2	MEDIUM (10-20 CULMS)	2	INTERMEDIATE (30-59 CM)	3	SEMI-ERECT	9	VERY LATE (all leaves still green)	1	ENCLOSED	3	EASY (>50% of grains removed)	India
IRIS_313-10872	ARC 11802	ADM
IRIS_313-10873	ARC 11822	AUS	YES	YES	YES	0	ABSENT	5	111-130 CM	2	MEDIUM (10-20 CULMS)	3	TALL (>59 CM)	3	SEMI-ERECT	9	VERY LATE (all leaves still green)	9	WELL EXSERTED	2	INTERMEDIATE (25 - 50% of grains removed)	India
IRIS_313-10874	ARC 11946	JAP
IRIS_313-10875	ARC 12021	AUS	YES	YES		0	ABSENT	5	111-130 CM	2	MEDIUM (10-20 CULMS)	2	INTERMEDIATE (30-59 CM)	5	HORIZONTAL	9	VERY LATE (all leaves still green)	9	WELL EXSERTED	3	EASY (>50% of grains removed)	India
IRIS_313-10876	ARC 12067	AUS	YES	YES		0	ABSENT	5	111-130 CM	2	MEDIUM (10-20 CULMS)	2	INTERMEDIATE (30-59 CM)	5	HORIZONTAL	9	VERY LATE (all leaves still green)	9	WELL EXSERTED	2	INTERMEDIATE (25 - 50% of grains removed)	India
IRIS_313-10877	ARC 12079	AUS	YES	YES		0	ABSENT	6	131-150 CM	2	MEDIUM (10-20 CULMS)	2	INTERMEDIATE (30-59 CM)	3	SEMI-ERECT	9	VERY LATE (all leaves still green)	9	WELL EXSERTED	2	INTERMEDIATE (25 - 50% of grains removed)	India
IRIS_313-10878	ARC 12101	AUS	YES	YES		0	ABSENT	6	131-150 CM	2	MEDIUM (10-20 CULMS)	2	INTERMEDIATE (30-59 CM)	3	SEMI-ERECT	9	VERY LATE (all leaves still green)	9	WELL EXSERTED	2	INTERMEDIATE (25 - 50% of grains removed)	India
IRIS_313-10879	ARC 12124	AUS	YES	YES		0	ABSENT	5	111-130 CM	2	MEDIUM (10-20 CULMS)	2	INTERMEDIATE (30-59 CM)	5	HORIZONTAL	9	VERY LATE (all leaves still green)	9	WELL EXSERTED	3	EASY (>50% of grains removed)	India
IRIS_313-10880	ARC 12180	IND	YES	YES	YES	1	SHORT AND PARTLY AWNED	5	111-130 CM	2	MEDIUM (10-20 CULMS)	2	INTERMEDIATE (30-59 CM)	5	HORIZONTAL	9	VERY LATE (all leaves still green)	3	PARTLY EXSERTED	2	INTERMEDIATE (25 - 50% of grains removed)	India
IRIS_313-10881	ARC 12413	ARO	YES	YES		0	ABSENT	6	131-150 CM	2	MEDIUM (10-20 CULMS)	2	INTERMEDIATE (30-59 CM)	7	DESCENDING	9	VERY LATE (all leaves still green)	9	WELL EXSERTED	1	DIFFICULT (few or no grains removed)	India
IRIS_313-10882	ARC 12433	AUS	YES	YES	YES	0	ABSENT	4	91-110 CM	2	MEDIUM (10-20 CULMS)	2	INTERMEDIATE (30-59 CM)	5	HORIZONTAL	5	INTERMEDIATE (one leaf still green)	5	EXSERTED	3	EASY (>50% of grains removed)	India
IRIS_313-10883	ARC 12490	ARO
IRIS_313-10884	ARC 12493	JAP
IRIS_313-10885	ARC 12559	IND	YES	YES	YES	0	ABSENT	6	131-150 CM	2	MEDIUM (10-20 CULMS)	2	INTERMEDIATE (30-59 CM)	5	HORIZONTAL	9	VERY LATE (all leaves still green)	9	WELL EXSERTED	2	INTERMEDIATE (25 - 50% of grains removed)	India
IRIS_313-10886	ARC 12655	JAP
IRIS_313-10887	ARC 12690	IND	YES	YES	YES	0	ABSENT	7	> 150 CM	1	SPARSE (<10 CULMS)	2	INTERMEDIATE (30-59 CM)	5	HORIZONTAL	9	VERY LATE (all leaves still green)	3	PARTLY EXSERTED	2	INTERMEDIATE (25 - 50% of grains removed)	India
IRIS_313-10888	ARC 12726	JAP
IRIS_313-10889	ARC 12730	JAP
IRIS_313-10890	ARC 12861	JAP
IRIS_313-10891	ARC 12867	AUS	YES	YES		1	SHORT AND PARTLY AWNED	6	131-150 CM	2	MEDIUM (10-20 CULMS)	2	INTERMEDIATE (30-59 CM)	5	HORIZONTAL	9	VERY LATE (all leaves still green)	3	PARTLY EXSERTED	3	EASY (>50% of grains removed)	India
IRIS_313-10892	ARC 12920	AUS	YES	YES		0	ABSENT	5	111-130 CM	2	MEDIUM (10-20 CULMS)	2	INTERMEDIATE (30-59 CM)	3	SEMI-ERECT	9	VERY LATE (all leaves still green)	3	PARTLY EXSERTED	2	INTERMEDIATE (25 - 50% of grains removed)	India
IRIS_313-10893	ARC 13156	JAP
IRIS_313-10894	ARC 13204	AUS	YES	YES		0	ABSENT	7	> 150 CM	2	MEDIUM (10-20 CULMS)	2	INTERMEDIATE (30-59 CM)	3	SEMI-ERECT	9	VERY LATE (all leaves still green)	9	WELL EXSERTED	2	INTERMEDIATE (25 - 50% of grains removed)	India
IRIS_313-10895	ARC 13257	JAP
IRIS_313-10896	ARC 13276	AUS	YES	YES		0	ABSENT	5	111-130 CM	2	MEDIUM (10-20 CULMS)	2	INTERMEDIATE (30-59 CM)	7	DESCENDING	9	VERY LATE (all leaves still green)	9	WELL EXSERTED	2	INTERMEDIATE (25 - 50% of grains removed)	India
IRIS_313-10897	ARC 13373	IND	YES	YES	YES	0	ABSENT	5	111-130 CM	1	SPARSE (<10 CULMS)	1	SHORT (<30 CM)	5	HORIZONTAL	9	VERY LATE (all leaves still green)	1	ENCLOSED	3	EASY (>50% of grains removed)	India
IRIS_313-10898	ANG KANG K.P.	IND	YES	YES	YES	0	ABSENT	6	131-150 CM	2	MEDIUM (10-20 CULMS)	1	SHORT (<30 CM)	5	HORIZONTAL	9	VERY LATE (all leaves still green)	3	PARTLY EXSERTED	3	EASY (>50% of grains removed)	Cambodia
IRIS_313-10899	DAMNOEUB KHSE SAUT	IND	YES	YES	YES	0	ABSENT	6	131-150 CM	2	MEDIUM (10-20 CULMS)	1	SHORT (<30 CM)	5	HORIZONTAL	9	VERY LATE (all leaves still green)	9	WELL EXSERTED	3	EASY (>50% of grains removed)	Cambodia
IRIS_313-10900	DAMNOEUB POR HING	IND	YES	YES	YES	0	ABSENT	6	131-150 CM	2	MEDIUM (10-20 CULMS)	1	SHORT (<30 CM)	5	HORIZONTAL	9	VERY LATE (all leaves still green)	1	ENCLOSED	3	EASY (>50% of grains removed)	Cambodia
IRIS_313-10901	DAMNOEUB THPOIL HING	IND	YES	YES	YES	0	ABSENT	6	131-150 CM	2	MEDIUM (10-20 CULMS)	1	SHORT (<30 CM)	3	SEMI-ERECT	9	VERY LATE (all leaves still green)	1	ENCLOSED	2	INTERMEDIATE (25 - 50% of grains removed)	Cambodia
IRIS_313-10902	KAMPING POUY	IND	YES	YES	YES	0	ABSENT	6	131-150 CM	2	MEDIUM (10-20 CULMS)	1	SHORT (<30 CM)	5	HORIZONTAL	9	VERY LATE (all leaves still green)	3	PARTLY EXSERTED	2	INTERMEDIATE (25 - 50% of grains removed)	Cambodia
IRIS_313-10903	KHSAY VENG	IND	YES	YES	YES	0	ABSENT	5	111-130 CM	2	MEDIUM (10-20 CULMS)	2	INTERMEDIATE (30-59 CM)	5	HORIZONTAL	9	VERY LATE (all leaves still green)	9	WELL EXSERTED	3	EASY (>50% of grains removed)	Cambodia
IRIS_313-10904	KREM KRAHAM	IND	YES	YES	YES	0	ABSENT	5	111-130 CM	3	PROLIFIC (>20 CULMS)	2	INTERMEDIATE (30-59 CM)	5	HORIZONTAL	9	VERY LATE (all leaves still green)	3	PARTLY EXSERTED	3	EASY (>50% of grains removed)	Cambodia
IRIS_313-10905	KUOL DAUN THNONG	IND	YES	YES	YES	0	ABSENT	6	131-150 CM	2	MEDIUM (10-20 CULMS)	1	SHORT (<30 CM)	5	HORIZONTAL	9	VERY LATE (all leaves still green)	9	WELL EXSERTED	2	INTERMEDIATE (25 - 50% of grains removed)	Cambodia
IRIS_313-10906	LUA NEP 4416	IND	YES	YES	YES	1	SHORT AND PARTLY AWNED	6	131-150 CM	2	MEDIUM (10-20 CULMS)	2	INTERMEDIATE (30-59 CM)	5	HORIZONTAL	9	VERY LATE (all leaves still green)	9	WELL EXSERTED	2	INTERMEDIATE (25 - 50% of grains removed)	Cambodia
IRIS_313-10907	MARECH S.V.R.	IND	YES	YES	YES	0	ABSENT	6	131-150 CM	2	MEDIUM (10-20 CULMS)	1	SHORT (<30 CM)	1	ERECT	9	VERY LATE (all leaves still green)	9	WELL EXSERTED	2	INTERMEDIATE (25 - 50% of grains removed)	Cambodia
IRIS_313-10908	MOROM	IND	YES	YES	YES	0	ABSENT	4	91-110 CM	2	MEDIUM (10-20 CULMS)	1	SHORT (<30 CM)	1	ERECT	9	VERY LATE (all leaves still green)	9	WELL EXSERTED	3	EASY (>50% of grains removed)	Cambodia
IRIS_313-10909	NEANG CHAN	IND	YES	YES	YES		ABSENT							7	DESCENDING	5	INTERMEDIATE (one leaf still green)	7	MODERATELY WELL EXSERTED	3	EASY (>50% of grains removed)	Cambodia
IRIS_313-10910	NEANG MAC	IND	YES	YES	YES	0	ABSENT	6	131-150 CM	2	MEDIUM (10-20 CULMS)	2	INTERMEDIATE (30-59 CM)	7	DESCENDING	7	LATE (two or more leaves still green)	7	MODERATELY WELL EXSERTED	3	EASY (>50% of grains removed)	Cambodia
IRIS_313-10911	NEANG NARY	IND	YES	YES	YES	0	ABSENT	6	131-150 CM	2	MEDIUM (10-20 CULMS)	2	INTERMEDIATE (30-59 CM)	3	SEMI-ERECT	9	VERY LATE (all leaves still green)	3	PARTLY EXSERTED	2	INTERMEDIATE (25 - 50% of grains removed)	Cambodia
IRIS_313-10912	NEANG SAATH K 45	IND	YES	YES	YES	1	SHORT AND PARTLY AWNED	6	131-150 CM	2	MEDIUM (10-20 CULMS)	2	INTERMEDIATE (30-59 CM)	5	HORIZONTAL	9	VERY LATE (all leaves still green)	3	PARTLY EXSERTED	2	INTERMEDIATE (25 - 50% of grains removed)	Cambodia
IRIS_313-10913	PHAT PRORMOL	IND	YES	YES	YES	1	SHORT AND PARTLY AWNED	6	131-150 CM	2	MEDIUM (10-20 CULMS)	2	INTERMEDIATE (30-59 CM)	5	HORIZONTAL	9	VERY LATE (all leaves still green)	9	WELL EXSERTED	2	INTERMEDIATE (25 - 50% of grains removed)	Cambodia
IRIS_313-10915	PHCAR SLA KI	IND	YES	YES	YES	0	ABSENT	7	> 150 CM	2	MEDIUM (10-20 CULMS)	1	SHORT (<30 CM)	5	HORIZONTAL	9	VERY LATE (all leaves still green)	9	WELL EXSERTED	2	INTERMEDIATE (25 - 50% of grains removed)	Cambodia
IRIS_313-10916	SRAU SLAP	JAP
IRIS_313-10917	T.Q.QI. HAYUQBABA	IND	YES	YES	YES	0	ABSENT	6	131-150 CM	1	SPARSE (<10 CULMS)	1	SHORT (<30 CM)	5	HORIZONTAL	9	VERY LATE (all leaves still green)	9	WELL EXSERTED	1	DIFFICULT (few or no grains removed)	Philippines
IRIS_313-10918	T.Q.QI. QINYUHAYUHA	ADM
IRIS_313-10919	PINIDWA QAN QIPUGO PINGKITAN	JAP
IRIS_313-10920	PINIDWA QAN QIPUGO QELEK	JAP
IRIS_313-10921	Khao phae hom	IND	YES	YES	YES	0	ABSENT	4	91-110 CM	2	MEDIUM (10-20 CULMS)	2	INTERMEDIATE (30-59 CM)	3	SEMI-ERECT	5	INTERMEDIATE (one leaf still green)	9	WELL EXSERTED	2	INTERMEDIATE (25 - 50% of grains removed)	Laos
IRIS_313-10922	R 258	JAP
IRIS_313-10923	CHABLI CHABOL GLANG	JAP
IRIS_313-10924	ATH HAGARI JARAHAN PADDY	IND	YES	YES	YES	0	ABSENT	5	111-130 CM	2	MEDIUM (10-20 CULMS)	3	TALL (>59 CM)	5	HORIZONTAL	9	VERY LATE (all leaves still green)	3	PARTLY EXSERTED	2	INTERMEDIATE (25 - 50% of grains removed)	Nepal
IRIS_313-10925	KAMULI	AUS	YES	YES		0	ABSENT	5	111-130 CM	2	MEDIUM (10-20 CULMS)	2	INTERMEDIATE (30-59 CM)	3	SEMI-ERECT	9	VERY LATE (all leaves still green)	9	WELL EXSERTED	3	EASY (>50% of grains removed)	Nepal
IRIS_313-10926	RAM SALEE KATAKA	ARO	YES	YES	YES	0	ABSENT	6	131-150 CM	2	MEDIUM (10-20 CULMS)	2	INTERMEDIATE (30-59 CM)	5	HORIZONTAL	5	INTERMEDIATE (one leaf still green)	9	WELL EXSERTED	3	EASY (>50% of grains removed)	Nepal
IRIS_313-10927	SUGA PANKHA	AUS	YES	YES	YES	5	SHORT AND FULLY AWNED	5	111-130 CM	2	MEDIUM (10-20 CULMS)	2	INTERMEDIATE (30-59 CM)	3	SEMI-ERECT	9	VERY LATE (all leaves still green)	3	PARTLY EXSERTED	3	EASY (>50% of grains removed)	Nepal
IRIS_313-10928	KHAO SIM	IND	YES	YES	YES	1	SHORT AND PARTLY AWNED	4	91-110 CM	2	MEDIUM (10-20 CULMS)	1	SHORT (<30 CM)	5	HORIZONTAL	9	VERY LATE (all leaves still green)	9	WELL EXSERTED	2	INTERMEDIATE (25 - 50% of grains removed)	Thailand
IRIS_313-10929	KOLONGI BAO	IND	YES	YES	YES	1	SHORT AND PARTLY AWNED	4	91-110 CM	2	MEDIUM (10-20 CULMS)	1	SHORT (<30 CM)	5	HORIZONTAL	9	VERY LATE (all leaves still green)	9	WELL EXSERTED	1	DIFFICULT (few or no grains removed)	India
IRIS_313-10930	PANKHIRAJ	AUS	YES	YES	YES	0	ABSENT	3	71-90 CM	2	MEDIUM (10-20 CULMS)	1	SHORT (<30 CM)	3	SEMI-ERECT	9	VERY LATE (all leaves still green)	1	ENCLOSED	3	EASY (>50% of grains removed)	Bangladesh
IRIS_313-10931	PAKWALAN	JAP
IRIS_313-10932	CHINA 1039 MUTANT(DWARF)	IND	YES	YES	YES	1	SHORT AND PARTLY AWNED	2	51-70 CM	3	PROLIFIC (>20 CULMS)	1	SHORT (<30 CM)	1	ERECT	9	VERY LATE (all leaves still green)	3	PARTLY EXSERTED	1	DIFFICULT (few or no grains removed)	China
IRIS_313-10933	ARC 7281	ARO	YES	YES	YES	0	ABSENT	5	111-130 CM	2	MEDIUM (10-20 CULMS)	1	SHORT (<30 CM)	5	HORIZONTAL	3	EARLY (all leaves have lost green colour)	9	WELL EXSERTED	2	INTERMEDIATE (25 - 50% of grains removed)	India
IRIS_313-10934	PAH PIANG	IND	YES	YES	YES	0	ABSENT	6	131-150 CM	2	MEDIUM (10-20 CULMS)	2	INTERMEDIATE (30-59 CM)	5	HORIZONTAL	9	VERY LATE (all leaves still green)	9	WELL EXSERTED	2	INTERMEDIATE (25 - 50% of grains removed)	Thailand
IRIS_313-10935	BRONDOL PUTIH	IND	YES	YES	YES	0	ABSENT	6	131-150 CM	2	MEDIUM (10-20 CULMS)	1	SHORT (<30 CM)	5	HORIZONTAL	9	VERY LATE (all leaves still green)	3	PARTLY EXSERTED	2	INTERMEDIATE (25 - 50% of grains removed)	Indonesia
IRIS_313-10936	KETAN GUNDIL	JAP
IRIS_313-10937	PULUT WAJIT	IND	YES	YES	YES	0	ABSENT	7	> 150 CM	2	MEDIUM (10-20 CULMS)	1	SHORT (<30 CM)	3	SEMI-ERECT	9	VERY LATE (all leaves still green)	9	WELL EXSERTED	2	INTERMEDIATE (25 - 50% of grains removed)	Indonesia
IRIS_313-10938	SIGUPAI	IND	YES	YES	YES	0	ABSENT	6	131-150 CM	2	MEDIUM (10-20 CULMS)	1	SHORT (<30 CM)	5	HORIZONTAL	9	VERY LATE (all leaves still green)	9	WELL EXSERTED	2	INTERMEDIATE (25 - 50% of grains removed)	Indonesia
IRIS_313-10940	SITANDANG	IND	YES	YES	YES	0	ABSENT	6	131-150 CM	2	MEDIUM (10-20 CULMS)	1	SHORT (<30 CM)	3	SEMI-ERECT	9	VERY LATE (all leaves still green)	1	ENCLOSED	2	INTERMEDIATE (25 - 50% of grains removed)	Indonesia
IRIS_313-10941	SINTHA	IND	YES	YES	YES	0	ABSENT	7	> 150 CM	2	MEDIUM (10-20 CULMS)	1	SHORT (<30 CM)	5	HORIZONTAL	9	VERY LATE (all leaves still green)	9	WELL EXSERTED	2	INTERMEDIATE (25 - 50% of grains removed)	Indonesia
IRIS_313-10942	BANDANG BUNGKUAKLAN	IND	YES	YES	YES	0	ABSENT	4	91-110 CM	2	MEDIUM (10-20 CULMS)	1	SHORT (<30 CM)	1	ERECT	9	VERY LATE (all leaves still green)	3	PARTLY EXSERTED	2	INTERMEDIATE (25 - 50% of grains removed)	Indonesia
IRIS_313-10943	PADI BENOT	IND	YES	YES	YES	0	ABSENT	6	131-150 CM	3	PROLIFIC (>20 CULMS)	1	SHORT (<30 CM)	5	HORIZONTAL	9	VERY LATE (all leaves still green)	9	WELL EXSERTED	2	INTERMEDIATE (25 - 50% of grains removed)	Indonesia
IRIS_313-10944	SIPULUT SUBANG	IND	YES	YES	YES	0	ABSENT	7	> 150 CM	2	MEDIUM (10-20 CULMS)	1	SHORT (<30 CM)	3	SEMI-ERECT	9	VERY LATE (all leaves still green)	3	PARTLY EXSERTED	2	INTERMEDIATE (25 - 50% of grains removed)	Indonesia
IRIS_313-10945	BULAK	JAP
IRIS_313-10946	MANGGE	JAP
IRIS_313-10947	NANE	IND	YES	YES	YES	1	SHORT AND PARTLY AWNED	6	131-150 CM	2	MEDIUM (10-20 CULMS)	1	SHORT (<30 CM)	5	HORIZONTAL	9	VERY LATE (all leaves still green)	9	WELL EXSERTED	2	INTERMEDIATE (25 - 50% of grains removed)	Indonesia
IRIS_313-10948	PARE MAROMBA	ADM
IRIS_313-10949	TEKALAK	JAP			YES
IRIS_313-10950	ASE PULU BOLONG	JAP
IRIS_313-10951	JENDA ABANG	IND	YES	YES	YES	0	ABSENT	6	131-150 CM	2	MEDIUM (10-20 CULMS)	1	SHORT (<30 CM)	5	HORIZONTAL	9	VERY LATE (all leaves still green)	3	PARTLY EXSERTED	2	INTERMEDIATE (25 - 50% of grains removed)	Indonesia
IRIS_313-10952	KILANG MEDU	JAP
IRIS_313-10953	PADI ABUNG KUNING	JAP			YES
IRIS_313-10954	PADI GRUNDUL 1	IND	YES	YES	YES	0	ABSENT	7	> 150 CM	2	MEDIUM (10-20 CULMS)	1	SHORT (<30 CM)	5	HORIZONTAL	9	VERY LATE (all leaves still green)	9	WELL EXSERTED	2	INTERMEDIATE (25 - 50% of grains removed)	Indonesia
IRIS_313-10955	PADI PUYUH	IND	YES	YES	YES	0	ABSENT	6	131-150 CM	2	MEDIUM (10-20 CULMS)	1	SHORT (<30 CM)	5	HORIZONTAL	9	VERY LATE (all leaves still green)	3	PARTLY EXSERTED	2	INTERMEDIATE (25 - 50% of grains removed)	Indonesia
IRIS_313-10956	PUTUS TOLO	JAP
IRIS_313-10957	RANGKAI KEPEL	JAP			YES
IRIS_313-10958	RENIK BELITI	JAP			YES
IRIS_313-10959	SITABO-TABO	JAP			YES
IRIS_313-10960	SUNGKAI	JAP
IRIS_313-10961	TARING PELUNDUK	IND	YES	YES	YES	0	ABSENT	7	> 150 CM	2	MEDIUM (10-20 CULMS)	1	SHORT (<30 CM)	5	HORIZONTAL	9	VERY LATE (all leaves still green)	9	WELL EXSERTED	2	INTERMEDIATE (25 - 50% of grains removed)	Indonesia
IRIS_313-10962	TERUNG DAUN	IND	YES	YES	YES	1	SHORT AND PARTLY AWNED	6	131-150 CM	2	MEDIUM (10-20 CULMS)	1	SHORT (<30 CM)	5	HORIZONTAL	9	VERY LATE (all leaves still green)	9	WELL EXSERTED	2	INTERMEDIATE (25 - 50% of grains removed)	Indonesia
IRIS_313-10963	KATAKCHIKON	AUS	YES	YES	YES	1	SHORT AND PARTLY AWNED	5	111-130 CM	2	MEDIUM (10-20 CULMS)	1	SHORT (<30 CM)	5	HORIZONTAL	9	VERY LATE (all leaves still green)	9	WELL EXSERTED	2	INTERMEDIATE (25 - 50% of grains removed)	Bangladesh
IRIS_313-10964	SADUMONI	AUS	YES	YES	YES	1	SHORT AND PARTLY AWNED	5	111-130 CM	3	PROLIFIC (>20 CULMS)	1	SHORT (<30 CM)	5	HORIZONTAL	9	VERY LATE (all leaves still green)	3	PARTLY EXSERTED	2	INTERMEDIATE (25 - 50% of grains removed)	Bangladesh
IRIS_313-10965	TILOKCHAN(SONABETHI)	AUS	YES	YES		0	ABSENT	4	91-110 CM	2	MEDIUM (10-20 CULMS)	1	SHORT (<30 CM)	5	HORIZONTAL	9	VERY LATE (all leaves still green)	9	WELL EXSERTED	2	INTERMEDIATE (25 - 50% of grains removed)	Bangladesh
IRIS_313-10966	HURANG ARISO LUTA	IND	YES	YES	YES	0	ABSENT	3	71-90 CM	3	PROLIFIC (>20 CULMS)	1	SHORT (<30 CM)	3	SEMI-ERECT	9	VERY LATE (all leaves still green)	3	PARTLY EXSERTED	2	INTERMEDIATE (25 - 50% of grains removed)	Brazil
IRIS_313-10967	IAS22-8 PALMAR	JAP
IRIS_313-10968	IH PEN SHIM MING	IND	YES	YES	YES	0	ABSENT	4	91-110 CM	3	PROLIFIC (>20 CULMS)	1	SHORT (<30 CM)	3	SEMI-ERECT	9	VERY LATE (all leaves still green)	3	PARTLY EXSERTED	2	INTERMEDIATE (25 - 50% of grains removed)	Brazil
IRIS_313-10969	INDIA DULAR(NO. ORDEM 7)	AUS	YES	YES	YES	0	ABSENT	4	91-110 CM	2	MEDIUM (10-20 CULMS)	1	SHORT (<30 CM)	1	ERECT	9	VERY LATE (all leaves still green)	9	WELL EXSERTED	2	INTERMEDIATE (25 - 50% of grains removed)	Brazil
IRIS_313-10970	NANG SAU DO	IND	YES	YES	YES	0	ABSENT	6	131-150 CM	2	MEDIUM (10-20 CULMS)	2	INTERMEDIATE (30-59 CM)	3	SEMI-ERECT	9	VERY LATE (all leaves still green)	9	WELL EXSERTED	2	INTERMEDIATE (25 - 50% of grains removed)	Vietnam
IRIS_313-10971	BADAL	IND	YES	YES	YES	0	ABSENT	6	131-150 CM	2	MEDIUM (10-20 CULMS)	2	INTERMEDIATE (30-59 CM)	5	HORIZONTAL	9	VERY LATE (all leaves still green)	3	PARTLY EXSERTED	3	EASY (>50% of grains removed)	Bangladesh
IRIS_313-10972	DUDA MONOR	IND			YES
IRIS_313-10973	KALA DIGHA	IND	YES	YES	YES	0	ABSENT	6	131-150 CM	2	MEDIUM (10-20 CULMS)	1	SHORT (<30 CM)	5	HORIZONTAL	9	VERY LATE (all leaves still green)	9	WELL EXSERTED	2	INTERMEDIATE (25 - 50% of grains removed)	Bangladesh
IRIS_313-10974	KAMRANGA	IND	YES	YES	YES	1	SHORT AND PARTLY AWNED	5	111-130 CM	2	MEDIUM (10-20 CULMS)	2	INTERMEDIATE (30-59 CM)	5	HORIZONTAL	9	VERY LATE (all leaves still green)	9	WELL EXSERTED	2	INTERMEDIATE (25 - 50% of grains removed)	Bangladesh
IRIS_313-10975	KOLA MUCHI	IND	YES	YES	YES	0	ABSENT	7	> 150 CM	2	MEDIUM (10-20 CULMS)	2	INTERMEDIATE (30-59 CM)	5	HORIZONTAL	9	VERY LATE (all leaves still green)	9	WELL EXSERTED	2	INTERMEDIATE (25 - 50% of grains removed)	Bangladesh
IRIS_313-10976	LAKHSMI DIGHA	AUS	YES	YES	YES	0	ABSENT	4	91-110 CM	2	MEDIUM (10-20 CULMS)	2	INTERMEDIATE (30-59 CM)	5	HORIZONTAL	9	VERY LATE (all leaves still green)	3	PARTLY EXSERTED	3	EASY (>50% of grains removed)	Bangladesh
IRIS_313-10977	MATI CHAL	IND	YES	YES	YES	0	ABSENT	6	131-150 CM	2	MEDIUM (10-20 CULMS)	2	INTERMEDIATE (30-59 CM)	5	HORIZONTAL	9	VERY LATE (all leaves still green)	9	WELL EXSERTED	3	EASY (>50% of grains removed)	Bangladesh
IRIS_313-10978	PANI TORONG	IND	YES	YES	YES	0	ABSENT	5	111-130 CM	2	MEDIUM (10-20 CULMS)	2	INTERMEDIATE (30-59 CM)	5	HORIZONTAL	9	VERY LATE (all leaves still green)	9	WELL EXSERTED	2	INTERMEDIATE (25 - 50% of grains removed)	Bangladesh
IRIS_313-10979	BORA DIGA	AUS	YES	YES	YES	5	SHORT AND FULLY AWNED	5	111-130 CM	2	MEDIUM (10-20 CULMS)	1	SHORT (<30 CM)	3	SEMI-ERECT	9	VERY LATE (all leaves still green)	3	PARTLY EXSERTED	3	EASY (>50% of grains removed)	Bangladesh
IRIS_313-10980	DUDHSAR	IND	YES	YES	YES	5	SHORT AND FULLY AWNED	5	111-130 CM	2	MEDIUM (10-20 CULMS)	2	INTERMEDIATE (30-59 CM)	3	SEMI-ERECT	9	VERY LATE (all leaves still green)	3	PARTLY EXSERTED	3	EASY (>50% of grains removed)	Bangladesh
IRIS_313-10981	JHUL DIGA	AUS	YES	YES	YES	5	SHORT AND FULLY AWNED	5	111-130 CM	2	MEDIUM (10-20 CULMS)	2	INTERMEDIATE (30-59 CM)	3	SEMI-ERECT	9	VERY LATE (all leaves still green)	3	PARTLY EXSERTED	3	EASY (>50% of grains removed)	Bangladesh
IRIS_313-10982	LUDI GOCHYA	IND	YES	YES	YES	0	ABSENT	5	111-130 CM	2	MEDIUM (10-20 CULMS)	1	SHORT (<30 CM)	5	HORIZONTAL	9	VERY LATE (all leaves still green)	9	WELL EXSERTED	3	EASY (>50% of grains removed)	Bangladesh
IRIS_313-10983	BOROJYOT	IND	YES	YES	YES	0	ABSENT	5	111-130 CM	3	PROLIFIC (>20 CULMS)	2	INTERMEDIATE (30-59 CM)	3	SEMI-ERECT	9	VERY LATE (all leaves still green)	9	WELL EXSERTED	2	INTERMEDIATE (25 - 50% of grains removed)	Bangladesh
IRIS_313-10984	DUDHSAR	IND	YES	YES	YES	0	ABSENT	6	131-150 CM	3	PROLIFIC (>20 CULMS)	1	SHORT (<30 CM)	3	SEMI-ERECT	9	VERY LATE (all leaves still green)	9	WELL EXSERTED	2	INTERMEDIATE (25 - 50% of grains removed)	Bangladesh
IRIS_313-10985	GOBOL SAIL(BALAM)	IND	YES	YES	YES	0	ABSENT	5	111-130 CM	2	MEDIUM (10-20 CULMS)	1	SHORT (<30 CM)	3	SEMI-ERECT	9	VERY LATE (all leaves still green)	9	WELL EXSERTED	2	INTERMEDIATE (25 - 50% of grains removed)	Bangladesh
IRIS_313-10986	HALDI JAON	IND	YES	YES	YES	0	ABSENT	6	131-150 CM	3	PROLIFIC (>20 CULMS)	1	SHORT (<30 CM)	5	HORIZONTAL	9	VERY LATE (all leaves still green)	9	WELL EXSERTED	3	EASY (>50% of grains removed)	Bangladesh
IRIS_313-10987	SUNGA WALA	AUS	YES	YES	YES	1	SHORT AND PARTLY AWNED	4	91-110 CM	3	PROLIFIC (>20 CULMS)	2	INTERMEDIATE (30-59 CM)	5	HORIZONTAL	9	VERY LATE (all leaves still green)	9	WELL EXSERTED	3	EASY (>50% of grains removed)	Bangladesh
IRIS_313-10988	CO 36	IND	YES	YES		0	ABSENT	3	71-90 CM	3	PROLIFIC (>20 CULMS)	1	SHORT (<30 CM)	5	HORIZONTAL	9	VERY LATE (all leaves still green)	9	WELL EXSERTED	3	EASY (>50% of grains removed)	India
IRIS_313-10989	GUTTI-AKKULLU	IND	YES	YES	YES	0	ABSENT	4	91-110 CM	2	MEDIUM (10-20 CULMS)	1	SHORT (<30 CM)	3	SEMI-ERECT	9	VERY LATE (all leaves still green)	9	WELL EXSERTED	3	EASY (>50% of grains removed)	India
IRIS_313-10990	BALIBUD	IND	YES	YES	YES	0	ABSENT	6	131-150 CM	2	MEDIUM (10-20 CULMS)	2	INTERMEDIATE (30-59 CM)	5	HORIZONTAL	9	VERY LATE (all leaves still green)	9	WELL EXSERTED	2	INTERMEDIATE (25 - 50% of grains removed)	Philippines
IRIS_313-10991	GINATOS	JAP
IRIS_313-10992	PILIT TAPUL	JAP
IRIS_313-10993	LANNAB	JAP
IRIS_313-10994	PANGETAN	JAP
IRIS_313-10995	ASE BAKKA LOMPO	IND	YES	YES	YES	0	ABSENT	6	131-150 CM	2	MEDIUM (10-20 CULMS)	2	INTERMEDIATE (30-59 CM)	5	HORIZONTAL	9	VERY LATE (all leaves still green)	9	WELL EXSERTED	3	EASY (>50% of grains removed)	Indonesia
IRIS_313-10996	BAKASI	IND	YES	YES	YES	0	ABSENT	4	91-110 CM	3	PROLIFIC (>20 CULMS)	1	SHORT (<30 CM)	3	SEMI-ERECT	9	VERY LATE (all leaves still green)	9	WELL EXSERTED	3	EASY (>50% of grains removed)	Indonesia
IRIS_313-10997	CEMPO MANGGAR	IND	YES	YES	YES	0	ABSENT	6	131-150 CM	2	MEDIUM (10-20 CULMS)	2	INTERMEDIATE (30-59 CM)	5	HORIZONTAL	9	VERY LATE (all leaves still green)	3	PARTLY EXSERTED	3	EASY (>50% of grains removed)	Indonesia
IRIS_313-10998	KETAN RASO	IND	YES	YES		0	ABSENT	6	131-150 CM	2	MEDIUM (10-20 CULMS)	2	INTERMEDIATE (30-59 CM)	3	SEMI-ERECT	1	VERY EARLY (leaves dried before grain mature)	7	MODERATELY WELL EXSERTED	3	EASY (>50% of grains removed)	Indonesia
IRIS_313-10999	LANDEO	JAP
IRIS_313-11000	MAIRUL	IND	YES	YES	YES	0	ABSENT	6	131-150 CM	2	MEDIUM (10-20 CULMS)	2	INTERMEDIATE (30-59 CM)	5	HORIZONTAL	9	VERY LATE (all leaves still green)	9	WELL EXSERTED	2	INTERMEDIATE (25 - 50% of grains removed)	Indonesia
IRIS_313-11001	PAEDAI SOBUDI	JAP			YES
IRIS_313-11003	PAE MEETO	JAP			YES
IRIS_313-11004	PAE SANGGULA	JAP			YES
IRIS_313-11005	PULU LOTONG	JAP
IRIS_313-11006	PULU RENNI	IND	YES	YES	YES	0	ABSENT	7	> 150 CM	2	MEDIUM (10-20 CULMS)	2	INTERMEDIATE (30-59 CM)	5	HORIZONTAL	5	INTERMEDIATE (one leaf still green)	9	WELL EXSERTED	1	DIFFICULT (few or no grains removed)	Indonesia
IRIS_313-11007	PULUT BONGO	JAP
IRIS_313-11008	PULUT CENRANA	JAP
IRIS_313-11009	PULUT HALAPA	JAP
IRIS_313-11010	PULUT PUTIH	IND	YES	YES	YES	0	ABSENT	6	131-150 CM	2	MEDIUM (10-20 CULMS)	1	SHORT (<30 CM)	5	HORIZONTAL	9	VERY LATE (all leaves still green)	9	WELL EXSERTED	3	EASY (>50% of grains removed)	Indonesia
IRIS_313-11011	SUNAR	IND	YES	YES	YES	1	SHORT AND PARTLY AWNED	4	91-110 CM	2	MEDIUM (10-20 CULMS)	1	SHORT (<30 CM)	5	HORIZONTAL	9	VERY LATE (all leaves still green)	3	PARTLY EXSERTED	3	EASY (>50% of grains removed)	Indonesia
IRIS_313-11012	TELURIKAN	ADM			YES
IRIS_313-11013	BOTESWAR 2	AUS	YES	YES	YES	1	SHORT AND PARTLY AWNED	4	91-110 CM	2	MEDIUM (10-20 CULMS)	2	INTERMEDIATE (30-59 CM)	5	HORIZONTAL	9	VERY LATE (all leaves still green)	9	WELL EXSERTED	3	EASY (>50% of grains removed)	Bangladesh
IRIS_313-11014	CHAKILA	AUS	YES	YES	YES	1	SHORT AND PARTLY AWNED	4	91-110 CM	3	PROLIFIC (>20 CULMS)	2	INTERMEDIATE (30-59 CM)	3	SEMI-ERECT	9	VERY LATE (all leaves still green)	9	WELL EXSERTED	3	EASY (>50% of grains removed)	Bangladesh
IRIS_313-11015	HANPA	AUS	YES	YES	YES	0	ABSENT	4	91-110 CM	2	MEDIUM (10-20 CULMS)	2	INTERMEDIATE (30-59 CM)	5	HORIZONTAL	9	VERY LATE (all leaves still green)	9	WELL EXSERTED	3	EASY (>50% of grains removed)	Bangladesh
IRIS_313-11016	KACHILON	AUS	YES	YES	YES	0	ABSENT	4	91-110 CM	2	MEDIUM (10-20 CULMS)	2	INTERMEDIATE (30-59 CM)	5	HORIZONTAL	5	INTERMEDIATE (one leaf still green)	3	PARTLY EXSERTED	2	INTERMEDIATE (25 - 50% of grains removed)	Bangladesh
IRIS_313-11017	LOROI	AUS	YES	YES	YES	0	ABSENT	5	111-130 CM	2	MEDIUM (10-20 CULMS)	2	INTERMEDIATE (30-59 CM)	3	SEMI-ERECT	9	VERY LATE (all leaves still green)	9	WELL EXSERTED	3	EASY (>50% of grains removed)	Bangladesh
IRIS_313-11018	MADISA	AUS	YES	YES	YES	0	ABSENT	5	111-130 CM	2	MEDIUM (10-20 CULMS)	2	INTERMEDIATE (30-59 CM)	3	SEMI-ERECT	9	VERY LATE (all leaves still green)	9	WELL EXSERTED	3	EASY (>50% of grains removed)	Bangladesh
IRIS_313-11019	PORANG	AUS	YES	YES	YES	0	ABSENT	4	91-110 CM	3	PROLIFIC (>20 CULMS)	2	INTERMEDIATE (30-59 CM)	3	SEMI-ERECT	9	VERY LATE (all leaves still green)	9	WELL EXSERTED	3	EASY (>50% of grains removed)	Bangladesh
IRIS_313-11020	BAMLA SUFFAID 320	AUS	YES	YES		5	SHORT AND FULLY AWNED	5	111-130 CM	2	MEDIUM (10-20 CULMS)	2	INTERMEDIATE (30-59 CM)	5	HORIZONTAL	9	VERY LATE (all leaves still green)	9	WELL EXSERTED	2	INTERMEDIATE (25 - 50% of grains removed)	Pakistan
IRIS_313-11021	BARA PASHAWARI 390	ARO			YES
IRIS_313-11022	BASMATI SUFAID 100	ARO	YES	YES	YES	1	SHORT AND PARTLY AWNED	6	131-150 CM	2	MEDIUM (10-20 CULMS)	2	INTERMEDIATE (30-59 CM)	3	SEMI-ERECT	9	VERY LATE (all leaves still green)	9	WELL EXSERTED	2	INTERMEDIATE (25 - 50% of grains removed)	Pakistan
IRIS_313-11023	BASMATI SURKH 161	ARO			YES
IRIS_313-11024	BEGMI 135	AUS	YES	YES		5	SHORT AND FULLY AWNED	4	91-110 CM	3	PROLIFIC (>20 CULMS)	2	INTERMEDIATE (30-59 CM)	3	SEMI-ERECT	9	VERY LATE (all leaves still green)	9	WELL EXSERTED	2	INTERMEDIATE (25 - 50% of grains removed)	Pakistan
IRIS_313-11025	DHAN 263	AUS	YES	YES	YES	7	LONG AND PARTLY AWNED	2	51-70 CM	3	PROLIFIC (>20 CULMS)	2	INTERMEDIATE (30-59 CM)	3	SEMI-ERECT	3	EARLY (all leaves have lost green colour)	3	PARTLY EXSERTED	3	EASY (>50% of grains removed)	Pakistan
IRIS_313-11026	HANSRAJ	ARO	YES	YES	YES	5	SHORT AND FULLY AWNED	5	111-130 CM	2	MEDIUM (10-20 CULMS)	2	INTERMEDIATE (30-59 CM)	5	HORIZONTAL	9	VERY LATE (all leaves still green)	9	WELL EXSERTED	3	EASY (>50% of grains removed)	Pakistan
IRIS_313-11027	JHONA 101	AUS	YES	YES		7	LONG AND PARTLY AWNED	3	71-90 CM	3	PROLIFIC (>20 CULMS)	2	INTERMEDIATE (30-59 CM)	1	ERECT	3	EARLY (all leaves have lost green colour)	5	EXSERTED	3	EASY (>50% of grains removed)	Pakistan
IRIS_313-11028	MOTIA	AUS	YES	YES	YES	0	ABSENT	4	91-110 CM	2	MEDIUM (10-20 CULMS)	2	INTERMEDIATE (30-59 CM)	1	ERECT	9	VERY LATE (all leaves still green)	3	PARTLY EXSERTED	3	EASY (>50% of grains removed)	Pakistan
IRIS_313-11029	MUSHKAN 340 A	AUS	YES	YES		0	ABSENT	4	91-110 CM	2	MEDIUM (10-20 CULMS)	2	INTERMEDIATE (30-59 CM)	5	HORIZONTAL	9	VERY LATE (all leaves still green)	9	WELL EXSERTED	3	EASY (>50% of grains removed)	Pakistan
IRIS_313-11030	MUTANT 12-42	ARO			YES
IRIS_313-11031	NAWAN SATHRA BAGAR 344	IND	YES	YES		0	ABSENT	4	91-110 CM	2	MEDIUM (10-20 CULMS)	2	INTERMEDIATE (30-59 CM)	1	ERECT	9	VERY LATE (all leaves still green)	9	WELL EXSERTED	3	EASY (>50% of grains removed)	Pakistan
IRIS_313-11032	PALAM PURI BAS 137	ARO	YES	YES		7	LONG AND PARTLY AWNED	5	111-130 CM	2	MEDIUM (10-20 CULMS)	1	SHORT (<30 CM)	3	SEMI-ERECT	5	INTERMEDIATE (one leaf still green)	7	MODERATELY WELL EXSERTED	3	EASY (>50% of grains removed)	Pakistan
IRIS_313-11033	RATRIO	IND	YES	YES		0	ABSENT	4	91-110 CM	3	PROLIFIC (>20 CULMS)	2	INTERMEDIATE (30-59 CM)	5	HORIZONTAL	9	VERY LATE (all leaves still green)	9	WELL EXSERTED	3	EASY (>50% of grains removed)	Pakistan
IRIS_313-11034	SANTHI 206	AUS	YES	YES	YES	5	SHORT AND FULLY AWNED	3	71-90 CM	2	MEDIUM (10-20 CULMS)	2	INTERMEDIATE (30-59 CM)	1	ERECT	9	VERY LATE (all leaves still green)	9	WELL EXSERTED	3	EASY (>50% of grains removed)	Pakistan
IRIS_313-11035	ZIRA SHAHI	AUS	YES	YES	YES	0	ABSENT	5	111-130 CM	2	MEDIUM (10-20 CULMS)	2	INTERMEDIATE (30-59 CM)	5	HORIZONTAL	9	VERY LATE (all leaves still green)	9	WELL EXSERTED	2	INTERMEDIATE (25 - 50% of grains removed)	Pakistan
IRIS_313-11036	34	ARO	YES	YES		0	ABSENT	4	91-110 CM	2	MEDIUM (10-20 CULMS)	1	SHORT (<30 CM)	3	SEMI-ERECT	9	VERY LATE (all leaves still green)	9	WELL EXSERTED	2	INTERMEDIATE (25 - 50% of grains removed)	Pakistan
IRIS_313-11037	421	AUS	YES	YES		1	SHORT AND PARTLY AWNED	4	91-110 CM	2	MEDIUM (10-20 CULMS)	1	SHORT (<30 CM)	5	HORIZONTAL	9	VERY LATE (all leaves still green)	9	WELL EXSERTED	2	INTERMEDIATE (25 - 50% of grains removed)	Pakistan
IRIS_313-11038	AI-NAN-TSAO 39	IND	YES	YES	YES	0	ABSENT	2	51-70 CM	3	PROLIFIC (>20 CULMS)	1	SHORT (<30 CM)	1	ERECT	9	VERY LATE (all leaves still green)	3	PARTLY EXSERTED	2	INTERMEDIATE (25 - 50% of grains removed)	China(Shanghai)
IRIS_313-11039	KWANG-LU-AI 4	IND	YES	YES	YES	0	ABSENT	1	< 51 CM	2	MEDIUM (10-20 CULMS)	1	SHORT (<30 CM)	1	ERECT	3	EARLY (all leaves have lost green colour)	7	MODERATELY WELL EXSERTED	2	INTERMEDIATE (25 - 50% of grains removed)	China(Guangdong)
IRIS_313-11040	KAVIVARI SAMBA	IND	YES	YES	YES	0	ABSENT	6	131-150 CM	2	MEDIUM (10-20 CULMS)	2	INTERMEDIATE (30-59 CM)	5	HORIZONTAL	1	VERY EARLY (leaves dried before grain mature)	9	WELL EXSERTED	2	INTERMEDIATE (25 - 50% of grains removed)	India
IRIS_313-11041	POONGAR	IND	YES	YES	YES	0	ABSENT	5	111-130 CM	3	PROLIFIC (>20 CULMS)	2	INTERMEDIATE (30-59 CM)	5	HORIZONTAL	9	VERY LATE (all leaves still green)	3	PARTLY EXSERTED	2	INTERMEDIATE (25 - 50% of grains removed)	India
IRIS_313-11042	VELLAIKOTTAI	IND	YES	YES	YES	0	ABSENT	6	131-150 CM	2	MEDIUM (10-20 CULMS)	2	INTERMEDIATE (30-59 CM)	5	HORIZONTAL	1	VERY EARLY (leaves dried before grain mature)	9	WELL EXSERTED	2	INTERMEDIATE (25 - 50% of grains removed)	India
IRIS_313-11043	BENGKA KERSEK	IND	YES	YES	YES	0	ABSENT	7	> 150 CM	2	MEDIUM (10-20 CULMS)	1	SHORT (<30 CM)	5	HORIZONTAL	9	VERY LATE (all leaves still green)	9	WELL EXSERTED	3	EASY (>50% of grains removed)	Malaysia
IRIS_313-11044	BUKU	JAP
IRIS_313-11045	ENGKABANG	JAP			YES
IRIS_313-11046	LALANGIT	JAP
IRIS_313-11047	AUS 84	AUS	YES	YES		0	ABSENT	4	91-110 CM	2	MEDIUM (10-20 CULMS)	2	INTERMEDIATE (30-59 CM)	3	SEMI-ERECT	9	VERY LATE (all leaves still green)	9	WELL EXSERTED	3	EASY (>50% of grains removed)	Bangladesh
IRIS_313-11048	AUS 171	AUS	YES	YES	YES	0	ABSENT	4	91-110 CM	3	PROLIFIC (>20 CULMS)	1	SHORT (<30 CM)	3	SEMI-ERECT	9	VERY LATE (all leaves still green)	9	WELL EXSERTED	2	INTERMEDIATE (25 - 50% of grains removed)	Bangladesh
IRIS_313-11049	AUS 219	AUS	YES	YES	YES	0	ABSENT	4	91-110 CM	3	PROLIFIC (>20 CULMS)	2	INTERMEDIATE (30-59 CM)	3	SEMI-ERECT	9	VERY LATE (all leaves still green)	3	PARTLY EXSERTED	3	EASY (>50% of grains removed)	Bangladesh
IRIS_313-11050	AUS 233	AUS	YES	YES	YES	0	ABSENT	5	111-130 CM	3	PROLIFIC (>20 CULMS)	2	INTERMEDIATE (30-59 CM)	5	HORIZONTAL	9	VERY LATE (all leaves still green)	9	WELL EXSERTED	3	EASY (>50% of grains removed)	Bangladesh
IRIS_313-11051	AUS 242	AUS	YES	YES	YES	1	SHORT AND PARTLY AWNED	5	111-130 CM	3	PROLIFIC (>20 CULMS)	2	INTERMEDIATE (30-59 CM)	3	SEMI-ERECT	9	VERY LATE (all leaves still green)	9	WELL EXSERTED	2	INTERMEDIATE (25 - 50% of grains removed)	Bangladesh
IRIS_313-11052	AUS 278	AUS	YES	YES	YES	0	ABSENT	5	111-130 CM	3	PROLIFIC (>20 CULMS)	2	INTERMEDIATE (30-59 CM)	3	SEMI-ERECT	9	VERY LATE (all leaves still green)	9	WELL EXSERTED	3	EASY (>50% of grains removed)	Bangladesh
IRIS_313-11053	AUS 282	AUS	YES	YES		0	ABSENT	5	111-130 CM	2	MEDIUM (10-20 CULMS)	2	INTERMEDIATE (30-59 CM)	3	SEMI-ERECT	9	VERY LATE (all leaves still green)	9	WELL EXSERTED	2	INTERMEDIATE (25 - 50% of grains removed)	Bangladesh
IRIS_313-11054	AUS 295	AUS	YES	YES	YES	5	SHORT AND FULLY AWNED	5	111-130 CM	3	PROLIFIC (>20 CULMS)	2	INTERMEDIATE (30-59 CM)	3	SEMI-ERECT	9	VERY LATE (all leaves still green)	9	WELL EXSERTED	3	EASY (>50% of grains removed)	Bangladesh
IRIS_313-11055	AUS 299	AUS	YES	YES	YES	0	ABSENT	4	91-110 CM	3	PROLIFIC (>20 CULMS)	2	INTERMEDIATE (30-59 CM)	1	ERECT	9	VERY LATE (all leaves still green)	9	WELL EXSERTED	3	EASY (>50% of grains removed)	Bangladesh
IRIS_313-11056	AUS 301	AUS	YES	YES	YES	5	SHORT AND FULLY AWNED	4	91-110 CM	3	PROLIFIC (>20 CULMS)	2	INTERMEDIATE (30-59 CM)	1	ERECT	9	VERY LATE (all leaves still green)	9	WELL EXSERTED	2	INTERMEDIATE (25 - 50% of grains removed)	Bangladesh
IRIS_313-11057	AUS 308	AUS	YES	YES	YES	5	SHORT AND FULLY AWNED	5	111-130 CM	2	MEDIUM (10-20 CULMS)	2	INTERMEDIATE (30-59 CM)	5	HORIZONTAL	9	VERY LATE (all leaves still green)	9	WELL EXSERTED	3	EASY (>50% of grains removed)	Bangladesh
IRIS_313-11058	AUS 329	AUS	YES	YES	YES	0	ABSENT	5	111-130 CM	3	PROLIFIC (>20 CULMS)	2	INTERMEDIATE (30-59 CM)	3	SEMI-ERECT	9	VERY LATE (all leaves still green)	9	WELL EXSERTED	3	EASY (>50% of grains removed)	Bangladesh
IRIS_313-11059	AUS 344	AUS	YES	YES	YES	0	ABSENT	5	111-130 CM	3	PROLIFIC (>20 CULMS)	2	INTERMEDIATE (30-59 CM)	5	HORIZONTAL	9	VERY LATE (all leaves still green)	3	PARTLY EXSERTED	2	INTERMEDIATE (25 - 50% of grains removed)	Bangladesh
IRIS_313-11060	AUS 359	AUS	YES	YES		0	ABSENT	5	111-130 CM	3	PROLIFIC (>20 CULMS)	2	INTERMEDIATE (30-59 CM)	3	SEMI-ERECT	9	VERY LATE (all leaves still green)	9	WELL EXSERTED	2	INTERMEDIATE (25 - 50% of grains removed)	Bangladesh
IRIS_313-11061	AUS 449	AUS	YES	YES		0	ABSENT	4	91-110 CM	2	MEDIUM (10-20 CULMS)	2	INTERMEDIATE (30-59 CM)	1	ERECT	9	VERY LATE (all leaves still green)	9	WELL EXSERTED	3	EASY (>50% of grains removed)	Bangladesh
IRIS_313-11062	BEGUNBICHI 33	ARO
IRIS_313-11063	BORO 70-2	AUS	YES	YES	YES	5	SHORT AND FULLY AWNED	5	111-130 CM	3	PROLIFIC (>20 CULMS)	2	INTERMEDIATE (30-59 CM)	5	HORIZONTAL	9	VERY LATE (all leaves still green)	9	WELL EXSERTED	3	EASY (>50% of grains removed)	Bangladesh
IRIS_313-11064	BORO 275	AUS	YES	YES	YES	1	SHORT AND PARTLY AWNED	6	131-150 CM	3	PROLIFIC (>20 CULMS)	2	INTERMEDIATE (30-59 CM)	5	HORIZONTAL	9	VERY LATE (all leaves still green)	9	WELL EXSERTED	2	INTERMEDIATE (25 - 50% of grains removed)	Bangladesh
IRIS_313-11065	BORO 394	AUS	YES	YES	YES	5	SHORT AND FULLY AWNED	5	111-130 CM	3	PROLIFIC (>20 CULMS)	2	INTERMEDIATE (30-59 CM)	5	HORIZONTAL	9	VERY LATE (all leaves still green)	9	WELL EXSERTED	2	INTERMEDIATE (25 - 50% of grains removed)	Bangladesh
IRIS_313-11066	GASMAL 339	ARO
IRIS_313-11067	KALIBORO 600	AUS	YES	YES	YES	5	SHORT AND FULLY AWNED	6	131-150 CM	3	PROLIFIC (>20 CULMS)	2	INTERMEDIATE (30-59 CM)	5	HORIZONTAL	9	VERY LATE (all leaves still green)	9	WELL EXSERTED			Bangladesh
IRIS_313-11068	PANKAIT 31	ARO
IRIS_313-11069	TUPA 15-3	ARO
IRIS_313-11070	TUPA	ARO
IRIS_313-11071	Chao hai	IND	YES	YES	YES	1	SHORT AND PARTLY AWNED	4	91-110 CM	2	MEDIUM (10-20 CULMS)	2	INTERMEDIATE (30-59 CM)	3	SEMI-ERECT	5	INTERMEDIATE (one leaf still green)	7	MODERATELY WELL EXSERTED	3	EASY (>50% of grains removed)	Laos
IRIS_313-11072	Chao lep nok	IND	YES	YES	YES	1	SHORT AND PARTLY AWNED	7	> 150 CM	3	PROLIFIC (>20 CULMS)	2	INTERMEDIATE (30-59 CM)	1	ERECT	5	INTERMEDIATE (one leaf still green)	9	WELL EXSERTED	3	EASY (>50% of grains removed)	Laos
IRIS_313-11073	Khao dam	JAP
IRIS_313-11074	KHAO MAK KHAM	IND	YES	YES	YES	0	ABSENT	7	> 150 CM	2	MEDIUM (10-20 CULMS)	2	INTERMEDIATE (30-59 CM)	5	HORIZONTAL	9	VERY LATE (all leaves still green)	9	WELL EXSERTED	3	EASY (>50% of grains removed)	Laos
IRIS_313-11075	Khao nam yen	JAP
IRIS_313-11076	Lai nok kha	IND	YES	YES	YES	0	ABSENT	6	131-150 CM	2	MEDIUM (10-20 CULMS)	2	INTERMEDIATE (30-59 CM)	5	HORIZONTAL	9	VERY LATE (all leaves still green)	9	WELL EXSERTED	3	EASY (>50% of grains removed)	Laos
IRIS_313-11077	Lai hang hma	JAP
IRIS_313-11078	Non hai	IND	YES	YES	YES	1	SHORT AND PARTLY AWNED	6	131-150 CM	2	MEDIUM (10-20 CULMS)	2	INTERMEDIATE (30-59 CM)	5	HORIZONTAL	9	VERY LATE (all leaves still green)	9	WELL EXSERTED	2	INTERMEDIATE (25 - 50% of grains removed)	Laos
IRIS_313-11079	Phan phae	IND	YES	YES	YES	0	ABSENT	6	131-150 CM	2	MEDIUM (10-20 CULMS)	2	INTERMEDIATE (30-59 CM)	5	HORIZONTAL	9	VERY LATE (all leaves still green)	3	PARTLY EXSERTED	3	EASY (>50% of grains removed)	Laos
IRIS_313-11080	Phae meun lan	IND	YES	YES	YES	0	ABSENT	5	111-130 CM	2	MEDIUM (10-20 CULMS)	2	INTERMEDIATE (30-59 CM)	1	ERECT	9	VERY LATE (all leaves still green)	3	PARTLY EXSERTED	2	INTERMEDIATE (25 - 50% of grains removed)	Laos
IRIS_313-11081	THAO LOUANG	IND	YES	YES	YES	0	ABSENT	7	> 150 CM	2	MEDIUM (10-20 CULMS)	2	INTERMEDIATE (30-59 CM)	5	HORIZONTAL	9	VERY LATE (all leaves still green)	9	WELL EXSERTED	3	EASY (>50% of grains removed)	Laos
IRIS_313-11082	Ea dam hang dok	IND	YES	YES	YES	0	ABSENT	7	> 150 CM	1	SPARSE (<10 CULMS)	2	INTERMEDIATE (30-59 CM)	5	HORIZONTAL	9	VERY LATE (all leaves still green)	9	WELL EXSERTED	3	EASY (>50% of grains removed)	Laos
IRIS_313-11083	Ea tia	IND	YES	YES	YES	0	ABSENT	5	111-130 CM	2	MEDIUM (10-20 CULMS)	2	INTERMEDIATE (30-59 CM)	5	HORIZONTAL	1	VERY EARLY (leaves dried before grain mature)	3	PARTLY EXSERTED	3	EASY (>50% of grains removed)	Laos
IRIS_313-11084	KABIN	IND	YES	YES	YES	0	ABSENT	6	131-150 CM	2	MEDIUM (10-20 CULMS)	2	INTERMEDIATE (30-59 CM)	3	SEMI-ERECT	9	VERY LATE (all leaves still green)	3	PARTLY EXSERTED	2	INTERMEDIATE (25 - 50% of grains removed)	Cambodia
IRIS_313-11085	Khao hae	IND	YES	YES	YES	0	ABSENT	4	91-110 CM	2	MEDIUM (10-20 CULMS)	2	INTERMEDIATE (30-59 CM)	5	HORIZONTAL	9	VERY LATE (all leaves still green)	9	WELL EXSERTED	3	EASY (>50% of grains removed)	Laos
IRIS_313-11086	KHAO THAMA	IND	YES	YES	YES	0	ABSENT	6	131-150 CM	2	MEDIUM (10-20 CULMS)	2	INTERMEDIATE (30-59 CM)	5	HORIZONTAL	9	VERY LATE (all leaves still green)	9	WELL EXSERTED	3	EASY (>50% of grains removed)	Laos
IRIS_313-11087	PONG SANG A	IND	YES	YES	YES	0	ABSENT	6	131-150 CM	2	MEDIUM (10-20 CULMS)	2	INTERMEDIATE (30-59 CM)	5	HORIZONTAL	1	VERY EARLY (leaves dried before grain mature)	3	PARTLY EXSERTED	2	INTERMEDIATE (25 - 50% of grains removed)	Cambodia
IRIS_313-11088	SRAU KHSAI	IND	YES	YES	YES	0	ABSENT	5	111-130 CM	2	MEDIUM (10-20 CULMS)	2	INTERMEDIATE (30-59 CM)	5	HORIZONTAL	9	VERY LATE (all leaves still green)	9	WELL EXSERTED	3	EASY (>50% of grains removed)	Cambodia
IRIS_313-11089	SRAU THMOR	IND	YES	YES	YES	0	ABSENT	4	91-110 CM	2	MEDIUM (10-20 CULMS)	2	INTERMEDIATE (30-59 CM)	1	ERECT	9	VERY LATE (all leaves still green)	9	WELL EXSERTED	3	EASY (>50% of grains removed)	Cambodia
IRIS_313-11090	Keo lai	IND	YES	YES	YES	0	ABSENT	6	131-150 CM	2	MEDIUM (10-20 CULMS)	2	INTERMEDIATE (30-59 CM)	5	HORIZONTAL	9	VERY LATE (all leaves still green)	3	PARTLY EXSERTED	3	EASY (>50% of grains removed)	Laos
IRIS_313-11091	Khao non	IND	YES	YES	YES	0	ABSENT	6	131-150 CM	2	MEDIUM (10-20 CULMS)	2	INTERMEDIATE (30-59 CM)	5	HORIZONTAL	9	VERY LATE (all leaves still green)	9	WELL EXSERTED	2	INTERMEDIATE (25 - 50% of grains removed)	Laos
IRIS_313-11092	Khao pa siev	IND
IRIS_313-11093	KHAO TAM	JAP
IRIS_313-11094	MAK BOUAP	JAP
IRIS_313-11095	Mak ea nam	IND
IRIS_313-11096	CADUNG SO BLOC 1	IND	YES	YES	YES	0	ABSENT	7	> 150 CM	2	MEDIUM (10-20 CULMS)	3	TALL (>59 CM)	5	HORIZONTAL	5	INTERMEDIATE (one leaf still green)	7	MODERATELY WELL EXSERTED	2	INTERMEDIATE (25 - 50% of grains removed)	Vietnam
IRIS_313-11097	KALAGNON	IND	YES	YES	YES	0	ABSENT	3	71-90 CM	2	MEDIUM (10-20 CULMS)	2	INTERMEDIATE (30-59 CM)	5	HORIZONTAL	9	VERY LATE (all leaves still green)	3	PARTLY EXSERTED	3	EASY (>50% of grains removed)	Philippines
IRIS_313-11098	KOLUBA	IND	YES	YES	YES	0	ABSENT	5	111-130 CM	2	MEDIUM (10-20 CULMS)	2	INTERMEDIATE (30-59 CM)	5	HORIZONTAL	9	VERY LATE (all leaves still green)	3	PARTLY EXSERTED	2	INTERMEDIATE (25 - 50% of grains removed)	Sierra Leone
IRIS_313-11099	PECALO	IND	YES	YES	YES	0	ABSENT	7	> 150 CM	2	MEDIUM (10-20 CULMS)	3	TALL (>59 CM)	5	HORIZONTAL	9	VERY LATE (all leaves still green)	9	WELL EXSERTED	2	INTERMEDIATE (25 - 50% of grains removed)	Sierra Leone
IRIS_313-11100	MAMON	JAP
IRIS_313-11101	0	IND	YES	YES	YES	0	ABSENT	4	91-110 CM	2	MEDIUM (10-20 CULMS)	2	INTERMEDIATE (30-59 CM)	5	HORIZONTAL	9	VERY LATE (all leaves still green)	3	PARTLY EXSERTED	2	INTERMEDIATE (25 - 50% of grains removed)	Liberia
IRIS_313-11102	0	JAP			YES
IRIS_313-11103	0	JAP
IRIS_313-11104	0	JAP
IRIS_313-11105	0	JAP
IRIS_313-11106	0	JAP
IRIS_313-11107	ZANTON	JAP
IRIS_313-11108	0	IND	YES	YES	YES	0	ABSENT	6	131-150 CM	2	MEDIUM (10-20 CULMS)	2	INTERMEDIATE (30-59 CM)	5	HORIZONTAL	9	VERY LATE (all leaves still green)	9	WELL EXSERTED	3	EASY (>50% of grains removed)	Liberia
IRIS_313-11109	0	JAP
IRIS_313-11110	SAYAM	IND	YES	YES	YES	0	ABSENT	6	131-150 CM	2	MEDIUM (10-20 CULMS)	2	INTERMEDIATE (30-59 CM)	1	ERECT	9	VERY LATE (all leaves still green)	9	WELL EXSERTED	3	EASY (>50% of grains removed)	Sri Lanka
IRIS_313-11111	SAITA	AUS	YES	YES	YES	0	ABSENT	4	91-110 CM	2	MEDIUM (10-20 CULMS)	2	INTERMEDIATE (30-59 CM)	5	HORIZONTAL	9	VERY LATE (all leaves still green)	9	WELL EXSERTED	3	EASY (>50% of grains removed)	Bangladesh
IRIS_313-11112	HIJOL DIGA	AUS	YES	YES	YES	5	SHORT AND FULLY AWNED	6	131-150 CM	2	MEDIUM (10-20 CULMS)	2	INTERMEDIATE (30-59 CM)	1	ERECT	9	VERY LATE (all leaves still green)	3	PARTLY EXSERTED	3	EASY (>50% of grains removed)	Bangladesh
IRIS_313-11113	KAL SHULI	IND	YES	YES	YES	5	SHORT AND FULLY AWNED	6	131-150 CM	2	MEDIUM (10-20 CULMS)	2	INTERMEDIATE (30-59 CM)	5	HORIZONTAL	9	VERY LATE (all leaves still green)	9	WELL EXSERTED	2	INTERMEDIATE (25 - 50% of grains removed)	Bangladesh
IRIS_313-11114	BIRUI SAIL	IND	YES	YES	YES	0	ABSENT	6	131-150 CM	2	MEDIUM (10-20 CULMS)	2	INTERMEDIATE (30-59 CM)	5	HORIZONTAL	9	VERY LATE (all leaves still green)	9	WELL EXSERTED	2	INTERMEDIATE (25 - 50% of grains removed)	Bangladesh
IRIS_313-11115	KALA MUNA	IND	YES	YES	YES	0	ABSENT	6	131-150 CM	2	MEDIUM (10-20 CULMS)	2	INTERMEDIATE (30-59 CM)	5	HORIZONTAL	9	VERY LATE (all leaves still green)	3	PARTLY EXSERTED	2	INTERMEDIATE (25 - 50% of grains removed)	Bangladesh
IRIS_313-11116	KORTIK KAIKA	AUS	YES	YES	YES	5	SHORT AND FULLY AWNED	5	111-130 CM	2	MEDIUM (10-20 CULMS)	2	INTERMEDIATE (30-59 CM)	5	HORIZONTAL	9	VERY LATE (all leaves still green)	9	WELL EXSERTED	3	EASY (>50% of grains removed)	Bangladesh
IRIS_313-11117	KAYELI KUNING	JAP
IRIS_313-11118	SOC NAU(BIEN THE)	IND	YES	YES	YES	0	ABSENT	6	131-150 CM	2	MEDIUM (10-20 CULMS)	2	INTERMEDIATE (30-59 CM)	5	HORIZONTAL	9	VERY LATE (all leaves still green)	5	EXSERTED	3	EASY (>50% of grains removed)	Vietnam
IRIS_313-11119	NEP BUNG	IND	YES	YES	YES	0	ABSENT	7	> 150 CM	2	MEDIUM (10-20 CULMS)	3	TALL (>59 CM)	5	HORIZONTAL	9	VERY LATE (all leaves still green)	5	EXSERTED	2	INTERMEDIATE (25 - 50% of grains removed)	Vietnam
IRIS_313-11120	GURULEY	IND	YES	YES	YES	0	ABSENT	5	111-130 CM	2	MEDIUM (10-20 CULMS)	2	INTERMEDIATE (30-59 CM)	5	HORIZONTAL	9	VERY LATE (all leaves still green)	9	WELL EXSERTED	2	INTERMEDIATE (25 - 50% of grains removed)	Bhutan
IRIS_313-11121	GBRA	JAP			YES
IRIS_313-11122	IR 1813-694-2	IND	YES	YES	YES	0	ABSENT	3	71-90 CM	2	MEDIUM (10-20 CULMS)	2	INTERMEDIATE (30-59 CM)	1	ERECT	9	VERY LATE (all leaves still green)	1	ENCLOSED	2	INTERMEDIATE (25 - 50% of grains removed)	Philippines
IRIS_313-11123	BAZAIL 975	AUS	YES	YES	YES	0	ABSENT	6	131-150 CM	2	MEDIUM (10-20 CULMS)	2	INTERMEDIATE (30-59 CM)	5	HORIZONTAL	9	VERY LATE (all leaves still green)	3	PARTLY EXSERTED	2	INTERMEDIATE (25 - 50% of grains removed)	Bangladesh
IRIS_313-11124	BAZAIL 980	AUS	YES	YES	YES	0	ABSENT	7	> 150 CM	2	MEDIUM (10-20 CULMS)	2	INTERMEDIATE (30-59 CM)	5	HORIZONTAL	9	VERY LATE (all leaves still green)	3	PARTLY EXSERTED	2	INTERMEDIATE (25 - 50% of grains removed)	Bangladesh
IRIS_313-11125	DHALA AMAN 973	ADM			YES
IRIS_313-11126	ANBAW	IND	YES	YES	YES	0	ABSENT	6	131-150 CM	2	MEDIUM (10-20 CULMS)	2	INTERMEDIATE (30-59 CM)	5	HORIZONTAL	9	VERY LATE (all leaves still green)	9	WELL EXSERTED	2	INTERMEDIATE (25 - 50% of grains removed)	Myanmar
IRIS_313-11127	BUBAW	JAP
IRIS_313-11128	GOKAUNG	IND	YES	YES	YES	0	ABSENT	7	> 150 CM	2	MEDIUM (10-20 CULMS)	2	INTERMEDIATE (30-59 CM)	3	SEMI-ERECT	9	VERY LATE (all leaves still green)	9	WELL EXSERTED	2	INTERMEDIATE (25 - 50% of grains removed)	Myanmar
IRIS_313-11129	HAORU	IND	YES	YES	YES	1	SHORT AND PARTLY AWNED	5	111-130 CM	2	MEDIUM (10-20 CULMS)	1	SHORT (<30 CM)	1	ERECT	9	VERY LATE (all leaves still green)	3	PARTLY EXSERTED	2	INTERMEDIATE (25 - 50% of grains removed)	Myanmar
IRIS_313-11130	HTAWPATT	IND	YES	YES	YES	0	ABSENT	6	131-150 CM	2	MEDIUM (10-20 CULMS)	1	SHORT (<30 CM)	5	HORIZONTAL	9	VERY LATE (all leaves still green)	9	WELL EXSERTED	2	INTERMEDIATE (25 - 50% of grains removed)	Myanmar
IRIS_313-11131	KALAI	IND	YES	YES	YES	1	SHORT AND PARTLY AWNED	5	111-130 CM	3	PROLIFIC (>20 CULMS)	2	INTERMEDIATE (30-59 CM)	5	HORIZONTAL	9	VERY LATE (all leaves still green)	9	WELL EXSERTED	2	INTERMEDIATE (25 - 50% of grains removed)	Myanmar
IRIS_313-11132	KALALAN	IND	YES	YES	YES	0	ABSENT	6	131-150 CM	2	MEDIUM (10-20 CULMS)	2	INTERMEDIATE (30-59 CM)	5	HORIZONTAL	9	VERY LATE (all leaves still green)	9	WELL EXSERTED	2	INTERMEDIATE (25 - 50% of grains removed)	Myanmar
IRIS_313-11133	LWANKHAN	IND	YES	YES	YES	0	ABSENT	6	131-150 CM	2	MEDIUM (10-20 CULMS)	1	SHORT (<30 CM)	5	HORIZONTAL	9	VERY LATE (all leaves still green)	9	WELL EXSERTED	2	INTERMEDIATE (25 - 50% of grains removed)	Myanmar
IRIS_313-11134	MANSAT-3	IND	YES	YES	YES	0	ABSENT	4	91-110 CM	2	MEDIUM (10-20 CULMS)	2	INTERMEDIATE (30-59 CM)	3	SEMI-ERECT	9	VERY LATE (all leaves still green)	9	WELL EXSERTED	2	INTERMEDIATE (25 - 50% of grains removed)	Myanmar
IRIS_313-11135	MAUNG NYO	IND	YES	YES	YES	0	ABSENT	6	131-150 CM	2	MEDIUM (10-20 CULMS)	2	INTERMEDIATE (30-59 CM)	5	HORIZONTAL	9	VERY LATE (all leaves still green)	9	WELL EXSERTED	2	INTERMEDIATE (25 - 50% of grains removed)	Myanmar
IRIS_313-11136	NGAKWE THETYIN	ADM	YES	YES	YES	0	ABSENT	7	> 150 CM	2	MEDIUM (10-20 CULMS)	2	INTERMEDIATE (30-59 CM)	5	HORIZONTAL	9	VERY LATE (all leaves still green)	9	WELL EXSERTED	3	EASY (>50% of grains removed)	Myanmar
IRIS_313-11137	NGALONGYI	IND	YES	YES	YES	0	ABSENT	6	131-150 CM	2	MEDIUM (10-20 CULMS)	2	INTERMEDIATE (30-59 CM)	1	ERECT	9	VERY LATE (all leaves still green)	9	WELL EXSERTED	2	INTERMEDIATE (25 - 50% of grains removed)	Myanmar
IRIS_313-11138	NGASEIN THEEDAT(C 30)	IND	YES	YES	YES	0	ABSENT	7	> 150 CM	2	MEDIUM (10-20 CULMS)	2	INTERMEDIATE (30-59 CM)	5	HORIZONTAL	9	VERY LATE (all leaves still green)	9	WELL EXSERTED	2	INTERMEDIATE (25 - 50% of grains removed)	Myanmar
IRIS_313-11139	NWACHI MANINE	IND	YES	YES	YES	0	ABSENT	7	> 150 CM	2	MEDIUM (10-20 CULMS)	2	INTERMEDIATE (30-59 CM)	5	HORIZONTAL	9	VERY LATE (all leaves still green)	3	PARTLY EXSERTED	2	INTERMEDIATE (25 - 50% of grains removed)	Myanmar
IRIS_313-11140	PADAN	IND	YES	YES	YES	0	ABSENT	6	131-150 CM	2	MEDIUM (10-20 CULMS)	2	INTERMEDIATE (30-59 CM)	5	HORIZONTAL	9	VERY LATE (all leaves still green)	3	PARTLY EXSERTED	2	INTERMEDIATE (25 - 50% of grains removed)	Myanmar
IRIS_313-11141	SHWENI	IND	YES	YES	YES	0	ABSENT	5	111-130 CM	2	MEDIUM (10-20 CULMS)	2	INTERMEDIATE (30-59 CM)	5	HORIZONTAL	9	VERY LATE (all leaves still green)	9	WELL EXSERTED	2	INTERMEDIATE (25 - 50% of grains removed)	Myanmar
IRIS_313-11142	SHWEPULAY	IND	YES	YES	YES	0	ABSENT	6	131-150 CM	2	MEDIUM (10-20 CULMS)	2	INTERMEDIATE (30-59 CM)	3	SEMI-ERECT	9	VERY LATE (all leaves still green)	3	PARTLY EXSERTED	2	INTERMEDIATE (25 - 50% of grains removed)	Myanmar
IRIS_313-11143	TANBAUNG	IND	YES	YES	YES	1	SHORT AND PARTLY AWNED	7	> 150 CM	2	MEDIUM (10-20 CULMS)	2	INTERMEDIATE (30-59 CM)	5	HORIZONTAL	9	VERY LATE (all leaves still green)	9	WELL EXSERTED	2	INTERMEDIATE (25 - 50% of grains removed)	Myanmar
IRIS_313-11144	TAUNGDI	IND	YES	YES	YES	0	ABSENT	6	131-150 CM	2	MEDIUM (10-20 CULMS)	2	INTERMEDIATE (30-59 CM)	1	ERECT	9	VERY LATE (all leaves still green)	9	WELL EXSERTED	2	INTERMEDIATE (25 - 50% of grains removed)	Myanmar
IRIS_313-11145	THAKADE THEEDAT	IND	YES	YES	YES	0	ABSENT	6	131-150 CM	2	MEDIUM (10-20 CULMS)	2	INTERMEDIATE (30-59 CM)	3	SEMI-ERECT	9	VERY LATE (all leaves still green)	9	WELL EXSERTED	2	INTERMEDIATE (25 - 50% of grains removed)	Myanmar
IRIS_313-11146	THEEDAT NGASEIN	IND	YES	YES	YES	0	ABSENT	6	131-150 CM	2	MEDIUM (10-20 CULMS)	2	INTERMEDIATE (30-59 CM)	1	ERECT	9	VERY LATE (all leaves still green)	9	WELL EXSERTED	2	INTERMEDIATE (25 - 50% of grains removed)	Myanmar
IRIS_313-11147	TYB11	IND	YES	YES	YES	0	ABSENT	6	131-150 CM	2	MEDIUM (10-20 CULMS)	2	INTERMEDIATE (30-59 CM)	5	HORIZONTAL	9	VERY LATE (all leaves still green)	9	WELL EXSERTED	2	INTERMEDIATE (25 - 50% of grains removed)	Myanmar
IRIS_313-11148	YEBAW	IND	YES	YES	YES	0	ABSENT	5	111-130 CM	2	MEDIUM (10-20 CULMS)	2	INTERMEDIATE (30-59 CM)	5	HORIZONTAL	9	VERY LATE (all leaves still green)	3	PARTLY EXSERTED	2	INTERMEDIATE (25 - 50% of grains removed)	Myanmar
IRIS_313-11149	YODAYA	IND	YES	YES	YES	0	ABSENT	6	131-150 CM	2	MEDIUM (10-20 CULMS)	2	INTERMEDIATE (30-59 CM)	5	HORIZONTAL	9	VERY LATE (all leaves still green)	9	WELL EXSERTED	2	INTERMEDIATE (25 - 50% of grains removed)	Myanmar
IRIS_313-11150	ZEINGYI	IND	YES	YES	YES	0	ABSENT	6	131-150 CM	2	MEDIUM (10-20 CULMS)	2	INTERMEDIATE (30-59 CM)	5	HORIZONTAL	9	VERY LATE (all leaves still green)	9	WELL EXSERTED	2	INTERMEDIATE (25 - 50% of grains removed)	Myanmar
IRIS_313-11151	0	IND	YES	YES	YES	0	ABSENT	5	111-130 CM	2	MEDIUM (10-20 CULMS)	2	INTERMEDIATE (30-59 CM)	1	ERECT	9	VERY LATE (all leaves still green)	3	PARTLY EXSERTED	2	INTERMEDIATE (25 - 50% of grains removed)	Myanmar
IRIS_313-11152	AC74	IND	YES	YES	YES	0	ABSENT	5	111-130 CM	2	MEDIUM (10-20 CULMS)	3	TALL (>59 CM)	3	SEMI-ERECT	5	INTERMEDIATE (one leaf still green)	9	WELL EXSERTED	3	EASY (>50% of grains removed)	India
IRIS_313-11153	CT45	ADM
IRIS_313-11154	DHARIAL	AUS	YES	YES	YES	0	ABSENT	2	51-70 CM	2	MEDIUM (10-20 CULMS)	2	INTERMEDIATE (30-59 CM)	5	HORIZONTAL	7	LATE (two or more leaves still green)	5	EXSERTED	3	EASY (>50% of grains removed)	Bangladesh
IRIS_313-11155	K 113	JAP	YES	YES		0	ABSENT	2	51-70 CM	2	MEDIUM (10-20 CULMS)	1	SHORT (<30 CM)	3	SEMI-ERECT	9	VERY LATE (all leaves still green)	9	WELL EXSERTED	2	INTERMEDIATE (25 - 50% of grains removed)	India
IRIS_313-11156	0	JAP
IRIS_313-11157	T. KAUG PAO	IND	YES	YES	YES	0	ABSENT	5	111-130 CM	2	MEDIUM (10-20 CULMS)	2	INTERMEDIATE (30-59 CM)	5	HORIZONTAL	5	INTERMEDIATE (one leaf still green)	7	MODERATELY WELL EXSERTED	2	INTERMEDIATE (25 - 50% of grains removed)	China(Taiwan)
IRIS_313-11158	NAN-ERH-AI 5	IND	YES	YES	YES	0	ABSENT	3	71-90 CM	2	MEDIUM (10-20 CULMS)	2	INTERMEDIATE (30-59 CM)	1	ERECT	7	LATE (two or more leaves still green)	9	WELL EXSERTED	3	EASY (>50% of grains removed)	China
IRIS_313-11159	HYB-5-2-1-1-4	JAP			YES
IRIS_313-11160	0	IND	YES	YES	YES	0	ABSENT	5	111-130 CM	2	MEDIUM (10-20 CULMS)	2	INTERMEDIATE (30-59 CM)	5	HORIZONTAL	9	VERY LATE (all leaves still green)	7	MODERATELY WELL EXSERTED	2	INTERMEDIATE (25 - 50% of grains removed)	Liberia
IRIS_313-11161	SADU	JAP
IRIS_313-11162	SABRAN	IND	YES	YES	YES	0	ABSENT	3	71-90 CM	2	MEDIUM (10-20 CULMS)	2	INTERMEDIATE (30-59 CM)	5	HORIZONTAL	9	VERY LATE (all leaves still green)	5	EXSERTED	3	EASY (>50% of grains removed)	Indonesia
IRIS_313-11163	NATEL BORO	AUS	YES	YES	YES	0	ABSENT	4	91-110 CM	3	PROLIFIC (>20 CULMS)	3	TALL (>59 CM)	3	SEMI-ERECT	3	EARLY (all leaves have lost green colour)	5	EXSERTED	3	EASY (>50% of grains removed)	Bangladesh
IRIS_313-11164	BAK TULSI	AUS	YES	YES	YES	0	ABSENT	4	91-110 CM	2	MEDIUM (10-20 CULMS)	2	INTERMEDIATE (30-59 CM)	5	HORIZONTAL	7	LATE (two or more leaves still green)	9	WELL EXSERTED	3	EASY (>50% of grains removed)	India
IRIS_313-11165	BENA JHUPI	AUS	YES	YES	YES	0	ABSENT	4	91-110 CM	2	MEDIUM (10-20 CULMS)	2	INTERMEDIATE (30-59 CM)	3	SEMI-ERECT	9	VERY LATE (all leaves still green)	7	MODERATELY WELL EXSERTED	2	INTERMEDIATE (25 - 50% of grains removed)	India
IRIS_313-11166	BHUT MURI	AUS	YES	YES	YES	0	ABSENT	4	91-110 CM	2	MEDIUM (10-20 CULMS)	2	INTERMEDIATE (30-59 CM)	5	HORIZONTAL	9	VERY LATE (all leaves still green)	9	WELL EXSERTED	2	INTERMEDIATE (25 - 50% of grains removed)	India
IRIS_313-11167	DUBRAJ	IND	YES	YES	YES	0	ABSENT	5	111-130 CM	3	PROLIFIC (>20 CULMS)	2	INTERMEDIATE (30-59 CM)	5	HORIZONTAL	9	VERY LATE (all leaves still green)	7	MODERATELY WELL EXSERTED	2	INTERMEDIATE (25 - 50% of grains removed)	India
IRIS_313-11168	KADA CHOPA	AUS	YES	YES	YES	1	SHORT AND PARTLY AWNED	5	111-130 CM	2	MEDIUM (10-20 CULMS)	2	INTERMEDIATE (30-59 CM)	5	HORIZONTAL	9	VERY LATE (all leaves still green)	9	WELL EXSERTED	2	INTERMEDIATE (25 - 50% of grains removed)	India
IRIS_313-11169	KANAI BASHI	AUS	YES	YES		0	ABSENT	4	91-110 CM	2	MEDIUM (10-20 CULMS)	2	INTERMEDIATE (30-59 CM)	3	SEMI-ERECT	5	INTERMEDIATE (one leaf still green)	7	MODERATELY WELL EXSERTED	2	INTERMEDIATE (25 - 50% of grains removed)	India
IRIS_313-11170	LAL TAURA	AUS	YES	YES	YES	0	ABSENT	5	111-130 CM	2	MEDIUM (10-20 CULMS)	2	INTERMEDIATE (30-59 CM)	5	HORIZONTAL	9	VERY LATE (all leaves still green)	7	MODERATELY WELL EXSERTED	3	EASY (>50% of grains removed)	India
IRIS_313-11171	M 142	AUS	YES	YES	YES	1	SHORT AND PARTLY AWNED	6	131-150 CM	3	PROLIFIC (>20 CULMS)	2	INTERMEDIATE (30-59 CM)	3	SEMI-ERECT	9	VERY LATE (all leaves still green)	9	WELL EXSERTED	3	EASY (>50% of grains removed)	India
IRIS_313-11172	RANI BHOG	AUS	YES	YES	YES	0	ABSENT	4	91-110 CM	2	MEDIUM (10-20 CULMS)	2	INTERMEDIATE (30-59 CM)	5	HORIZONTAL	9	VERY LATE (all leaves still green)	9	WELL EXSERTED	3	EASY (>50% of grains removed)	India
IRIS_313-11173	SADA AUS	AUS	YES	YES	YES	0	ABSENT	5	111-130 CM	2	MEDIUM (10-20 CULMS)	2	INTERMEDIATE (30-59 CM)	5	HORIZONTAL	9	VERY LATE (all leaves still green)	9	WELL EXSERTED	2	INTERMEDIATE (25 - 50% of grains removed)	India
IRIS_313-11174	SLO 19	AUS	YES	YES		0	ABSENT	4	91-110 CM	2	MEDIUM (10-20 CULMS)	2	INTERMEDIATE (30-59 CM)	5	HORIZONTAL	9	VERY LATE (all leaves still green)	7	MODERATELY WELL EXSERTED	2	INTERMEDIATE (25 - 50% of grains removed)	India
IRIS_313-11175	SONA AUS	AUS	YES	YES		0	ABSENT	4	91-110 CM	2	MEDIUM (10-20 CULMS)	2	INTERMEDIATE (30-59 CM)	5	HORIZONTAL	9	VERY LATE (all leaves still green)	9	WELL EXSERTED	3	EASY (>50% of grains removed)	India
IRIS_313-11176	SXC216	IND	YES	YES		0	ABSENT	3	71-90 CM	2	MEDIUM (10-20 CULMS)	2	INTERMEDIATE (30-59 CM)	5	HORIZONTAL	9	VERY LATE (all leaves still green)	9	WELL EXSERTED	2	INTERMEDIATE (25 - 50% of grains removed)	India
IRIS_313-11177	DELI POCONG	IND	YES	YES	YES	0	ABSENT	6	131-150 CM	2	MEDIUM (10-20 CULMS)	2	INTERMEDIATE (30-59 CM)	5	HORIZONTAL	9	VERY LATE (all leaves still green)	9	WELL EXSERTED	2	INTERMEDIATE (25 - 50% of grains removed)	Indonesia
IRIS_313-11178	RUJAK DANAN	IND	YES	YES	YES	0	ABSENT	7	> 150 CM	2	MEDIUM (10-20 CULMS)	2	INTERMEDIATE (30-59 CM)	5	HORIZONTAL	7	LATE (two or more leaves still green)	7	MODERATELY WELL EXSERTED	1	DIFFICULT (few or no grains removed)	Indonesia
IRIS_313-11179	SI OMPAN LAMA	IND	YES	YES	YES	0	ABSENT	5	111-130 CM	2	MEDIUM (10-20 CULMS)	2	INTERMEDIATE (30-59 CM)	7	DESCENDING	9	VERY LATE (all leaves still green)	9	WELL EXSERTED	3	EASY (>50% of grains removed)	Indonesia
IRIS_313-11180	SIPULUIK ARANG	IND	YES	YES	YES	1	SHORT AND PARTLY AWNED	7	> 150 CM	2	MEDIUM (10-20 CULMS)	2	INTERMEDIATE (30-59 CM)	5	HORIZONTAL	7	LATE (two or more leaves still green)	7	MODERATELY WELL EXSERTED	1	DIFFICULT (few or no grains removed)	Indonesia
IRIS_313-11181	TAMBA PERAK	IND	YES	YES	YES	0	ABSENT	7	> 150 CM	2	MEDIUM (10-20 CULMS)	3	TALL (>59 CM)	5	HORIZONTAL	9	VERY LATE (all leaves still green)	9	WELL EXSERTED	2	INTERMEDIATE (25 - 50% of grains removed)	Indonesia
IRIS_313-11182	CEMPO CINA	IND	YES	YES	YES	0	ABSENT	6	131-150 CM	2	MEDIUM (10-20 CULMS)	2	INTERMEDIATE (30-59 CM)	5	HORIZONTAL	3	EARLY (all leaves have lost green colour)	9	WELL EXSERTED	2	INTERMEDIATE (25 - 50% of grains removed)	Indonesia
IRIS_313-11183	KETAN LEMBAYUNGAN	JAP
IRIS_313-11189	PAIZ-AMBARBU	ARO	YES	YES	YES	0	ABSENT	5	111-130 CM	2	MEDIUM (10-20 CULMS)	2	INTERMEDIATE (30-59 CM)	3	SEMI-ERECT	9	VERY LATE (all leaves still green)	9	WELL EXSERTED	2	INTERMEDIATE (25 - 50% of grains removed)	Soviet_Union
IRIS_313-11191	RANRUWAN	AUS	YES	YES	YES	0	ABSENT	4	91-110 CM	2	MEDIUM (10-20 CULMS)	2	INTERMEDIATE (30-59 CM)	3	SEMI-ERECT	9	VERY LATE (all leaves still green)	9	WELL EXSERTED	3	EASY (>50% of grains removed)	Sri Lanka
IRIS_313-11192	BKN7130-1017-2	IND	YES	YES	YES	0	ABSENT	5	111-130 CM	2	MEDIUM (10-20 CULMS)	3	TALL (>59 CM)	5	HORIZONTAL	5	INTERMEDIATE (one leaf still green)	9	WELL EXSERTED	3	EASY (>50% of grains removed)	Thailand
IRIS_313-11193	GAHB AWY 2-1	IND	YES	YES	YES	0	ABSENT	6	131-150 CM	2	MEDIUM (10-20 CULMS)	3	TALL (>59 CM)	3	SEMI-ERECT	5	INTERMEDIATE (one leaf still green)	7	MODERATELY WELL EXSERTED	3	EASY (>50% of grains removed)	Thailand
IRIS_313-11194	KHAO PAH 8-5-38	IND	YES	YES	YES	0	ABSENT	7	> 150 CM	2	MEDIUM (10-20 CULMS)	2	INTERMEDIATE (30-59 CM)	5	HORIZONTAL	9	VERY LATE (all leaves still green)	9	WELL EXSERTED	3	EASY (>50% of grains removed)	Thailand
IRIS_313-11195	KHAW KAR 13	JAP
IRIS_313-11196	DICULA	IND	YES	YES	YES	9	LONG AND FULLY AWNED	5	111-130 CM	2	MEDIUM (10-20 CULMS)	2	INTERMEDIATE (30-59 CM)	3	SEMI-ERECT	5	INTERMEDIATE (one leaf still green)	9	WELL EXSERTED	2	INTERMEDIATE (25 - 50% of grains removed)	Philippines
IRIS_313-11197	K 17-9-1-1	IND	YES	YES	YES	0	ABSENT	3	71-90 CM	2	MEDIUM (10-20 CULMS)	2	INTERMEDIATE (30-59 CM)	5	HORIZONTAL	9	VERY LATE (all leaves still green)	9	WELL EXSERTED	1	DIFFICULT (few or no grains removed)	India
IRIS_313-11198	K 78-13	JAP
IRIS_313-11199	SYNTHETIC SATIVA	IND	YES	YES	YES	0	ABSENT	3	71-90 CM	2	MEDIUM (10-20 CULMS)	1	SHORT (<30 CM)	3	SEMI-ERECT	9	VERY LATE (all leaves still green)	9	WELL EXSERTED	3	EASY (>50% of grains removed)	India
IRIS_313-11200	BR52-87-1	IND	YES	YES	YES	0	ABSENT	5	111-130 CM	3	PROLIFIC (>20 CULMS)	2	INTERMEDIATE (30-59 CM)	1	ERECT	9	VERY LATE (all leaves still green)	7	MODERATELY WELL EXSERTED	3	EASY (>50% of grains removed)	India
IRIS_313-11201	CHING-HSI 15	JAP
IRIS_313-11202	4583	JAP
IRIS_313-11203	GOCHIAGARI	IND	YES	YES	YES	0	ABSENT	6	131-150 CM	2	MEDIUM (10-20 CULMS)	2	INTERMEDIATE (30-59 CM)	5	HORIZONTAL	9	VERY LATE (all leaves still green)	5	EXSERTED	3	EASY (>50% of grains removed)	Bangladesh
IRIS_313-11204	KARTIKHAMA	IND	YES	YES	YES	9	LONG AND FULLY AWNED	6	131-150 CM	2	MEDIUM (10-20 CULMS)	3	TALL (>59 CM)	3	SEMI-ERECT	5	INTERMEDIATE (one leaf still green)	9	WELL EXSERTED	3	EASY (>50% of grains removed)	Bangladesh
IRIS_313-11205	KAZALSAIL	IND	YES	YES	YES	0	ABSENT	6	131-150 CM	2	MEDIUM (10-20 CULMS)	3	TALL (>59 CM)	3	SEMI-ERECT	5	INTERMEDIATE (one leaf still green)	9	WELL EXSERTED	2	INTERMEDIATE (25 - 50% of grains removed)	Bangladesh
IRIS_313-11206	KUMRI	IND	YES	YES	YES	0	ABSENT	7	> 150 CM	2	MEDIUM (10-20 CULMS)	3	TALL (>59 CM)	5	HORIZONTAL	7	LATE (two or more leaves still green)	5	EXSERTED	3	EASY (>50% of grains removed)	Bangladesh
IRIS_313-11207	PAIRJAT	IND			YES
IRIS_313-11208	PARIJAT	IND	YES	YES	YES	1	SHORT AND PARTLY AWNED	6	131-150 CM	2	MEDIUM (10-20 CULMS)	2	INTERMEDIATE (30-59 CM)	5	HORIZONTAL	7	LATE (two or more leaves still green)	5	EXSERTED	3	EASY (>50% of grains removed)	Bangladesh
IRIS_313-11209	VADAI	IND	YES	YES	YES	0	ABSENT	7	> 150 CM	2	MEDIUM (10-20 CULMS)	3	TALL (>59 CM)	5	HORIZONTAL	7	LATE (two or more leaves still green)	5	EXSERTED	2	INTERMEDIATE (25 - 50% of grains removed)	Bangladesh
IRIS_313-11210	ZARBASAIL	AUS	YES	YES		0	ABSENT	5	111-130 CM	2	MEDIUM (10-20 CULMS)	3	TALL (>59 CM)	5	HORIZONTAL	9	VERY LATE (all leaves still green)	7	MODERATELY WELL EXSERTED	2	INTERMEDIATE (25 - 50% of grains removed)	Bangladesh
IRIS_313-11211	KADAMSAIL	IND	YES	YES	YES	0	ABSENT	6	131-150 CM	2	MEDIUM (10-20 CULMS)	2	INTERMEDIATE (30-59 CM)	5	HORIZONTAL	5	INTERMEDIATE (one leaf still green)	7	MODERATELY WELL EXSERTED	3	EASY (>50% of grains removed)	Bangladesh
IRIS_313-11212	KALOBONA	IND	YES	YES	YES	0	ABSENT	6	131-150 CM	2	MEDIUM (10-20 CULMS)	3	TALL (>59 CM)	3	SEMI-ERECT	5	INTERMEDIATE (one leaf still green)	9	WELL EXSERTED	3	EASY (>50% of grains removed)	Bangladesh
IRIS_313-11213	NARIKEL BADI	AUS	YES	YES	YES	0	ABSENT	3	71-90 CM	2	MEDIUM (10-20 CULMS)	3	TALL (>59 CM)	3	SEMI-ERECT	5	INTERMEDIATE (one leaf still green)	5	EXSERTED	3	EASY (>50% of grains removed)	Bangladesh
IRIS_313-11214	SHITTA AMAN	AUS	YES	YES	YES	0	ABSENT	5	111-130 CM	2	MEDIUM (10-20 CULMS)	2	INTERMEDIATE (30-59 CM)	5	HORIZONTAL	3	EARLY (all leaves have lost green colour)	5	EXSERTED	3	EASY (>50% of grains removed)	Bangladesh
IRIS_313-11216	KHAMA 1183	AUS	YES	YES	YES	9	LONG AND FULLY AWNED	7	> 150 CM	2	MEDIUM (10-20 CULMS)	2	INTERMEDIATE (30-59 CM)	5	HORIZONTAL	5	INTERMEDIATE (one leaf still green)	5	EXSERTED	3	EASY (>50% of grains removed)	Bangladesh
IRIS_313-11217	LAL AMAN 207	ARO			YES
IRIS_313-11218	BADSHABHOG 4-60	ARO			YES
IRIS_313-11219	BLACK 28-564	IND	YES	YES	YES	0	ABSENT	6	131-150 CM	2	MEDIUM (10-20 CULMS)	2	INTERMEDIATE (30-59 CM)	5	HORIZONTAL	9	VERY LATE (all leaves still green)	9	WELL EXSERTED	3	EASY (>50% of grains removed)	Bangladesh
IRIS_313-11220	CHITRAJ 14-134	IND	YES	YES	YES	0	ABSENT	6	131-150 CM	2	MEDIUM (10-20 CULMS)	2	INTERMEDIATE (30-59 CM)	5	HORIZONTAL	9	VERY LATE (all leaves still green)	9	WELL EXSERTED	3	EASY (>50% of grains removed)	Bangladesh
IRIS_313-11221	CYLINDRICAL 30-605	IND	YES	YES	YES	0	ABSENT	6	131-150 CM	2	MEDIUM (10-20 CULMS)	2	INTERMEDIATE (30-59 CM)	5	HORIZONTAL	9	VERY LATE (all leaves still green)	5	EXSERTED	2	INTERMEDIATE (25 - 50% of grains removed)	Bangladesh
IRIS_313-11222	DUDHSWAR 15-157	IND	YES	YES	YES	0	ABSENT	4	91-110 CM	2	MEDIUM (10-20 CULMS)	2	INTERMEDIATE (30-59 CM)	3	SEMI-ERECT	9	VERY LATE (all leaves still green)	3	PARTLY EXSERTED	2	INTERMEDIATE (25 - 50% of grains removed)	Bangladesh
IRIS_313-11223	OVAL RED 29B-601	ARO	YES	YES	YES	0	ABSENT	5	111-130 CM	2	MEDIUM (10-20 CULMS)	2	INTERMEDIATE (30-59 CM)	5	HORIZONTAL	9	VERY LATE (all leaves still green)	9	WELL EXSERTED	3	EASY (>50% of grains removed)	Bangladesh
IRIS_313-11224	PATNAI 31-679	IND	YES	YES	YES	0	ABSENT	6	131-150 CM	2	MEDIUM (10-20 CULMS)	3	TALL (>59 CM)	5	HORIZONTAL	5	INTERMEDIATE (one leaf still green)	7	MODERATELY WELL EXSERTED	3	EASY (>50% of grains removed)	Bangladesh
IRIS_313-11225	SADAJIRA(DEEP STRAW)16-194	IND	YES	YES	YES	0	ABSENT	6	131-150 CM	2	MEDIUM (10-20 CULMS)	2	INTERMEDIATE (30-59 CM)	5	HORIZONTAL	9	VERY LATE (all leaves still green)	3	PARTLY EXSERTED	3	EASY (>50% of grains removed)	Bangladesh
IRIS_313-11226	SADAJIRA 19-258	IND	YES	YES	YES	0	ABSENT	7	> 150 CM	2	MEDIUM (10-20 CULMS)	3	TALL (>59 CM)	3	SEMI-ERECT	9	VERY LATE (all leaves still green)	7	MODERATELY WELL EXSERTED	1	DIFFICULT (few or no grains removed)	Bangladesh
IRIS_313-11227	SADAJIRA 19-317	IND	YES	YES	YES	0	ABSENT	6	131-150 CM	2	MEDIUM (10-20 CULMS)	2	INTERMEDIATE (30-59 CM)	5	HORIZONTAL	9	VERY LATE (all leaves still green)	7	MODERATELY WELL EXSERTED	2	INTERMEDIATE (25 - 50% of grains removed)	Bangladesh
IRIS_313-11228	SADAJIRA 19-339	IND	YES	YES	YES	0	ABSENT	6	131-150 CM	2	MEDIUM (10-20 CULMS)	3	TALL (>59 CM)	5	HORIZONTAL	9	VERY LATE (all leaves still green)	9	WELL EXSERTED	2	INTERMEDIATE (25 - 50% of grains removed)	Bangladesh
IRIS_313-11229	STRAW 23-428	IND	YES	YES	YES	0	ABSENT	4	91-110 CM	2	MEDIUM (10-20 CULMS)	2	INTERMEDIATE (30-59 CM)	1	ERECT	9	VERY LATE (all leaves still green)	9	WELL EXSERTED	3	EASY (>50% of grains removed)	Bangladesh
IRIS_313-11230	STRAW 23-438	IND	YES	YES	YES	0	ABSENT	6	131-150 CM	2	MEDIUM (10-20 CULMS)	2	INTERMEDIATE (30-59 CM)	5	HORIZONTAL	9	VERY LATE (all leaves still green)	9	WELL EXSERTED	3	EASY (>50% of grains removed)	Bangladesh
IRIS_313-11231	STRAW 23-471	IND	YES	YES	YES	0	ABSENT	6	131-150 CM	2	MEDIUM (10-20 CULMS)	2	INTERMEDIATE (30-59 CM)	5	HORIZONTAL	9	VERY LATE (all leaves still green)	7	MODERATELY WELL EXSERTED	2	INTERMEDIATE (25 - 50% of grains removed)	Bangladesh
IRIS_313-11232	R 146	AUS	YES	YES		0	ABSENT	4	91-110 CM	2	MEDIUM (10-20 CULMS)	2	INTERMEDIATE (30-59 CM)	3	SEMI-ERECT	9	VERY LATE (all leaves still green)	9	WELL EXSERTED	1	DIFFICULT (few or no grains removed)	India
IRIS_313-11233	SPR7284-57-5	IND	YES	YES	YES	0	ABSENT	3	71-90 CM	3	PROLIFIC (>20 CULMS)	2	INTERMEDIATE (30-59 CM)	1	ERECT	9	VERY LATE (all leaves still green)	7	MODERATELY WELL EXSERTED	2	INTERMEDIATE (25 - 50% of grains removed)	Thailand
IRIS_313-11234	LIGUNGTUNG	IND	YES	YES	YES	0	ABSENT	4	91-110 CM	2	MEDIUM (10-20 CULMS)	2	INTERMEDIATE (30-59 CM)	5	HORIZONTAL	9	VERY LATE (all leaves still green)	9	WELL EXSERTED	2	INTERMEDIATE (25 - 50% of grains removed)	Philippines
IRIS_313-11235	PINILING DANIEL	IND	YES	YES	YES	0	ABSENT	6	131-150 CM	2	MEDIUM (10-20 CULMS)	2	INTERMEDIATE (30-59 CM)	5	HORIZONTAL	9	VERY LATE (all leaves still green)	9	WELL EXSERTED	2	INTERMEDIATE (25 - 50% of grains removed)	Philippines
IRIS_313-11236	LIONG ORN	IND	YES	YES	YES		ABSENT							7	DESCENDING	7	LATE (two or more leaves still green)	9	WELL EXSERTED	2	INTERMEDIATE (25 - 50% of grains removed)	na
IRIS_313-11237	TAICHUNG SEN-YU 214	IND	YES	YES	YES	0	ABSENT	2	51-70 CM	2	MEDIUM (10-20 CULMS)	2	INTERMEDIATE (30-59 CM)	1	ERECT	9	VERY LATE (all leaves still green)	7	MODERATELY WELL EXSERTED	3	EASY (>50% of grains removed)	China(Taiwan)
IRIS_313-11238	IAC1132	JAP
IRIS_313-11239	B 737G-KN-23-1	IND	YES	YES	YES	0	ABSENT	5	111-130 CM	2	MEDIUM (10-20 CULMS)	2	INTERMEDIATE (30-59 CM)	5	HORIZONTAL	9	VERY LATE (all leaves still green)	5	EXSERTED	2	INTERMEDIATE (25 - 50% of grains removed)	Indonesia
IRIS_313-11240	CR157-392-4	IND	YES	YES	YES	0	ABSENT	2	51-70 CM	2	MEDIUM (10-20 CULMS)	2	INTERMEDIATE (30-59 CM)	1	ERECT	9	VERY LATE (all leaves still green)	5	EXSERTED	3	EASY (>50% of grains removed)	India
IRIS_313-11241	BR116-3B-53	IND	YES	YES	YES	0	ABSENT	6	131-150 CM	3	PROLIFIC (>20 CULMS)	2	INTERMEDIATE (30-59 CM)	3	SEMI-ERECT	9	VERY LATE (all leaves still green)	7	MODERATELY WELL EXSERTED	3	EASY (>50% of grains removed)	Bangladesh
IRIS_313-11242	OR117-8	IND	YES	YES	YES	0	ABSENT	5	111-130 CM	2	MEDIUM (10-20 CULMS)	2	INTERMEDIATE (30-59 CM)	3	SEMI-ERECT	9	VERY LATE (all leaves still green)	5	EXSERTED	2	INTERMEDIATE (25 - 50% of grains removed)	India
IRIS_313-11243	RATNAGIRI 45-2	AUS	YES	YES	YES	1	SHORT AND PARTLY AWNED	2	51-70 CM	2	MEDIUM (10-20 CULMS)	1	SHORT (<30 CM)	3	SEMI-ERECT	9	VERY LATE (all leaves still green)	5	EXSERTED	3	EASY (>50% of grains removed)	India
IRIS_313-11244	W 1014-162	IND	YES	YES	YES	0	ABSENT	2	51-70 CM	2	MEDIUM (10-20 CULMS)	2	INTERMEDIATE (30-59 CM)	1	ERECT	9	VERY LATE (all leaves still green)	9	WELL EXSERTED	2	INTERMEDIATE (25 - 50% of grains removed)	India
IRIS_313-11245	RP20-12	IND	YES	YES	YES	0	ABSENT	3	71-90 CM	2	MEDIUM (10-20 CULMS)	2	INTERMEDIATE (30-59 CM)	1	ERECT	9	VERY LATE (all leaves still green)	7	MODERATELY WELL EXSERTED	3	EASY (>50% of grains removed)	India
IRIS_313-11246	7516-14	JAP			YES
IRIS_313-11247	RP1153-20-14	IND	YES	YES	YES	0	ABSENT	2	51-70 CM	2	MEDIUM (10-20 CULMS)	2	INTERMEDIATE (30-59 CM)	1	ERECT	7	LATE (two or more leaves still green)	9	WELL EXSERTED	2	INTERMEDIATE (25 - 50% of grains removed)	India
IRIS_313-11248	NIAW KHAMIN	JAP	YES			0	ABSENT	5	111-130 CM	2	MEDIUM (10-20 CULMS)	2	INTERMEDIATE (30-59 CM)	5	HORIZONTAL	5	INTERMEDIATE (one leaf still green)	9	WELL EXSERTED	1	DIFFICULT (few or no grains removed)	Thailand
IRIS_313-11249	IR 4535-PP 23-6-8-1	IND	YES	YES	YES	0	ABSENT	3	71-90 CM	3	PROLIFIC (>20 CULMS)	1	SHORT (<30 CM)	1	ERECT	7	LATE (two or more leaves still green)	7	MODERATELY WELL EXSERTED	3	EASY (>50% of grains removed)	Philippines
IRIS_313-11250	IR 9560-2-6-3	IND	YES	YES	YES	0	ABSENT	3	71-90 CM	2	MEDIUM (10-20 CULMS)	2	INTERMEDIATE (30-59 CM)	1	ERECT	9	VERY LATE (all leaves still green)	7	MODERATELY WELL EXSERTED	3	EASY (>50% of grains removed)	Philippines
IRIS_313-11251	IR 4500-5-1-1	IND	YES	YES	YES	0	ABSENT	2	51-70 CM	2	MEDIUM (10-20 CULMS)	1	SHORT (<30 CM)	1	ERECT	7	LATE (two or more leaves still green)	9	WELL EXSERTED	3	EASY (>50% of grains removed)	Philippines
IRIS_313-11252	ADR52	IND	YES	YES	YES		ABSENT							5	HORIZONTAL	5	INTERMEDIATE (one leaf still green)	9	WELL EXSERTED	2	INTERMEDIATE (25 - 50% of grains removed)	India
IRIS_313-11253	SML-CAMPONI	IND	YES	YES	YES	0	ABSENT	2	51-70 CM	2	MEDIUM (10-20 CULMS)	2	INTERMEDIATE (30-59 CM)	1	ERECT	1	VERY EARLY (leaves dried before grain mature)	3	PARTLY EXSERTED	2	INTERMEDIATE (25 - 50% of grains removed)	Surinam
IRIS_313-11254	TIEN SOM	IND	YES	YES	YES	0	ABSENT	5	111-130 CM	2	MEDIUM (10-20 CULMS)	2	INTERMEDIATE (30-59 CM)	5	HORIZONTAL	9	VERY LATE (all leaves still green)	9	WELL EXSERTED	3	EASY (>50% of grains removed)	Vietnam
IRIS_313-11255	ARC 7056	IND	YES	YES	YES	0	ABSENT	5	111-130 CM	2	MEDIUM (10-20 CULMS)	2	INTERMEDIATE (30-59 CM)	3	SEMI-ERECT	7	LATE (two or more leaves still green)	7	MODERATELY WELL EXSERTED	3	EASY (>50% of grains removed)	India
IRIS_313-11256	ARC 12411	IND	YES	YES	YES	1	SHORT AND PARTLY AWNED	7	> 150 CM	2	MEDIUM (10-20 CULMS)	2	INTERMEDIATE (30-59 CM)	5	HORIZONTAL	7	LATE (two or more leaves still green)	9	WELL EXSERTED	2	INTERMEDIATE (25 - 50% of grains removed)	India
IRIS_313-11257	ARC 12757	ADM	YES	YES	YES	0	ABSENT	6	131-150 CM	2	MEDIUM (10-20 CULMS)	2	INTERMEDIATE (30-59 CM)	5	HORIZONTAL	9	VERY LATE (all leaves still green)	9	WELL EXSERTED	3	EASY (>50% of grains removed)	India
IRIS_313-11258	ARC 13502	ARO			YES
IRIS_313-11259	ARC 13515	ARO	YES	YES	YES	1	SHORT AND PARTLY AWNED	5	111-130 CM	2	MEDIUM (10-20 CULMS)	2	INTERMEDIATE (30-59 CM)	5	HORIZONTAL	5	INTERMEDIATE (one leaf still green)	7	MODERATELY WELL EXSERTED	3	EASY (>50% of grains removed)	India
IRIS_313-11260	ARC 13591	IND	YES	YES	YES	0	ABSENT	5	111-130 CM	2	MEDIUM (10-20 CULMS)	2	INTERMEDIATE (30-59 CM)	5	HORIZONTAL	7	LATE (two or more leaves still green)	7	MODERATELY WELL EXSERTED	2	INTERMEDIATE (25 - 50% of grains removed)	India
IRIS_313-11261	ARC 13785	IND	YES	YES	YES	0	ABSENT	7	> 150 CM	2	MEDIUM (10-20 CULMS)	2	INTERMEDIATE (30-59 CM)	7	DESCENDING	7	LATE (two or more leaves still green)	9	WELL EXSERTED	2	INTERMEDIATE (25 - 50% of grains removed)	India
IRIS_313-11262	ARC 13888 BROWN SPOTS ON STRAW	IND	YES	YES	YES	0	ABSENT	5	111-130 CM	2	MEDIUM (10-20 CULMS)	2	INTERMEDIATE (30-59 CM)	3	SEMI-ERECT	9	VERY LATE (all leaves still green)	7	MODERATELY WELL EXSERTED	1	DIFFICULT (few or no grains removed)	India
IRIS_313-11263	ARC 13919	ADM			YES
IRIS_313-11264	ARC 13934	IND	YES	YES	YES	0	ABSENT	5	111-130 CM	2	MEDIUM (10-20 CULMS)	2	INTERMEDIATE (30-59 CM)	3	SEMI-ERECT	9	VERY LATE (all leaves still green)	5	EXSERTED	3	EASY (>50% of grains removed)	India
IRIS_313-11265	ARC 14150	AUS	YES	YES		0	ABSENT	5	111-130 CM	2	MEDIUM (10-20 CULMS)	2	INTERMEDIATE (30-59 CM)	5	HORIZONTAL	9	VERY LATE (all leaves still green)	9	WELL EXSERTED	1	DIFFICULT (few or no grains removed)	India
IRIS_313-11266	ARC 14347	IND	YES	YES	YES	0	ABSENT	6	131-150 CM	2	MEDIUM (10-20 CULMS)	2	INTERMEDIATE (30-59 CM)	1	ERECT	9	VERY LATE (all leaves still green)	7	MODERATELY WELL EXSERTED	3	EASY (>50% of grains removed)	India
IRIS_313-11267	ARC 14358(GOLD HULL)	IND	YES	YES	YES	0	ABSENT	7	> 150 CM	3	PROLIFIC (>20 CULMS)	2	INTERMEDIATE (30-59 CM)	3	SEMI-ERECT	7	LATE (two or more leaves still green)	9	WELL EXSERTED	3	EASY (>50% of grains removed)	India
IRIS_313-11268	ARC 14398	ARO	YES	YES	YES	0	ABSENT	6	131-150 CM	2	MEDIUM (10-20 CULMS)	2	INTERMEDIATE (30-59 CM)	7	DESCENDING	9	VERY LATE (all leaves still green)	7	MODERATELY WELL EXSERTED	3	EASY (>50% of grains removed)	India
IRIS_313-11269	ARC 14632	IND	YES	YES	YES	0	ABSENT	6	131-150 CM	2	MEDIUM (10-20 CULMS)	2	INTERMEDIATE (30-59 CM)	5	HORIZONTAL	9	VERY LATE (all leaves still green)	9	WELL EXSERTED	3	EASY (>50% of grains removed)	India
IRIS_313-11270	ARC 14663	ARO	YES	YES	YES	0	ABSENT	6	131-150 CM	2	MEDIUM (10-20 CULMS)	2	INTERMEDIATE (30-59 CM)	7	DESCENDING	9	VERY LATE (all leaves still green)	9	WELL EXSERTED	3	EASY (>50% of grains removed)	India
IRIS_313-11271	ARC 14737	IND	YES	YES	YES	0	ABSENT	6	131-150 CM	2	MEDIUM (10-20 CULMS)	2	INTERMEDIATE (30-59 CM)	5	HORIZONTAL	9	VERY LATE (all leaves still green)	9	WELL EXSERTED	3	EASY (>50% of grains removed)	India
IRIS_313-11272	ARC 14756	AUS	YES	YES	YES	0	ABSENT	4	91-110 CM	2	MEDIUM (10-20 CULMS)	2	INTERMEDIATE (30-59 CM)	5	HORIZONTAL	9	VERY LATE (all leaves still green)	3	PARTLY EXSERTED	3	EASY (>50% of grains removed)	India
IRIS_313-11273	ARC 14860	IND	YES	YES	YES	0	ABSENT	4	91-110 CM	2	MEDIUM (10-20 CULMS)	2	INTERMEDIATE (30-59 CM)	5	HORIZONTAL	7	LATE (two or more leaves still green)	9	WELL EXSERTED	2	INTERMEDIATE (25 - 50% of grains removed)	India
IRIS_313-11274	ARC 14901	AUS	YES	YES		0	ABSENT	4	91-110 CM	2	MEDIUM (10-20 CULMS)	2	INTERMEDIATE (30-59 CM)	3	SEMI-ERECT	7	LATE (two or more leaves still green)	7	MODERATELY WELL EXSERTED	2	INTERMEDIATE (25 - 50% of grains removed)	India
IRIS_313-11275	ARC 14975	IND	YES	YES	YES	0	ABSENT	4	91-110 CM	3	PROLIFIC (>20 CULMS)	2	INTERMEDIATE (30-59 CM)	5	HORIZONTAL	9	VERY LATE (all leaves still green)	9	WELL EXSERTED	2	INTERMEDIATE (25 - 50% of grains removed)	India
IRIS_313-11276	ARC 15063	IND	YES	YES	YES	0	ABSENT	4	91-110 CM	2	MEDIUM (10-20 CULMS)	2	INTERMEDIATE (30-59 CM)	5	HORIZONTAL	7	LATE (two or more leaves still green)	5	EXSERTED	2	INTERMEDIATE (25 - 50% of grains removed)	India
IRIS_313-11277	ARC 15129	AUS	YES	YES	YES	9	LONG AND FULLY AWNED	5	111-130 CM	2	MEDIUM (10-20 CULMS)	2	INTERMEDIATE (30-59 CM)	3	SEMI-ERECT	9	VERY LATE (all leaves still green)	9	WELL EXSERTED	3	EASY (>50% of grains removed)	India
IRIS_313-11278	ARC 15319	IND	YES	YES	YES	0	ABSENT	6	131-150 CM	2	MEDIUM (10-20 CULMS)	2	INTERMEDIATE (30-59 CM)	3	SEMI-ERECT	7	LATE (two or more leaves still green)	7	MODERATELY WELL EXSERTED	2	INTERMEDIATE (25 - 50% of grains removed)	India
IRIS_313-11279	ARC 15455	IND	YES	YES	YES	0	ABSENT	6	131-150 CM	2	MEDIUM (10-20 CULMS)	2	INTERMEDIATE (30-59 CM)	5	HORIZONTAL	7	LATE (two or more leaves still green)	5	EXSERTED	3	EASY (>50% of grains removed)	India
IRIS_313-11280	ARC 15486	IND	YES	YES	YES	0	ABSENT	5	111-130 CM	3	PROLIFIC (>20 CULMS)	2	INTERMEDIATE (30-59 CM)	5	HORIZONTAL	9	VERY LATE (all leaves still green)	5	EXSERTED	1	DIFFICULT (few or no grains removed)	India
IRIS_313-11281	ARC 15505	IND	YES	YES	YES	0	ABSENT	5	111-130 CM	2	MEDIUM (10-20 CULMS)	2	INTERMEDIATE (30-59 CM)	3	SEMI-ERECT	9	VERY LATE (all leaves still green)	7	MODERATELY WELL EXSERTED	3	EASY (>50% of grains removed)	India
IRIS_313-11282	ARC 15589	IND	YES	YES	YES	0	ABSENT	7	> 150 CM	2	MEDIUM (10-20 CULMS)	2	INTERMEDIATE (30-59 CM)	3	SEMI-ERECT	5	INTERMEDIATE (one leaf still green)	9	WELL EXSERTED	3	EASY (>50% of grains removed)	India
IRIS_313-11283	ARC 15743	IND	YES	YES	YES	0	ABSENT	7	> 150 CM	2	MEDIUM (10-20 CULMS)	2	INTERMEDIATE (30-59 CM)	3	SEMI-ERECT	5	INTERMEDIATE (one leaf still green)	9	WELL EXSERTED	3	EASY (>50% of grains removed)	India
IRIS_313-11284	ARC 18001	IND	YES	YES	YES	1	SHORT AND PARTLY AWNED	6	131-150 CM	2	MEDIUM (10-20 CULMS)	2	INTERMEDIATE (30-59 CM)	1	ERECT	9	VERY LATE (all leaves still green)	7	MODERATELY WELL EXSERTED	3	EASY (>50% of grains removed)	India
IRIS_313-11285	ARC 18064	IND	YES	YES	YES	0	ABSENT	7	> 150 CM	2	MEDIUM (10-20 CULMS)	2	INTERMEDIATE (30-59 CM)	5	HORIZONTAL	7	LATE (two or more leaves still green)	9	WELL EXSERTED	2	INTERMEDIATE (25 - 50% of grains removed)	India
IRIS_313-11286	ARC 18325	IND	YES	YES	YES	0	ABSENT	6	131-150 CM	2	MEDIUM (10-20 CULMS)	2	INTERMEDIATE (30-59 CM)	5	HORIZONTAL	9	VERY LATE (all leaves still green)	9	WELL EXSERTED	2	INTERMEDIATE (25 - 50% of grains removed)	India
IRIS_313-11287	ARC 18371	IND	YES	YES	YES	0	ABSENT	7	> 150 CM	2	MEDIUM (10-20 CULMS)	2	INTERMEDIATE (30-59 CM)	1	ERECT	9	VERY LATE (all leaves still green)	5	EXSERTED	3	EASY (>50% of grains removed)	India
IRIS_313-11288	ARC 18434	IND	YES	YES	YES	0	ABSENT	5	111-130 CM	2	MEDIUM (10-20 CULMS)	2	INTERMEDIATE (30-59 CM)	5	HORIZONTAL	9	VERY LATE (all leaves still green)	7	MODERATELY WELL EXSERTED	3	EASY (>50% of grains removed)	India
IRIS_313-11289	ARC 18578	ARO			YES
IRIS_313-11290	ARC 6579	ADM			YES
IRIS_313-11291	ARC 7425	AUS	YES	YES		0	ABSENT	5	111-130 CM	2	MEDIUM (10-20 CULMS)	2	INTERMEDIATE (30-59 CM)	3	SEMI-ERECT	9	VERY LATE (all leaves still green)	9	WELL EXSERTED	2	INTERMEDIATE (25 - 50% of grains removed)	India
IRIS_313-11292	ARC 10120	IND	YES	YES	YES	0	ABSENT	5	111-130 CM	2	MEDIUM (10-20 CULMS)	2	INTERMEDIATE (30-59 CM)	3	SEMI-ERECT	9	VERY LATE (all leaves still green)	7	MODERATELY WELL EXSERTED	3	EASY (>50% of grains removed)	India
IRIS_313-11293	ARC 10975	ARO	YES	YES	YES	0	ABSENT	5	111-130 CM	2	MEDIUM (10-20 CULMS)	2	INTERMEDIATE (30-59 CM)	3	SEMI-ERECT	9	VERY LATE (all leaves still green)	5	EXSERTED	3	EASY (>50% of grains removed)	India
IRIS_313-11294	ARC 11245	IND	YES	YES	YES	0	ABSENT	6	131-150 CM	2	MEDIUM (10-20 CULMS)	2	INTERMEDIATE (30-59 CM)	5	HORIZONTAL	9	VERY LATE (all leaves still green)	9	WELL EXSERTED	2	INTERMEDIATE (25 - 50% of grains removed)	India
IRIS_313-11295	ARC 11397	AUS	YES	YES		0	ABSENT	5	111-130 CM	2	MEDIUM (10-20 CULMS)	2	INTERMEDIATE (30-59 CM)	3	SEMI-ERECT	9	VERY LATE (all leaves still green)	5	EXSERTED	3	EASY (>50% of grains removed)	India
IRIS_313-11296	ARC 12800	IND	YES	YES	YES	0	ABSENT	4	91-110 CM	2	MEDIUM (10-20 CULMS)	3	TALL (>59 CM)	3	SEMI-ERECT	5	INTERMEDIATE (one leaf still green)	9	WELL EXSERTED	3	EASY (>50% of grains removed)	India
IRIS_313-11297	ARC 13460	ADM	YES	YES		0	ABSENT	4	91-110 CM	2	MEDIUM (10-20 CULMS)	2	INTERMEDIATE (30-59 CM)	3	SEMI-ERECT	7	LATE (two or more leaves still green)	5	EXSERTED	3	EASY (>50% of grains removed)	India
IRIS_313-11298	ARC 13544	AUS	YES	YES		0	ABSENT	6	131-150 CM	2	MEDIUM (10-20 CULMS)	2	INTERMEDIATE (30-59 CM)	5	HORIZONTAL	7	LATE (two or more leaves still green)	9	WELL EXSERTED	2	INTERMEDIATE (25 - 50% of grains removed)	India
IRIS_313-11299	ARC 14299	IND	YES	YES	YES	0	ABSENT	6	131-150 CM	2	MEDIUM (10-20 CULMS)	2	INTERMEDIATE (30-59 CM)	7	DESCENDING	9	VERY LATE (all leaves still green)	9	WELL EXSERTED	3	EASY (>50% of grains removed)	India
IRIS_313-11300	ARC 14709	IND	YES	YES	YES	1	SHORT AND PARTLY AWNED	7	> 150 CM	2	MEDIUM (10-20 CULMS)	2	INTERMEDIATE (30-59 CM)	7	DESCENDING	7	LATE (two or more leaves still green)	7	MODERATELY WELL EXSERTED	3	EASY (>50% of grains removed)	India
IRIS_313-11301	ARC 14868	IND	YES	YES	YES	0	ABSENT	6	131-150 CM	2	MEDIUM (10-20 CULMS)	2	INTERMEDIATE (30-59 CM)	7	DESCENDING	9	VERY LATE (all leaves still green)	9	WELL EXSERTED	3	EASY (>50% of grains removed)	India
IRIS_313-11302	ARC 14899	IND	YES	YES	YES	1	SHORT AND PARTLY AWNED	7	> 150 CM	2	MEDIUM (10-20 CULMS)	2	INTERMEDIATE (30-59 CM)	3	SEMI-ERECT	7	LATE (two or more leaves still green)	9	WELL EXSERTED	2	INTERMEDIATE (25 - 50% of grains removed)	India
IRIS_313-11303	ARC 15097	IND	YES	YES	YES	0	ABSENT	6	131-150 CM	2	MEDIUM (10-20 CULMS)	3	TALL (>59 CM)	5	HORIZONTAL	5	INTERMEDIATE (one leaf still green)	9	WELL EXSERTED	3	EASY (>50% of grains removed)	India
IRIS_313-11304	ARC 15163	IND	YES	YES	YES	0	ABSENT	6	131-150 CM	2	MEDIUM (10-20 CULMS)	2	INTERMEDIATE (30-59 CM)	3	SEMI-ERECT	5	INTERMEDIATE (one leaf still green)	9	WELL EXSERTED	3	EASY (>50% of grains removed)	India
IRIS_313-11305	ARC 15373	ADM	YES	YES	YES	0	ABSENT	7	> 150 CM	2	MEDIUM (10-20 CULMS)	2	INTERMEDIATE (30-59 CM)	5	HORIZONTAL	9	VERY LATE (all leaves still green)	9	WELL EXSERTED	3	EASY (>50% of grains removed)	India
IRIS_313-11306	ARC 15385	IND	YES	YES	YES	0	ABSENT	6	131-150 CM	2	MEDIUM (10-20 CULMS)	2	INTERMEDIATE (30-59 CM)	5	HORIZONTAL	7	LATE (two or more leaves still green)	9	WELL EXSERTED	3	EASY (>50% of grains removed)	India
IRIS_313-11307	ARC 15387	IND	YES	YES	YES	0	ABSENT	7	> 150 CM	2	MEDIUM (10-20 CULMS)	2	INTERMEDIATE (30-59 CM)	5	HORIZONTAL	9	VERY LATE (all leaves still green)	9	WELL EXSERTED	3	EASY (>50% of grains removed)	India
IRIS_313-11308	ARC 15403	IND	YES	YES	YES	1	SHORT AND PARTLY AWNED	6	131-150 CM	2	MEDIUM (10-20 CULMS)	2	INTERMEDIATE (30-59 CM)	7	DESCENDING	9	VERY LATE (all leaves still green)	7	MODERATELY WELL EXSERTED	2	INTERMEDIATE (25 - 50% of grains removed)	India
IRIS_313-11309	ARC 15862	IND	YES	YES	YES	1	SHORT AND PARTLY AWNED	7	> 150 CM	2	MEDIUM (10-20 CULMS)	2	INTERMEDIATE (30-59 CM)	7	DESCENDING	7	LATE (two or more leaves still green)	7	MODERATELY WELL EXSERTED	1	DIFFICULT (few or no grains removed)	India
IRIS_313-11310	ARC 15929	IND	YES	YES	YES	0	ABSENT	5	111-130 CM	2	MEDIUM (10-20 CULMS)	2	INTERMEDIATE (30-59 CM)	5	HORIZONTAL	7	LATE (two or more leaves still green)	7	MODERATELY WELL EXSERTED	3	EASY (>50% of grains removed)	India
IRIS_313-11311	CICIH KAPUK	JAP
IRIS_313-11312	PADI HITAM	IND	YES	YES	YES	0	ABSENT	6	131-150 CM	2	MEDIUM (10-20 CULMS)	2	INTERMEDIATE (30-59 CM)	3	SEMI-ERECT	5	INTERMEDIATE (one leaf still green)	9	WELL EXSERTED	3	EASY (>50% of grains removed)	Indonesia
IRIS_313-11313	PADI RENDAH	JAP			YES
IRIS_313-11314	PELAU	JAP
IRIS_313-11315	PENDEK LAYUNG	IND	YES	YES	YES	0	ABSENT	6	131-150 CM	2	MEDIUM (10-20 CULMS)	2	INTERMEDIATE (30-59 CM)	7	DESCENDING	7	LATE (two or more leaves still green)	9	WELL EXSERTED	3	EASY (>50% of grains removed)	Indonesia
IRIS_313-11316	RANTAT	IND	YES	YES	YES	0	ABSENT	6	131-150 CM	2	MEDIUM (10-20 CULMS)	2	INTERMEDIATE (30-59 CM)	5	HORIZONTAL	9	VERY LATE (all leaves still green)	9	WELL EXSERTED	1	DIFFICULT (few or no grains removed)	Indonesia
IRIS_313-11317	SI RANTING	IND	YES	YES	YES	1	SHORT AND PARTLY AWNED	7	> 150 CM	2	MEDIUM (10-20 CULMS)	2	INTERMEDIATE (30-59 CM)	7	DESCENDING	5	INTERMEDIATE (one leaf still green)	7	MODERATELY WELL EXSERTED	3	EASY (>50% of grains removed)	Indonesia
IRIS_313-11318	TUBU	IND	YES	YES	YES	0	ABSENT	6	131-150 CM	2	MEDIUM (10-20 CULMS)	2	INTERMEDIATE (30-59 CM)	7	DESCENDING	9	VERY LATE (all leaves still green)	9	WELL EXSERTED	1	DIFFICULT (few or no grains removed)	Indonesia
IRIS_313-11319	KENCANA RANDAH	IND	YES	YES	YES	0	ABSENT	5	111-130 CM	2	MEDIUM (10-20 CULMS)	2	INTERMEDIATE (30-59 CM)	5	HORIZONTAL	5	INTERMEDIATE (one leaf still green)	9	WELL EXSERTED	2	INTERMEDIATE (25 - 50% of grains removed)	Indonesia
IRIS_313-11320	MAYAS PUTIH	IND	YES	YES	YES	0	ABSENT	5	111-130 CM	2	MEDIUM (10-20 CULMS)	1	SHORT (<30 CM)	7	DESCENDING	9	VERY LATE (all leaves still green)	9	WELL EXSERTED	3	EASY (>50% of grains removed)	Indonesia
IRIS_313-11321	GANDHISAIL	IND	YES	YES	YES	0	ABSENT	6	131-150 CM	2	MEDIUM (10-20 CULMS)	2	INTERMEDIATE (30-59 CM)	7	DESCENDING	9	VERY LATE (all leaves still green)	9	WELL EXSERTED	1	DIFFICULT (few or no grains removed)	Bangladesh
IRIS_313-11322	JASURE AUS	AUS	YES	YES		0	ABSENT	6	131-150 CM	2	MEDIUM (10-20 CULMS)	2	INTERMEDIATE (30-59 CM)	5	HORIZONTAL	9	VERY LATE (all leaves still green)	9	WELL EXSERTED	3	EASY (>50% of grains removed)	Bangladesh
IRIS_313-11323	JHORA	AUS	YES	YES	YES	7	LONG AND PARTLY AWNED	5	111-130 CM	3	PROLIFIC (>20 CULMS)	1	SHORT (<30 CM)	3	SEMI-ERECT	7	LATE (two or more leaves still green)	9	WELL EXSERTED	3	EASY (>50% of grains removed)	Bangladesh
IRIS_313-11324	KALABOKRI	AUS	YES	YES	YES		ABSENT							3	SEMI-ERECT	7	LATE (two or more leaves still green)	7	MODERATELY WELL EXSERTED	3	EASY (>50% of grains removed)	Bangladesh
IRIS_313-11325	BLM70	IND	YES	YES	YES	0	ABSENT	3	71-90 CM	3	PROLIFIC (>20 CULMS)	2	INTERMEDIATE (30-59 CM)	1	ERECT	7	LATE (two or more leaves still green)	9	WELL EXSERTED	2	INTERMEDIATE (25 - 50% of grains removed)	Philippines
IRIS_313-11326	BR51-115-4	IND	YES	YES	YES	0	ABSENT	5	111-130 CM	2	MEDIUM (10-20 CULMS)	2	INTERMEDIATE (30-59 CM)	3	SEMI-ERECT	5	INTERMEDIATE (one leaf still green)	9	WELL EXSERTED	1	DIFFICULT (few or no grains removed)	Bangladesh
IRIS_313-11327	JAO HAWN MAE JAN	IND	YES	YES	YES	0	ABSENT	7	> 150 CM	2	MEDIUM (10-20 CULMS)	2	INTERMEDIATE (30-59 CM)	7	DESCENDING	9	VERY LATE (all leaves still green)	7	MODERATELY WELL EXSERTED	1	DIFFICULT (few or no grains removed)	Thailand
IRIS_313-11328	PADI BURIH	JAP			YES
IRIS_313-11329	PADI JALAI BELA	JAP
IRIS_313-11330	ALAMINOS	IND	YES	YES	YES	9	LONG AND FULLY AWNED	5	111-130 CM	2	MEDIUM (10-20 CULMS)	3	TALL (>59 CM)	5	HORIZONTAL	5	INTERMEDIATE (one leaf still green)	9	WELL EXSERTED	1	DIFFICULT (few or no grains removed)	Philippines
IRIS_313-11331	AMPIPIT	IND	YES	YES	YES	7	LONG AND PARTLY AWNED	5	111-130 CM	2	MEDIUM (10-20 CULMS)	2	INTERMEDIATE (30-59 CM)	5	HORIZONTAL	7	LATE (two or more leaves still green)	9	WELL EXSERTED	2	INTERMEDIATE (25 - 50% of grains removed)	Philippines
IRIS_313-11334	DINGRAS	IND	YES	YES	YES		ABSENT							7	DESCENDING	7	LATE (two or more leaves still green)	9	WELL EXSERTED	2	INTERMEDIATE (25 - 50% of grains removed)	Philippines
IRIS_313-11335	INANUPAN	IND	YES	YES	YES	0	ABSENT	7	> 150 CM	2	MEDIUM (10-20 CULMS)	2	INTERMEDIATE (30-59 CM)	5	HORIZONTAL	9	VERY LATE (all leaves still green)	9	WELL EXSERTED	2	INTERMEDIATE (25 - 50% of grains removed)	Philippines
IRIS_313-11336	IREQUIN	JAP
IRIS_313-11337	LAWA-AN	JAP
IRIS_313-11338	LOBANG(WHITE)	IND	YES	YES	YES	0	ABSENT	5	111-130 CM	2	MEDIUM (10-20 CULMS)	2	INTERMEDIATE (30-59 CM)	5	HORIZONTAL	9	VERY LATE (all leaves still green)	9	WELL EXSERTED	2	INTERMEDIATE (25 - 50% of grains removed)	Philippines
IRIS_313-11339	MILAGROSA	IND	YES	YES	YES		ABSENT							7	DESCENDING	9	VERY LATE (all leaves still green)	9	WELL EXSERTED	2	INTERMEDIATE (25 - 50% of grains removed)	Philippines
IRIS_313-11340	MINANOK	JAP
IRIS_313-11341	MINDANAO	IND	YES	YES	YES	0	ABSENT	7	> 150 CM	2	MEDIUM (10-20 CULMS)	2	INTERMEDIATE (30-59 CM)	5	HORIZONTAL	9	VERY LATE (all leaves still green)	9	WELL EXSERTED	3	EASY (>50% of grains removed)	Philippines
IRIS_313-11342	PODAO	ADM	YES	YES	YES	1	SHORT AND PARTLY AWNED	4	91-110 CM	2	MEDIUM (10-20 CULMS)	1	SHORT (<30 CM)	7	DESCENDING	9	VERY LATE (all leaves still green)	7	MODERATELY WELL EXSERTED	1	DIFFICULT (few or no grains removed)	Philippines
IRIS_313-11343	PURTOK(MALAGKIT)	IND	YES	YES	YES		ABSENT							7	DESCENDING	7	LATE (two or more leaves still green)	9	WELL EXSERTED	1	DIFFICULT (few or no grains removed)	Philippines
IRIS_313-11344	SAMON	IND	YES	YES	YES	0	ABSENT	6	131-150 CM	2	MEDIUM (10-20 CULMS)	2	INTERMEDIATE (30-59 CM)	3	SEMI-ERECT	5	INTERMEDIATE (one leaf still green)	7	MODERATELY WELL EXSERTED	3	EASY (>50% of grains removed)	Philippines
IRIS_313-11345	WAGWAG	IND	YES	YES	YES	0	ABSENT	5	111-130 CM	2	MEDIUM (10-20 CULMS)	2	INTERMEDIATE (30-59 CM)	5	HORIZONTAL	7	LATE (two or more leaves still green)	7	MODERATELY WELL EXSERTED	3	EASY (>50% of grains removed)	Philippines
IRIS_313-11346	WAGWAG PUTI	IND	YES	YES	YES	1	SHORT AND PARTLY AWNED	3	71-90 CM	2	MEDIUM (10-20 CULMS)	1	SHORT (<30 CM)	1	ERECT	7	LATE (two or more leaves still green)	7	MODERATELY WELL EXSERTED	3	EASY (>50% of grains removed)	Philippines
IRIS_313-11347	WAGWAG RAOIS	IND	YES	YES	YES	9	LONG AND FULLY AWNED	5	111-130 CM	1	SPARSE (<10 CULMS)	2	INTERMEDIATE (30-59 CM)	5	HORIZONTAL	7	LATE (two or more leaves still green)	9	WELL EXSERTED	1	DIFFICULT (few or no grains removed)	Philippines
IRIS_313-11348	AUS PADDY(RED)	AUS	YES	YES	YES	0	ABSENT	4	91-110 CM	2	MEDIUM (10-20 CULMS)	3	TALL (>59 CM)	5	HORIZONTAL	7	LATE (two or more leaves still green)	3	PARTLY EXSERTED	2	INTERMEDIATE (25 - 50% of grains removed)	India
IRIS_313-11349	BACHHAIKALMA	IND	YES	YES	YES	0	ABSENT	5	111-130 CM	2	MEDIUM (10-20 CULMS)	2	INTERMEDIATE (30-59 CM)	3	SEMI-ERECT	9	VERY LATE (all leaves still green)	9	WELL EXSERTED	3	EASY (>50% of grains removed)	India
IRIS_313-11350	BAJAL	ARO	YES	YES	YES	0	ABSENT	6	131-150 CM	2	MEDIUM (10-20 CULMS)	2	INTERMEDIATE (30-59 CM)	5	HORIZONTAL	9	VERY LATE (all leaves still green)	9	WELL EXSERTED	3	EASY (>50% of grains removed)	India
IRIS_313-11351	BANCHI	IND	YES	YES	YES	0	ABSENT	5	111-130 CM	2	MEDIUM (10-20 CULMS)	2	INTERMEDIATE (30-59 CM)	3	SEMI-ERECT	9	VERY LATE (all leaves still green)	9	WELL EXSERTED	3	EASY (>50% of grains removed)	India
IRIS_313-11352	BUCHI	ARO			YES
IRIS_313-11353	CHILE BORO	AUS	YES	YES	YES	0	ABSENT	5	111-130 CM	2	MEDIUM (10-20 CULMS)	2	INTERMEDIATE (30-59 CM)	3	SEMI-ERECT	5	INTERMEDIATE (one leaf still green)	7	MODERATELY WELL EXSERTED	1	DIFFICULT (few or no grains removed)	India
IRIS_313-11354	CAC75	IND	YES	YES	YES	0	ABSENT	5	111-130 CM	2	MEDIUM (10-20 CULMS)	2	INTERMEDIATE (30-59 CM)	1	ERECT	7	LATE (two or more leaves still green)	5	EXSERTED	3	EASY (>50% of grains removed)	India
IRIS_313-11355	CN44-40-7	IND	YES	YES		0	ABSENT	2	51-70 CM	2	MEDIUM (10-20 CULMS)	2	INTERMEDIATE (30-59 CM)	1	ERECT	9	VERY LATE (all leaves still green)	5	EXSERTED	3	EASY (>50% of grains removed)	India
IRIS_313-11356	CR44-1	ARO	YES	YES	YES	7	LONG AND PARTLY AWNED	5	111-130 CM	3	PROLIFIC (>20 CULMS)	2	INTERMEDIATE (30-59 CM)	5	HORIZONTAL	5	INTERMEDIATE (one leaf still green)	9	WELL EXSERTED	3	EASY (>50% of grains removed)	India
IRIS_313-11357	CR579-1-3	IND	YES	YES	YES	1	SHORT AND PARTLY AWNED	1	< 51 CM	2	MEDIUM (10-20 CULMS)	2	INTERMEDIATE (30-59 CM)	1	ERECT	7	LATE (two or more leaves still green)	7	MODERATELY WELL EXSERTED	1	DIFFICULT (few or no grains removed)	India
IRIS_313-11358	DADKHANI	IND	YES	YES	YES	0	ABSENT	5	111-130 CM	2	MEDIUM (10-20 CULMS)	2	INTERMEDIATE (30-59 CM)	7	DESCENDING	9	VERY LATE (all leaves still green)	9	WELL EXSERTED	3	EASY (>50% of grains removed)	India
IRIS_313-11359	DAHARNAGRA	IND	YES	YES	YES	0	ABSENT	6	131-150 CM	2	MEDIUM (10-20 CULMS)	2	INTERMEDIATE (30-59 CM)	7	DESCENDING	7	LATE (two or more leaves still green)	9	WELL EXSERTED	3	EASY (>50% of grains removed)	India
IRIS_313-11360	JALADHI 1	ARO			YES
IRIS_313-11361	KALIKALMA	IND	YES	YES	YES	0	ABSENT	5	111-130 CM	2	MEDIUM (10-20 CULMS)	2	INTERMEDIATE (30-59 CM)	7	DESCENDING	5	INTERMEDIATE (one leaf still green)	9	WELL EXSERTED	3	EASY (>50% of grains removed)	India
IRIS_313-11362	KEYA NUNIA	ARO	YES	YES	YES	0	ABSENT	5	111-130 CM	2	MEDIUM (10-20 CULMS)	2	INTERMEDIATE (30-59 CM)	7	DESCENDING	5	INTERMEDIATE (one leaf still green)	9	WELL EXSERTED	3	EASY (>50% of grains removed)	India
IRIS_313-11363	KHEJURTHUPI	IND	YES	YES	YES	0	ABSENT	5	111-130 CM	2	MEDIUM (10-20 CULMS)	2	INTERMEDIATE (30-59 CM)	5	HORIZONTAL	9	VERY LATE (all leaves still green)	9	WELL EXSERTED	3	EASY (>50% of grains removed)	India
IRIS_313-11364	KHIRPULI	ADM	YES	YES	YES	0	ABSENT	5	111-130 CM	2	MEDIUM (10-20 CULMS)	2	INTERMEDIATE (30-59 CM)	7	DESCENDING	7	LATE (two or more leaves still green)	7	MODERATELY WELL EXSERTED	3	EASY (>50% of grains removed)	India
IRIS_313-11365	LANJALI	IND	YES	YES	YES	1	SHORT AND PARTLY AWNED	5	111-130 CM	2	MEDIUM (10-20 CULMS)	2	INTERMEDIATE (30-59 CM)	5	HORIZONTAL	5	INTERMEDIATE (one leaf still green)	9	WELL EXSERTED	2	INTERMEDIATE (25 - 50% of grains removed)	India
IRIS_313-11367	MAKARANDASAIL	IND	YES	YES	YES	0	ABSENT	5	111-130 CM	2	MEDIUM (10-20 CULMS)	2	INTERMEDIATE (30-59 CM)	5	HORIZONTAL	9	VERY LATE (all leaves still green)	9	WELL EXSERTED	3	EASY (>50% of grains removed)	India
IRIS_313-11368	PANIKELASH	IND	YES	YES	YES	1	SHORT AND PARTLY AWNED	5	111-130 CM	2	MEDIUM (10-20 CULMS)	2	INTERMEDIATE (30-59 CM)	7	DESCENDING	5	INTERMEDIATE (one leaf still green)	9	WELL EXSERTED	2	INTERMEDIATE (25 - 50% of grains removed)	India
IRIS_313-11369	RANACHANDRABHOG	IND	YES	YES	YES	0	ABSENT	5	111-130 CM	2	MEDIUM (10-20 CULMS)	2	INTERMEDIATE (30-59 CM)	5	HORIZONTAL	7	LATE (two or more leaves still green)	3	PARTLY EXSERTED	3	EASY (>50% of grains removed)	India
IRIS_313-11370	SACHI	IND	YES	YES	YES	0	ABSENT	6	131-150 CM	2	MEDIUM (10-20 CULMS)	2	INTERMEDIATE (30-59 CM)	5	HORIZONTAL	7	LATE (two or more leaves still green)	9	WELL EXSERTED	3	EASY (>50% of grains removed)	India
IRIS_313-11371	SATHI	AUS	YES	YES		0	ABSENT	4	91-110 CM	2	MEDIUM (10-20 CULMS)	2	INTERMEDIATE (30-59 CM)	3	SEMI-ERECT	9	VERY LATE (all leaves still green)	5	EXSERTED	2	INTERMEDIATE (25 - 50% of grains removed)	India
IRIS_313-11372	SUFALDHULA	IND	YES	YES	YES	0	ABSENT	6	131-150 CM	2	MEDIUM (10-20 CULMS)	2	INTERMEDIATE (30-59 CM)	5	HORIZONTAL	9	VERY LATE (all leaves still green)	9	WELL EXSERTED	3	EASY (>50% of grains removed)	India
IRIS_313-11373	T 3	ARO	YES	YES	YES	0	ABSENT	5	111-130 CM	2	MEDIUM (10-20 CULMS)	2	INTERMEDIATE (30-59 CM)	1	ERECT	5	INTERMEDIATE (one leaf still green)	9	WELL EXSERTED	2	INTERMEDIATE (25 - 50% of grains removed)	India
IRIS_313-11374	W 398	AUS	YES	YES		0	ABSENT	4	91-110 CM	2	MEDIUM (10-20 CULMS)	2	INTERMEDIATE (30-59 CM)	5	HORIZONTAL	7	LATE (two or more leaves still green)	7	MODERATELY WELL EXSERTED	2	INTERMEDIATE (25 - 50% of grains removed)	India
IRIS_313-11375	0	ARO	YES	YES	YES	0	ABSENT	5	111-130 CM	2	MEDIUM (10-20 CULMS)	2	INTERMEDIATE (30-59 CM)	5	HORIZONTAL	7	LATE (two or more leaves still green)	9	WELL EXSERTED	3	EASY (>50% of grains removed)	India
IRIS_313-11376	0	JAP
IRIS_313-11377	AMARILLO	IND	YES	YES	YES		ABSENT							7	DESCENDING	7	LATE (two or more leaves still green)	9	WELL EXSERTED	3	EASY (>50% of grains removed)	Philippines
IRIS_313-11379	CADIDIT(GLUT.)	JAP
IRIS_313-11380	CA-ONG(WHITE)	ADM
IRIS_313-11381	LINANGAN	IND	YES	YES	YES	9	LONG AND FULLY AWNED	6	131-150 CM	2	MEDIUM (10-20 CULMS)	3	TALL (>59 CM)	5	HORIZONTAL	5	INTERMEDIATE (one leaf still green)	9	WELL EXSERTED	3	EASY (>50% of grains removed)	Philippines
IRIS_313-11382	HONDERAWALA	IND	YES	YES	YES	1	SHORT AND PARTLY AWNED	6	131-150 CM	2	MEDIUM (10-20 CULMS)	2	INTERMEDIATE (30-59 CM)	3	SEMI-ERECT	7	LATE (two or more leaves still green)	9	WELL EXSERTED	2	INTERMEDIATE (25 - 50% of grains removed)	Sri Lanka
IRIS_313-11383	CHIEM NGAN	IND	YES	YES	YES	0	ABSENT	4	91-110 CM	2	MEDIUM (10-20 CULMS)	2	INTERMEDIATE (30-59 CM)	1	ERECT	5	INTERMEDIATE (one leaf still green)	7	MODERATELY WELL EXSERTED	2	INTERMEDIATE (25 - 50% of grains removed)	Vietnam
IRIS_313-11384	CHIEM TONG NHAT 1	IND	YES	YES	YES	0	ABSENT	4	91-110 CM	2	MEDIUM (10-20 CULMS)	2	INTERMEDIATE (30-59 CM)	3	SEMI-ERECT	7	LATE (two or more leaves still green)	7	MODERATELY WELL EXSERTED	3	EASY (>50% of grains removed)	Vietnam
IRIS_313-11385	IR 9747 SEL	IND	YES	YES	YES	0	ABSENT	2	51-70 CM	2	MEDIUM (10-20 CULMS)	1	SHORT (<30 CM)	1	ERECT	5	INTERMEDIATE (one leaf still green)	7	MODERATELY WELL EXSERTED	3	EASY (>50% of grains removed)	Philippines
IRIS_313-11386	KHAO DAWK MALI TIA	IND	YES	YES	YES	0	ABSENT	6	131-150 CM	3	PROLIFIC (>20 CULMS)	1	SHORT (<30 CM)	5	HORIZONTAL	3	EARLY (all leaves have lost green colour)	7	MODERATELY WELL EXSERTED	3	EASY (>50% of grains removed)	Thailand
IRIS_313-11387	SAHM RUANG NAK	IND	YES	YES	YES	0	ABSENT	7	> 150 CM	2	MEDIUM (10-20 CULMS)	3	TALL (>59 CM)	5	HORIZONTAL	7	LATE (two or more leaves still green)	7	MODERATELY WELL EXSERTED	2	INTERMEDIATE (25 - 50% of grains removed)	Thailand
IRIS_313-11388	GLAM	IND	YES	YES	YES	0	ABSENT	6	131-150 CM	2	MEDIUM (10-20 CULMS)	2	INTERMEDIATE (30-59 CM)	7	DESCENDING	3	EARLY (all leaves have lost green colour)	9	WELL EXSERTED	3	EASY (>50% of grains removed)	Thailand
IRIS_313-11389	LEUANG PRA TAHN	IND	YES	YES	YES	0	ABSENT	7	> 150 CM	2	MEDIUM (10-20 CULMS)	3	TALL (>59 CM)	5	HORIZONTAL	5	INTERMEDIATE (one leaf still green)	9	WELL EXSERTED	2	INTERMEDIATE (25 - 50% of grains removed)	Thailand
IRIS_313-11390	NAH MOI	IND	YES	YES	YES	0	ABSENT	6	131-150 CM	3	PROLIFIC (>20 CULMS)	2	INTERMEDIATE (30-59 CM)	5	HORIZONTAL	1	VERY EARLY (leaves dried before grain mature)	7	MODERATELY WELL EXSERTED	3	EASY (>50% of grains removed)	Thailand
IRIS_313-11391	NIAW DAM	IND	YES	YES	YES	0	ABSENT	6	131-150 CM	2	MEDIUM (10-20 CULMS)	2	INTERMEDIATE (30-59 CM)	5	HORIZONTAL	1	VERY EARLY (leaves dried before grain mature)	9	WELL EXSERTED	3	EASY (>50% of grains removed)	Thailand
IRIS_313-11392	SA MER	IND	YES	YES	YES	0	ABSENT	6	131-150 CM	2	MEDIUM (10-20 CULMS)	2	INTERMEDIATE (30-59 CM)	1	ERECT	1	VERY EARLY (leaves dried before grain mature)	9	WELL EXSERTED	3	EASY (>50% of grains removed)	Thailand
IRIS_313-11393	SAWNG RUANG	IND	YES	YES	YES	0	ABSENT	6	131-150 CM	2	MEDIUM (10-20 CULMS)	3	TALL (>59 CM)	5	HORIZONTAL	3	EARLY (all leaves have lost green colour)	9	WELL EXSERTED	3	EASY (>50% of grains removed)	Thailand
IRIS_313-11394	0	IND	YES	YES	YES	0	ABSENT	5	111-130 CM	2	MEDIUM (10-20 CULMS)	2	INTERMEDIATE (30-59 CM)	5	HORIZONTAL	5	INTERMEDIATE (one leaf still green)	7	MODERATELY WELL EXSERTED	3	EASY (>50% of grains removed)	Indonesia
IRIS_313-11395	0	IND	YES	YES	YES	0	ABSENT	5	111-130 CM	2	MEDIUM (10-20 CULMS)	2	INTERMEDIATE (30-59 CM)	5	HORIZONTAL	3	EARLY (all leaves have lost green colour)	7	MODERATELY WELL EXSERTED	3	EASY (>50% of grains removed)	Indonesia
IRIS_313-11396	MAS	JAP			YES
IRIS_313-11397	TAMBU	JAP			YES
IRIS_313-11398	TODULI	IND	YES	YES	YES	0	ABSENT	4	91-110 CM	3	PROLIFIC (>20 CULMS)	2	INTERMEDIATE (30-59 CM)	3	SEMI-ERECT	7	LATE (two or more leaves still green)	9	WELL EXSERTED	3	EASY (>50% of grains removed)	Indonesia
IRIS_313-11399	RAYDHAN 1	IND	YES	YES	YES	0	ABSENT	6	131-150 CM	2	MEDIUM (10-20 CULMS)	1	SHORT (<30 CM)	5	HORIZONTAL	1	VERY EARLY (leaves dried before grain mature)	9	WELL EXSERTED	3	EASY (>50% of grains removed)	Bangladesh
IRIS_313-11400	ECHORSAIL	IND	YES	YES	YES	1	SHORT AND PARTLY AWNED	7	> 150 CM	3	PROLIFIC (>20 CULMS)	1	SHORT (<30 CM)	5	HORIZONTAL	5	INTERMEDIATE (one leaf still green)	9	WELL EXSERTED	2	INTERMEDIATE (25 - 50% of grains removed)	Bangladesh
IRIS_313-11401	MOTANGA	ARO	YES	YES	YES	1	SHORT AND PARTLY AWNED	6	131-150 CM	3	PROLIFIC (>20 CULMS)	1	SHORT (<30 CM)	7	DESCENDING	5	INTERMEDIATE (one leaf still green)	9	WELL EXSERTED	3	EASY (>50% of grains removed)	Bangladesh
IRIS_313-11402	SUITE JORA	IND	YES	YES	YES	1	SHORT AND PARTLY AWNED	7	> 150 CM	2	MEDIUM (10-20 CULMS)	3	TALL (>59 CM)	5	HORIZONTAL	7	LATE (two or more leaves still green)	9	WELL EXSERTED	3	EASY (>50% of grains removed)	Bangladesh
IRIS_313-11403	AEB368 RIP P TYPE ADT	IND	YES	YES	YES	0	ABSENT	5	111-130 CM	2	MEDIUM (10-20 CULMS)	2	INTERMEDIATE (30-59 CM)	5	HORIZONTAL	3	EARLY (all leaves have lost green colour)			3	EASY (>50% of grains removed)	India
IRIS_313-11404	AMON 4	IND	YES	YES	YES	0	ABSENT	5	111-130 CM	2	MEDIUM (10-20 CULMS)	2	INTERMEDIATE (30-59 CM)	5	HORIZONTAL	7	LATE (two or more leaves still green)	9	WELL EXSERTED	3	EASY (>50% of grains removed)	Bangladesh
IRIS_313-11405	APYO-DAW-GYI	IND	YES	YES	YES	0	ABSENT	5	111-130 CM	3	PROLIFIC (>20 CULMS)	2	INTERMEDIATE (30-59 CM)	5	HORIZONTAL	3	EARLY (all leaves have lost green colour)	5	EXSERTED	3	EASY (>50% of grains removed)	Myanmar
IRIS_313-11406	A 28-6	IND	YES	YES	YES	0	ABSENT	6	131-150 CM	2	MEDIUM (10-20 CULMS)	2	INTERMEDIATE (30-59 CM)	5	HORIZONTAL	5	INTERMEDIATE (one leaf still green)	7	MODERATELY WELL EXSERTED	3	EASY (>50% of grains removed)	Myanmar
IRIS_313-11407	BATCHA BHOG(SCENTED)	IND	YES	YES	YES	0	ABSENT	6	131-150 CM	2	MEDIUM (10-20 CULMS)	2	INTERMEDIATE (30-59 CM)	5	HORIZONTAL	7	LATE (two or more leaves still green)	9	WELL EXSERTED	3	EASY (>50% of grains removed)	India
IRIS_313-11408	CHITRAKALI	IND	YES	YES	YES	0	ABSENT	4	91-110 CM	2	MEDIUM (10-20 CULMS)	3	TALL (>59 CM)	5	HORIZONTAL	3	EARLY (all leaves have lost green colour)	9	WELL EXSERTED	3	EASY (>50% of grains removed)	India
IRIS_313-11409	CUTTACK 29	IND	YES	YES	YES	0	ABSENT	4	91-110 CM	2	MEDIUM (10-20 CULMS)	2	INTERMEDIATE (30-59 CM)	5	HORIZONTAL	3	EARLY (all leaves have lost green colour)	5	EXSERTED	2	INTERMEDIATE (25 - 50% of grains removed)	India
IRIS_313-11410	C 28-16	IND	YES	YES	YES	0	ABSENT	6	131-150 CM	3	PROLIFIC (>20 CULMS)	2	INTERMEDIATE (30-59 CM)	5	HORIZONTAL	3	EARLY (all leaves have lost green colour)	7	MODERATELY WELL EXSERTED	3	EASY (>50% of grains removed)	Myanmar
IRIS_313-11411	DONRADAO	IND	YES	YES	YES	0	ABSENT	7	> 150 CM	3	PROLIFIC (>20 CULMS)	2	INTERMEDIATE (30-59 CM)	3	SEMI-ERECT	5	INTERMEDIATE (one leaf still green)	9	WELL EXSERTED	2	INTERMEDIATE (25 - 50% of grains removed)	Brazil
IRIS_313-11413	KALAR KAR	AUS			YES
IRIS_313-11414	KARUNJEERAGA SAMBA	IND	YES	YES	YES	0	ABSENT	4	91-110 CM	2	MEDIUM (10-20 CULMS)	2	INTERMEDIATE (30-59 CM)	5	HORIZONTAL	9	VERY LATE (all leaves still green)	7	MODERATELY WELL EXSERTED	2	INTERMEDIATE (25 - 50% of grains removed)	India
IRIS_313-11416	KONAMANI	IND	YES	YES	YES	0	ABSENT	5	111-130 CM	2	MEDIUM (10-20 CULMS)	2	INTERMEDIATE (30-59 CM)	5	HORIZONTAL	3	EARLY (all leaves have lost green colour)	5	EXSERTED	2	INTERMEDIATE (25 - 50% of grains removed)	India
IRIS_313-11417	LAWANGAI	ADM	YES	YES	YES	9	LONG AND FULLY AWNED	5	111-130 CM	2	MEDIUM (10-20 CULMS)	2	INTERMEDIATE (30-59 CM)	3	SEMI-ERECT	5	INTERMEDIATE (one leaf still green)	9	WELL EXSERTED	3	EASY (>50% of grains removed)	India
IRIS_313-11418	MATALI	IND	YES	YES	YES	0	ABSENT	7	> 150 CM	2	MEDIUM (10-20 CULMS)	3	TALL (>59 CM)	5	HORIZONTAL	5	INTERMEDIATE (one leaf still green)	9	WELL EXSERTED	3	EASY (>50% of grains removed)	India
IRIS_313-11419	MUTHA SAMBA	IND	YES	YES	YES	0	ABSENT	5	111-130 CM	2	MEDIUM (10-20 CULMS)	2	INTERMEDIATE (30-59 CM)	5	HORIZONTAL	3	EARLY (all leaves have lost green colour)	7	MODERATELY WELL EXSERTED	3	EASY (>50% of grains removed)	India
IRIS_313-11420	PISINI	IND	YES	YES	YES	0	ABSENT	6	131-150 CM	2	MEDIUM (10-20 CULMS)	2	INTERMEDIATE (30-59 CM)	3	SEMI-ERECT	5	INTERMEDIATE (one leaf still green)	7	MODERATELY WELL EXSERTED	3	EASY (>50% of grains removed)	India
IRIS_313-11421	TULASIBAS	IND	YES	YES	YES	0	ABSENT	5	111-130 CM	3	PROLIFIC (>20 CULMS)	1	SHORT (<30 CM)	3	SEMI-ERECT	9	VERY LATE (all leaves still green)	9	WELL EXSERTED	3	EASY (>50% of grains removed)	India
IRIS_313-11422	13946(GUANG-QIU 15)	IND	YES	YES	YES	0	ABSENT	3	71-90 CM	2	MEDIUM (10-20 CULMS)	1	SHORT (<30 CM)	3	SEMI-ERECT	9	VERY LATE (all leaves still green)	7	MODERATELY WELL EXSERTED	3	EASY (>50% of grains removed)	China(Guangdong)
IRIS_313-11423	C 1016-1	IND	YES	YES	YES	0	ABSENT	4	91-110 CM	2	MEDIUM (10-20 CULMS)	2	INTERMEDIATE (30-59 CM)	1	ERECT	9	VERY LATE (all leaves still green)	5	EXSERTED	3	EASY (>50% of grains removed)	Philippines
IRIS_313-11424	SINAPLED	JAP
IRIS_313-11425	BRANCO PRECOCE	ADM
IRIS_313-11426	CHATAO	JAP			YES
IRIS_313-11427	GEM OU BRAZIL	JAP
IRIS_313-11428	MARANHAO BRANCO	JAP
IRIS_313-11429	MIUDO ROXO	JAP			YES
IRIS_313-11431	C 166-135	IND	YES	YES	YES	0	ABSENT	3	71-90 CM	2	MEDIUM (10-20 CULMS)	2	INTERMEDIATE (30-59 CM)	5	HORIZONTAL	9	VERY LATE (all leaves still green)	7	MODERATELY WELL EXSERTED	3	EASY (>50% of grains removed)	Philippines
IRIS_313-11432	ISWAR KORA	IND	YES	YES	YES	9	LONG AND FULLY AWNED	5	111-130 CM	2	MEDIUM (10-20 CULMS)	2	INTERMEDIATE (30-59 CM)	5	HORIZONTAL	9	VERY LATE (all leaves still green)	9	WELL EXSERTED	3	EASY (>50% of grains removed)	India
IRIS_313-11433	MR136-1	IND	YES	YES	YES	0	ABSENT	2	51-70 CM	2	MEDIUM (10-20 CULMS)	2	INTERMEDIATE (30-59 CM)	1	ERECT	5	INTERMEDIATE (one leaf still green)	9	WELL EXSERTED	3	EASY (>50% of grains removed)	India
IRIS_313-11434	FORTUNA BLANCO(SAN MARCOS)	JAP
IRIS_313-11435	MONMINEUPLEU	JAP			YES
IRIS_313-11436	SAKAZELE(538)	JAP			YES
IRIS_313-11437	CAMPECHE A79	IND	YES	YES	YES	0	ABSENT	4	91-110 CM	3	PROLIFIC (>20 CULMS)	2	INTERMEDIATE (30-59 CM)	3	SEMI-ERECT	5	INTERMEDIATE (one leaf still green)	7	MODERATELY WELL EXSERTED	3	EASY (>50% of grains removed)	Mexico
IRIS_313-11438	ZACATEPEC A79	IND	YES	YES	YES	0	ABSENT	5	111-130 CM	2	MEDIUM (10-20 CULMS)	2	INTERMEDIATE (30-59 CM)	3	SEMI-ERECT	7	LATE (two or more leaves still green)	9	WELL EXSERTED	1	DIFFICULT (few or no grains removed)	Mexico
IRIS_313-11439	NIRA PRIETO	JAP			YES
IRIS_313-11441	NALA	JAP
IRIS_313-11442	ARC 18502	IND	YES	YES	YES	0	ABSENT	7	> 150 CM	2	MEDIUM (10-20 CULMS)	2	INTERMEDIATE (30-59 CM)	3	SEMI-ERECT	7	LATE (two or more leaves still green)	9	WELL EXSERTED	3	EASY (>50% of grains removed)	India
IRIS_313-11443	ARC 18533	IND	YES	YES	YES	0	ABSENT	4	91-110 CM	2	MEDIUM (10-20 CULMS)	2	INTERMEDIATE (30-59 CM)	5	HORIZONTAL	9	VERY LATE (all leaves still green)	9	WELL EXSERTED	3	EASY (>50% of grains removed)	India
IRIS_313-11445	NCS102	IND	YES	YES	YES	0	ABSENT	4	91-110 CM	2	MEDIUM (10-20 CULMS)	2	INTERMEDIATE (30-59 CM)	5	HORIZONTAL	9	VERY LATE (all leaves still green)	5	EXSERTED	2	INTERMEDIATE (25 - 50% of grains removed)	India
IRIS_313-11446	NAPDAI	IND	YES	YES	YES	0	ABSENT	4	91-110 CM	2	MEDIUM (10-20 CULMS)	1	SHORT (<30 CM)	5	HORIZONTAL	9	VERY LATE (all leaves still green)	7	MODERATELY WELL EXSERTED	3	EASY (>50% of grains removed)	India
IRIS_313-11447	TUNAGANNAPNANG	IND	YES	YES	YES	0	ABSENT	5	111-130 CM	2	MEDIUM (10-20 CULMS)	2	INTERMEDIATE (30-59 CM)	1	ERECT	5	INTERMEDIATE (one leaf still green)	7	MODERATELY WELL EXSERTED	2	INTERMEDIATE (25 - 50% of grains removed)	India
IRIS_313-11448	BARAMANJ	IND	YES	YES	YES	0	ABSENT	6	131-150 CM	2	MEDIUM (10-20 CULMS)	2	INTERMEDIATE (30-59 CM)	3	SEMI-ERECT	5	INTERMEDIATE (one leaf still green)	9	WELL EXSERTED	2	INTERMEDIATE (25 - 50% of grains removed)	India
IRIS_313-11449	KODIA PHUL	IND	YES	YES	YES	9	LONG AND FULLY AWNED	5	111-130 CM	2	MEDIUM (10-20 CULMS)	2	INTERMEDIATE (30-59 CM)	5	HORIZONTAL	5	INTERMEDIATE (one leaf still green)	7	MODERATELY WELL EXSERTED	2	INTERMEDIATE (25 - 50% of grains removed)	India
IRIS_313-11451	KALISAL	ARO	YES	YES	YES	1	SHORT AND PARTLY AWNED	5	111-130 CM	3	PROLIFIC (>20 CULMS)	2	INTERMEDIATE (30-59 CM)	3	SEMI-ERECT	3	EARLY (all leaves have lost green colour)	9	WELL EXSERTED	3	EASY (>50% of grains removed)	India
IRIS_313-11452	LOCAL BHAT	AUS	YES	YES	YES	0	ABSENT	3	71-90 CM	2	MEDIUM (10-20 CULMS)	2	INTERMEDIATE (30-59 CM)	3	SEMI-ERECT	9	VERY LATE (all leaves still green)	5	EXSERTED	3	EASY (>50% of grains removed)	India
IRIS_313-11453	ZINYA KOLAMBA	IND	YES	YES	YES	0	ABSENT	4	91-110 CM	2	MEDIUM (10-20 CULMS)	2	INTERMEDIATE (30-59 CM)	7	DESCENDING	9	VERY LATE (all leaves still green)	7	MODERATELY WELL EXSERTED	3	EASY (>50% of grains removed)	India
IRIS_313-11454	BARI SUTAR	AUS	YES	YES		0	ABSENT	3	71-90 CM	2	MEDIUM (10-20 CULMS)	2	INTERMEDIATE (30-59 CM)	3	SEMI-ERECT	5	INTERMEDIATE (one leaf still green)	5	EXSERTED	3	EASY (>50% of grains removed)	India
IRIS_313-11455	CIPPI	AUS	YES	YES	YES	0	ABSENT	3	71-90 CM	2	MEDIUM (10-20 CULMS)	2	INTERMEDIATE (30-59 CM)	3	SEMI-ERECT	9	VERY LATE (all leaves still green)	7	MODERATELY WELL EXSERTED	3	EASY (>50% of grains removed)	India
IRIS_313-11456	KOLAMBA	AUS	YES	YES	YES	0	ABSENT	4	91-110 CM	2	MEDIUM (10-20 CULMS)	2	INTERMEDIATE (30-59 CM)	5	HORIZONTAL	9	VERY LATE (all leaves still green)	3	PARTLY EXSERTED	3	EASY (>50% of grains removed)	India
IRIS_313-11458	KARAHANI	AUS	YES	YES	YES	1	SHORT AND PARTLY AWNED	3	71-90 CM	3	PROLIFIC (>20 CULMS)	2	INTERMEDIATE (30-59 CM)	5	HORIZONTAL	9	VERY LATE (all leaves still green)	7	MODERATELY WELL EXSERTED	2	INTERMEDIATE (25 - 50% of grains removed)	India
IRIS_313-11460	SELHI	IND	YES	YES	YES	0	ABSENT	3	71-90 CM	2	MEDIUM (10-20 CULMS)	2	INTERMEDIATE (30-59 CM)	1	ERECT	7	LATE (two or more leaves still green)	7	MODERATELY WELL EXSERTED	3	EASY (>50% of grains removed)	India
IRIS_313-11461	VAIKATHARYAN	IND	YES	YES	YES	0	ABSENT	4	91-110 CM	2	MEDIUM (10-20 CULMS)	2	INTERMEDIATE (30-59 CM)	5	HORIZONTAL	7	LATE (two or more leaves still green)	9	WELL EXSERTED	3	EASY (>50% of grains removed)	India
IRIS_313-11462	SALSI	AUS	YES	YES	YES	0	ABSENT	3	71-90 CM	2	MEDIUM (10-20 CULMS)	2	INTERMEDIATE (30-59 CM)	5	HORIZONTAL	9	VERY LATE (all leaves still green)	5	EXSERTED	3	EASY (>50% of grains removed)	India
IRIS_313-11463	KATSIYAM TABAO	IND	YES	YES	YES	0	ABSENT	4	91-110 CM	2	MEDIUM (10-20 CULMS)	3	TALL (>59 CM)	7	DESCENDING	7	LATE (two or more leaves still green)	9	WELL EXSERTED	2	INTERMEDIATE (25 - 50% of grains removed)	Philippines
IRIS_313-11464	CARAWI	JAP			YES
IRIS_313-11465	DINORADO	JAP
IRIS_313-11467	MACAPAGAL	IND	YES	YES	YES	0	ABSENT	4	91-110 CM	2	MEDIUM (10-20 CULMS)	2	INTERMEDIATE (30-59 CM)	5	HORIZONTAL	9	VERY LATE (all leaves still green)	9	WELL EXSERTED	3	EASY (>50% of grains removed)	Philippines
IRIS_313-11471	CULALANSI	IND	YES	YES	YES	0	ABSENT	5	111-130 CM	2	MEDIUM (10-20 CULMS)	2	INTERMEDIATE (30-59 CM)	5	HORIZONTAL	5	INTERMEDIATE (one leaf still green)	5	EXSERTED	1	DIFFICULT (few or no grains removed)	Philippines
IRIS_313-11472	BANGBANG	IND	YES	YES	YES	9	LONG AND FULLY AWNED	4	91-110 CM	1	SPARSE (<10 CULMS)	2	INTERMEDIATE (30-59 CM)	3	SEMI-ERECT	7	LATE (two or more leaves still green)	9	WELL EXSERTED	3	EASY (>50% of grains removed)	Philippines
IRIS_313-11473	KINTOMAN(TOD-DOY)	JAP
IRIS_313-11476	KALIPINCH	AUS	YES	YES	YES	0	ABSENT	2	51-70 CM	2	MEDIUM (10-20 CULMS)	2	INTERMEDIATE (30-59 CM)	5	HORIZONTAL	9	VERY LATE (all leaves still green)	3	PARTLY EXSERTED	2	INTERMEDIATE (25 - 50% of grains removed)	India
IRIS_313-11477	KANPURI	AUS	YES	YES	YES	0	ABSENT	3	71-90 CM	2	MEDIUM (10-20 CULMS)	2	INTERMEDIATE (30-59 CM)	5	HORIZONTAL	7	LATE (two or more leaves still green)	3	PARTLY EXSERTED	2	INTERMEDIATE (25 - 50% of grains removed)	India
IRIS_313-11478	LOCAL	IND	YES	YES	YES	0	ABSENT	4	91-110 CM	2	MEDIUM (10-20 CULMS)	2	INTERMEDIATE (30-59 CM)	3	SEMI-ERECT	9	VERY LATE (all leaves still green)	5	EXSERTED	3	EASY (>50% of grains removed)	India
IRIS_313-11479	VANKALI	JAP
IRIS_313-11480	PR106	IND	YES	YES	YES	0	ABSENT	2	51-70 CM	2	MEDIUM (10-20 CULMS)	2	INTERMEDIATE (30-59 CM)	1	ERECT	7	LATE (two or more leaves still green)	5	EXSERTED	3	EASY (>50% of grains removed)	India
IRIS_313-11481	BINNAFUL	AUS	YES	YES	YES	0	ABSENT	4	91-110 CM	2	MEDIUM (10-20 CULMS)	2	INTERMEDIATE (30-59 CM)	3	SEMI-ERECT	9	VERY LATE (all leaves still green)	7	MODERATELY WELL EXSERTED	3	EASY (>50% of grains removed)	Bangladesh
IRIS_313-11482	BONGEZA	AUS	YES	YES	YES	9	LONG AND FULLY AWNED	5	111-130 CM	3	PROLIFIC (>20 CULMS)	2	INTERMEDIATE (30-59 CM)	5	HORIZONTAL	9	VERY LATE (all leaves still green)	9	WELL EXSERTED	2	INTERMEDIATE (25 - 50% of grains removed)	Bangladesh
IRIS_313-11483	BOTESHSHORE	AUS	YES	YES	YES	0	ABSENT	3	71-90 CM	1	SPARSE (<10 CULMS)	1	SHORT (<30 CM)	3	SEMI-ERECT	9	VERY LATE (all leaves still green)	9	WELL EXSERTED	3	EASY (>50% of grains removed)	Bangladesh
IRIS_313-11484	EJALI	AUS	YES	YES	YES		ABSENT							5	HORIZONTAL	7	LATE (two or more leaves still green)	7	MODERATELY WELL EXSERTED	3	EASY (>50% of grains removed)	Bangladesh
IRIS_313-11485	RAMINAD(GERMAN)	IND	YES	YES	YES		ABSENT							3	SEMI-ERECT	7	LATE (two or more leaves still green)	5	EXSERTED	1	DIFFICULT (few or no grains removed)	Philippines
IRIS_313-11486	KHAGRAI DIGHA	IND	YES	YES	YES	9	LONG AND FULLY AWNED	5	111-130 CM	3	PROLIFIC (>20 CULMS)	2	INTERMEDIATE (30-59 CM)	5	HORIZONTAL	7	LATE (two or more leaves still green)	7	MODERATELY WELL EXSERTED	3	EASY (>50% of grains removed)	Bangladesh
IRIS_313-11487	LALDIGHA	IND	YES	YES	YES		ABSENT							3	SEMI-ERECT	7	LATE (two or more leaves still green)	9	WELL EXSERTED	3	EASY (>50% of grains removed)	Bangladesh
IRIS_313-11489	KALU T 139	AUS	YES	YES		0	ABSENT	4	91-110 CM	2	MEDIUM (10-20 CULMS)	2	INTERMEDIATE (30-59 CM)	3	SEMI-ERECT	5	INTERMEDIATE (one leaf still green)	5	EXSERTED	3	EASY (>50% of grains removed)	India
IRIS_313-11490	ARC 15480	IND	YES	YES	YES	0	ABSENT	6	131-150 CM	2	MEDIUM (10-20 CULMS)	2	INTERMEDIATE (30-59 CM)	3	SEMI-ERECT	5	INTERMEDIATE (one leaf still green)	7	MODERATELY WELL EXSERTED	3	EASY (>50% of grains removed)	India
IRIS_313-11491	BIR BAHADUR	IND	YES	YES	YES	0	ABSENT	4	91-110 CM	3	PROLIFIC (>20 CULMS)	2	INTERMEDIATE (30-59 CM)	3	SEMI-ERECT	7	LATE (two or more leaves still green)	9	WELL EXSERTED	3	EASY (>50% of grains removed)	India
IRIS_313-11492	SIRHANTI	AUS	YES	YES	YES	7	LONG AND PARTLY AWNED	4	91-110 CM	2	MEDIUM (10-20 CULMS)	2	INTERMEDIATE (30-59 CM)	1	ERECT	7	LATE (two or more leaves still green)	5	EXSERTED	3	EASY (>50% of grains removed)	India
IRIS_313-11493	AR 133	IND	YES	YES	YES	0	ABSENT	3	71-90 CM	2	MEDIUM (10-20 CULMS)	2	INTERMEDIATE (30-59 CM)	1	ERECT	5	INTERMEDIATE (one leaf still green)	3	PARTLY EXSERTED	3	EASY (>50% of grains removed)	India
IRIS_313-11494	IC25690	JAP
IRIS_313-11495	ANENOE	JAP
IRIS_313-11496	BALU PRIA	JAP
IRIS_313-11497	PADI ARA	IND	YES	YES	YES	9	LONG AND FULLY AWNED	7	> 150 CM	2	MEDIUM (10-20 CULMS)	2	INTERMEDIATE (30-59 CM)	5	HORIZONTAL	9	VERY LATE (all leaves still green)	9	WELL EXSERTED	1	DIFFICULT (few or no grains removed)	Indonesia
IRIS_313-11498	PADI HEDENG(REKET HEDENG)	JAP
IRIS_313-11499	PADI UDANG	JAP
IRIS_313-11500	SKK	IND	YES	YES	YES	0	ABSENT	5	111-130 CM	3	PROLIFIC (>20 CULMS)	2	INTERMEDIATE (30-59 CM)	5	HORIZONTAL	9	VERY LATE (all leaves still green)	9	WELL EXSERTED	1	DIFFICULT (few or no grains removed)	Indonesia
IRIS_313-11505	K 1074	IND	YES	YES	YES	0	ABSENT	5	111-130 CM	2	MEDIUM (10-20 CULMS)	2	INTERMEDIATE (30-59 CM)	7	DESCENDING	9	VERY LATE (all leaves still green)	7	MODERATELY WELL EXSERTED	2	INTERMEDIATE (25 - 50% of grains removed)	India
IRIS_313-11506	K 15591-4	IND	YES	YES	YES	0	ABSENT	4	91-110 CM	2	MEDIUM (10-20 CULMS)	2	INTERMEDIATE (30-59 CM)	3	SEMI-ERECT	9	VERY LATE (all leaves still green)	5	EXSERTED	3	EASY (>50% of grains removed)	India
IRIS_313-11507	TV30	IND	YES	YES	YES	0	ABSENT	3	71-90 CM	2	MEDIUM (10-20 CULMS)	1	SHORT (<30 CM)	1	ERECT	9	VERY LATE (all leaves still green)	7	MODERATELY WELL EXSERTED	3	EASY (>50% of grains removed)	Vietnam
IRIS_313-11508	PAWNG AEW 1	IND	YES	YES	YES	0	ABSENT	5	111-130 CM	2	MEDIUM (10-20 CULMS)	2	INTERMEDIATE (30-59 CM)	5	HORIZONTAL	9	VERY LATE (all leaves still green)	7	MODERATELY WELL EXSERTED	3	EASY (>50% of grains removed)	Thailand
IRIS_313-11509	PRADOO DAENG	IND	YES	YES	YES	0	ABSENT	6	131-150 CM	2	MEDIUM (10-20 CULMS)	2	INTERMEDIATE (30-59 CM)	5	HORIZONTAL	5	INTERMEDIATE (one leaf still green)	9	WELL EXSERTED	3	EASY (>50% of grains removed)	Thailand
IRIS_313-11510	A 69-1	IND	YES	YES	YES	1	SHORT AND PARTLY AWNED	3	71-90 CM	2	MEDIUM (10-20 CULMS)	2	INTERMEDIATE (30-59 CM)	1	ERECT	9	VERY LATE (all leaves still green)	7	MODERATELY WELL EXSERTED	2	INTERMEDIATE (25 - 50% of grains removed)	Sri Lanka
IRIS_313-11511	WAGASAN(RED)	JAP
IRIS_313-11512	OYAK PAKANG	IND	YES	YES	YES	1	SHORT AND PARTLY AWNED	6	131-150 CM	3	PROLIFIC (>20 CULMS)	2	INTERMEDIATE (30-59 CM)	7	DESCENDING	9	VERY LATE (all leaves still green)	9	WELL EXSERTED	1	DIFFICULT (few or no grains removed)	Philippines
IRIS_313-11513	CHATO	IND	YES	YES	YES	0	ABSENT	3	71-90 CM	2	MEDIUM (10-20 CULMS)	1	SHORT (<30 CM)	3	SEMI-ERECT	9	VERY LATE (all leaves still green)	7	MODERATELY WELL EXSERTED	2	INTERMEDIATE (25 - 50% of grains removed)	Ecuador
IRIS_313-11515	BKN-BR-1031-78-5-4	IND	YES	YES	YES	0	ABSENT	5	111-130 CM	2	MEDIUM (10-20 CULMS)	1	SHORT (<30 CM)	1	ERECT	9	VERY LATE (all leaves still green)	9	WELL EXSERTED	2	INTERMEDIATE (25 - 50% of grains removed)	na
IRIS_313-11516	IR 3839-1	IND	YES	YES	YES	0	ABSENT	3	71-90 CM	2	MEDIUM (10-20 CULMS)	1	SHORT (<30 CM)	1	ERECT	9	VERY LATE (all leaves still green)	7	MODERATELY WELL EXSERTED	2	INTERMEDIATE (25 - 50% of grains removed)	Philippines
IRIS_313-11517	IR 4432-28-5	IND	YES	YES	YES	1	SHORT AND PARTLY AWNED	3	71-90 CM	3	PROLIFIC (>20 CULMS)	1	SHORT (<30 CM)	1	ERECT	9	VERY LATE (all leaves still green)	9	WELL EXSERTED	3	EASY (>50% of grains removed)	Philippines
IRIS_313-11521	TAN NONG	IND	YES	YES	YES	0	ABSENT	4	91-110 CM	2	MEDIUM (10-20 CULMS)	2	INTERMEDIATE (30-59 CM)	1	ERECT	9	VERY LATE (all leaves still green)	5	EXSERTED	2	INTERMEDIATE (25 - 50% of grains removed)	Vietnam
IRIS_313-11522	XINTUAN HEI GU	JAP
IRIS_313-11523	ADIALLO	IND	YES	YES	YES	0	ABSENT	6	131-150 CM	2	MEDIUM (10-20 CULMS)	3	TALL (>59 CM)	5	HORIZONTAL	3	EARLY (all leaves have lost green colour)	9	WELL EXSERTED	3	EASY (>50% of grains removed)	Senegal
IRIS_313-11524	KOUINONEPOU	JAP			YES
IRIS_313-11525	DIAMBARANG	IND	YES	YES	YES	0	ABSENT	5	111-130 CM	2	MEDIUM (10-20 CULMS)	2	INTERMEDIATE (30-59 CM)	5	HORIZONTAL	9	VERY LATE (all leaves still green)	9	WELL EXSERTED	3	EASY (>50% of grains removed)	Guinea Bissau
IRIS_313-11526	FOSSA(GBE)	JAP			YES
IRIS_313-11527	GOLO	JAP
IRIS_313-11528	ZO	IND	YES	YES	YES	0	ABSENT	7	> 150 CM	3	PROLIFIC (>20 CULMS)	2	INTERMEDIATE (30-59 CM)	3	SEMI-ERECT	9	VERY LATE (all leaves still green)	5	EXSERTED	3	EASY (>50% of grains removed)	Ivory_Coast
IRIS_313-11530	JAO KHAO	IND	YES	YES	YES	0	ABSENT	5	111-130 CM	2	MEDIUM (10-20 CULMS)	2	INTERMEDIATE (30-59 CM)	1	ERECT	5	INTERMEDIATE (one leaf still green)	9	WELL EXSERTED	3	EASY (>50% of grains removed)	Thailand
IRIS_313-11532	MARIA GAKIT	JAP
IRIS_313-11534	NAHNG KHAO BOW	IND	YES	YES	YES	0	ABSENT	6	131-150 CM	3	PROLIFIC (>20 CULMS)	2	INTERMEDIATE (30-59 CM)	5	HORIZONTAL	7	LATE (two or more leaves still green)	5	EXSERTED	1	DIFFICULT (few or no grains removed)	Thailand
IRIS_313-11535	PAH DI MI RAHK	IND	YES	YES	YES		ABSENT							5	HORIZONTAL	5	INTERMEDIATE (one leaf still green)	9	WELL EXSERTED	2	INTERMEDIATE (25 - 50% of grains removed)	Thailand
IRIS_313-11536	0	JAP
IRIS_313-11537	J 6 IR438(WC694)	JAP	YES			0	ABSENT	5	111-130 CM	2	MEDIUM (10-20 CULMS)	2	INTERMEDIATE (30-59 CM)	5	HORIZONTAL	7	LATE (two or more leaves still green)	9	WELL EXSERTED	2	INTERMEDIATE (25 - 50% of grains removed)	Philippines
IRIS_313-11538	J 6 IR520(WC693)	IND	YES	YES	YES	0	ABSENT	3	71-90 CM	3	PROLIFIC (>20 CULMS)	2	INTERMEDIATE (30-59 CM)	1	ERECT	9	VERY LATE (all leaves still green)	9	WELL EXSERTED	2	INTERMEDIATE (25 - 50% of grains removed)	Philippines
IRIS_313-11539	SP6(WC836)	JAP
IRIS_313-11540	PATIE ROUGE	JAP
IRIS_313-11541	HOE PHAR THAE	IND	YES	YES	YES	0	ABSENT	6	131-150 CM	2	MEDIUM (10-20 CULMS)	2	INTERMEDIATE (30-59 CM)	3	SEMI-ERECT	5	INTERMEDIATE (one leaf still green)	9	WELL EXSERTED	3	EASY (>50% of grains removed)	Myanmar
IRIS_313-11542	KHAO KUM PAR	ARO			YES
IRIS_313-11543	KYUN TAW SEIN	IND	YES	YES	YES	0	ABSENT	5	111-130 CM	2	MEDIUM (10-20 CULMS)	3	TALL (>59 CM)	5	HORIZONTAL	3	EARLY (all leaves have lost green colour)	7	MODERATELY WELL EXSERTED	3	EASY (>50% of grains removed)	Myanmar
IRIS_313-11544	LINPAN CHAW	IND	YES	YES	YES		NA	NA	NA	NA	NA	NA	NA	NA	NA	NA	NA	NA	NA	NA	NA	Myanmar
IRIS_313-11545	MOE GAUNG PYU	IND	YES	YES	YES	7	LONG AND PARTLY AWNED	6	131-150 CM	2	MEDIUM (10-20 CULMS)	3	TALL (>59 CM)	3	SEMI-ERECT	5	INTERMEDIATE (one leaf still green)	7	MODERATELY WELL EXSERTED	2	INTERMEDIATE (25 - 50% of grains removed)	Myanmar
IRIS_313-11546	NGA CHAN HMWE	IND	YES	YES	YES	0	ABSENT	6	131-150 CM	2	MEDIUM (10-20 CULMS)	2	INTERMEDIATE (30-59 CM)	5	HORIZONTAL	5	INTERMEDIATE (one leaf still green)	9	WELL EXSERTED	3	EASY (>50% of grains removed)	Myanmar
IRIS_313-11547	SHWE SABA	IND	YES	YES	YES		ABSENT							7	DESCENDING	5	INTERMEDIATE (one leaf still green)	7	MODERATELY WELL EXSERTED	3	EASY (>50% of grains removed)	Myanmar
IRIS_313-11548	TAUNG LWIN	IND	YES	YES	YES	1	SHORT AND PARTLY AWNED	6	131-150 CM	2	MEDIUM (10-20 CULMS)	2	INTERMEDIATE (30-59 CM)	5	HORIZONTAL	3	EARLY (all leaves have lost green colour)	3	PARTLY EXSERTED	3	EASY (>50% of grains removed)	Myanmar
IRIS_313-11549	TAUNGYA SABA	IND	YES	YES	YES	0	ABSENT	6	131-150 CM	2	MEDIUM (10-20 CULMS)	3	TALL (>59 CM)	5	HORIZONTAL	3	EARLY (all leaves have lost green colour)	7	MODERATELY WELL EXSERTED	2	INTERMEDIATE (25 - 50% of grains removed)	Myanmar
IRIS_313-11551	FELEGBASEH	IND	YES	YES	YES		ABSENT							5	HORIZONTAL	5	INTERMEDIATE (one leaf still green)	5	EXSERTED	3	EASY (>50% of grains removed)	Sierra Leone
IRIS_313-11554	PA RABICHINA	IND	YES	YES	YES	0	ABSENT	6	131-150 CM	2	MEDIUM (10-20 CULMS)	2	INTERMEDIATE (30-59 CM)	5	HORIZONTAL	3	EARLY (all leaves have lost green colour)	5	EXSERTED	2	INTERMEDIATE (25 - 50% of grains removed)	Sierra Leone
IRIS_313-11555	PA WOON	IND	YES	YES	YES	0	ABSENT	5	111-130 CM	2	MEDIUM (10-20 CULMS)	3	TALL (>59 CM)	5	HORIZONTAL	3	EARLY (all leaves have lost green colour)	5	EXSERTED	3	EASY (>50% of grains removed)	Sierra Leone
IRIS_313-11556	TUBMAN	IND	YES	YES	YES	0	ABSENT	6	131-150 CM	2	MEDIUM (10-20 CULMS)	2	INTERMEDIATE (30-59 CM)	5	HORIZONTAL	1	VERY EARLY (leaves dried before grain mature)	9	WELL EXSERTED	3	EASY (>50% of grains removed)	Sierra Leone
IRIS_313-11557	GORIA	AUS	YES	YES	YES	0	ABSENT	4	91-110 CM	2	MEDIUM (10-20 CULMS)	2	INTERMEDIATE (30-59 CM)	5	HORIZONTAL	7	LATE (two or more leaves still green)	9	WELL EXSERTED	2	INTERMEDIATE (25 - 50% of grains removed)	Bangladesh
IRIS_313-11558	NULI	IND	YES	YES	YES	0	ABSENT	7	> 150 CM	2	MEDIUM (10-20 CULMS)	2	INTERMEDIATE (30-59 CM)	1	ERECT	3	EARLY (all leaves have lost green colour)	9	WELL EXSERTED	2	INTERMEDIATE (25 - 50% of grains removed)	Bangladesh
IRIS_313-11561	BANGLA	IND	YES	YES	YES	1	SHORT AND PARTLY AWNED	6	131-150 CM	2	MEDIUM (10-20 CULMS)	2	INTERMEDIATE (30-59 CM)	3	SEMI-ERECT	9	VERY LATE (all leaves still green)	7	MODERATELY WELL EXSERTED	3	EASY (>50% of grains removed)	Nepal
IRIS_313-11563	BIJULI BATI	IND	YES	YES	YES	0	ABSENT	6	131-150 CM	2	MEDIUM (10-20 CULMS)	2	INTERMEDIATE (30-59 CM)	3	SEMI-ERECT	5	INTERMEDIATE (one leaf still green)	7	MODERATELY WELL EXSERTED	1	DIFFICULT (few or no grains removed)	Nepal
IRIS_313-11564	HALIDA	ARO			YES
IRIS_313-11565	KUSUM KATIKI	IND	YES	YES	YES	0	ABSENT	4	91-110 CM	2	MEDIUM (10-20 CULMS)	2	INTERMEDIATE (30-59 CM)	3	SEMI-ERECT	5	INTERMEDIATE (one leaf still green)	7	MODERATELY WELL EXSERTED	3	EASY (>50% of grains removed)	Nepal
IRIS_313-11566	MOONOR	IND	YES	YES	YES	1	SHORT AND PARTLY AWNED	5	111-130 CM	2	MEDIUM (10-20 CULMS)	2	INTERMEDIATE (30-59 CM)	3	SEMI-ERECT	5	INTERMEDIATE (one leaf still green)	7	MODERATELY WELL EXSERTED	3	EASY (>50% of grains removed)	Nepal
IRIS_313-11567	RATO BASMATI	ARO			YES
IRIS_313-11568	SATHIYA	IND	YES	YES	YES	0	ABSENT			2	MEDIUM (10-20 CULMS)	3	TALL (>59 CM)	5	HORIZONTAL	7	LATE (two or more leaves still green)	9	WELL EXSERTED	1	DIFFICULT (few or no grains removed)	Nepal
IRIS_313-11570	GENG 77-4	IND	YES	YES	YES	0	ABSENT	2	51-70 CM	3	PROLIFIC (>20 CULMS)	2	INTERMEDIATE (30-59 CM)	3	SEMI-ERECT	7	LATE (two or more leaves still green)	5	EXSERTED	3	EASY (>50% of grains removed)	China(Guangdong)
IRIS_313-11571	BAI MANG AI ZHONG	JAP
IRIS_313-11572	BAI MI TIE QIU	IND	YES	YES	YES	0	ABSENT	5	111-130 CM	2	MEDIUM (10-20 CULMS)	2	INTERMEDIATE (30-59 CM)	3	SEMI-ERECT	9	VERY LATE (all leaves still green)	9	WELL EXSERTED	3	EASY (>50% of grains removed)	China
IRIS_313-11573	GAO LIANG ZAO	IND	YES	YES	YES	5	SHORT AND FULLY AWNED	5	111-130 CM	3	PROLIFIC (>20 CULMS)	2	INTERMEDIATE (30-59 CM)	5	HORIZONTAL	3	EARLY (all leaves have lost green colour)	9	WELL EXSERTED	1	DIFFICULT (few or no grains removed)	China(Hunan)
IRIS_313-11574	HEI TOU HONG	JAP
IRIS_313-11575	HONG PI NUO	JAP
IRIS_313-11576	JIANG HUI DAO	IND	YES	YES	YES	0	ABSENT	4	91-110 CM	3	PROLIFIC (>20 CULMS)	1	SHORT (<30 CM)	5	HORIZONTAL	3	EARLY (all leaves have lost green colour)	9	WELL EXSERTED	2	INTERMEDIATE (25 - 50% of grains removed)	China
IRIS_313-11577	LANG QIAN CHE	IND	YES	YES	YES	0	ABSENT	5	111-130 CM	2	MEDIUM (10-20 CULMS)	2	INTERMEDIATE (30-59 CM)	1	ERECT	7	LATE (two or more leaves still green)	9	WELL EXSERTED	3	EASY (>50% of grains removed)	China
IRIS_313-11578	LUAN DAO	JAP
IRIS_313-11579	SHAN GU	IND	YES	YES	YES	0	ABSENT	4	91-110 CM	3	PROLIFIC (>20 CULMS)	2	INTERMEDIATE (30-59 CM)	3	SEMI-ERECT	3	EARLY (all leaves have lost green colour)	7	MODERATELY WELL EXSERTED	3	EASY (>50% of grains removed)	China(Guangxi)
IRIS_313-11580	TAI ZHOU XIAN	IND	YES	YES	YES	0	ABSENT	3	71-90 CM	3	PROLIFIC (>20 CULMS)	2	INTERMEDIATE (30-59 CM)	5	HORIZONTAL	3	EARLY (all leaves have lost green colour)	9	WELL EXSERTED	1	DIFFICULT (few or no grains removed)	China
IRIS_313-11582	WAN GENG BAI DAO TOU	JAP
IRIS_313-11584	YI SUI QI	JAP
IRIS_313-11585	0	IND	YES	YES	YES	0	ABSENT	2	51-70 CM	3	PROLIFIC (>20 CULMS)	1	SHORT (<30 CM)	1	ERECT	7	LATE (two or more leaves still green)	9	WELL EXSERTED	1	DIFFICULT (few or no grains removed)	China
IRIS_313-11586	36037-1	JAP
IRIS_313-11588	MR69	IND	YES	YES	YES	0	ABSENT	4	91-110 CM	2	MEDIUM (10-20 CULMS)	1	SHORT (<30 CM)	3	SEMI-ERECT	7	LATE (two or more leaves still green)	7	MODERATELY WELL EXSERTED	3	EASY (>50% of grains removed)	Malaysia
IRIS_313-11591	PULUT MERAH 2	ADM
IRIS_313-11594	CHAN THANH HOA	IND	YES	YES	YES	0	ABSENT	4	91-110 CM	3	PROLIFIC (>20 CULMS)	3	TALL (>59 CM)	3	SEMI-ERECT	3	EARLY (all leaves have lost green colour)	9	WELL EXSERTED	3	EASY (>50% of grains removed)	Vietnam
IRIS_313-11595	AMAKOYALI	AUS	YES	YES		0	ABSENT	4	91-110 CM	3	PROLIFIC (>20 CULMS)	2	INTERMEDIATE (30-59 CM)	3	SEMI-ERECT	5	INTERMEDIATE (one leaf still green)	7	MODERATELY WELL EXSERTED	2	INTERMEDIATE (25 - 50% of grains removed)	India
IRIS_313-11596	BHAINSA MUNDARIYA	IND	YES	YES		0	ABSENT	2	51-70 CM	2	MEDIUM (10-20 CULMS)	1	SHORT (<30 CM)	1	ERECT	5	INTERMEDIATE (one leaf still green)	3	PARTLY EXSERTED	2	INTERMEDIATE (25 - 50% of grains removed)	India
IRIS_313-11597	BHATA PYAGI	IND	YES	YES	YES	0	ABSENT	3	71-90 CM	2	MEDIUM (10-20 CULMS)	2	INTERMEDIATE (30-59 CM)	3	SEMI-ERECT	7	LATE (two or more leaves still green)	5	EXSERTED	2	INTERMEDIATE (25 - 50% of grains removed)	India
IRIS_313-11598	GODADANI	IND	YES	YES		0	ABSENT	3	71-90 CM	2	MEDIUM (10-20 CULMS)	2	INTERMEDIATE (30-59 CM)	3	SEMI-ERECT	5	INTERMEDIATE (one leaf still green)	7	MODERATELY WELL EXSERTED	2	INTERMEDIATE (25 - 50% of grains removed)	India
IRIS_313-11599	JUGRAY	IND	YES	YES	YES	0	ABSENT	4	91-110 CM	2	MEDIUM (10-20 CULMS)	2	INTERMEDIATE (30-59 CM)	5	HORIZONTAL	5	INTERMEDIATE (one leaf still green)	9	WELL EXSERTED	3	EASY (>50% of grains removed)	India
IRIS_313-11600	KOTODESHI	IND	YES	YES	YES	0	ABSENT	4	91-110 CM	3	PROLIFIC (>20 CULMS)	2	INTERMEDIATE (30-59 CM)	1	ERECT	7	LATE (two or more leaves still green)	7	MODERATELY WELL EXSERTED	3	EASY (>50% of grains removed)	India
IRIS_313-11602	MALCHI	AUS	YES	YES	YES	0	ABSENT	3	71-90 CM	2	MEDIUM (10-20 CULMS)	2	INTERMEDIATE (30-59 CM)	5	HORIZONTAL	7	LATE (two or more leaves still green)	7	MODERATELY WELL EXSERTED	2	INTERMEDIATE (25 - 50% of grains removed)	India
IRIS_313-11603	PANDRI PAREWA	AUS	YES	YES	YES	5	SHORT AND FULLY AWNED	3	71-90 CM	2	MEDIUM (10-20 CULMS)	2	INTERMEDIATE (30-59 CM)	3	SEMI-ERECT	5	INTERMEDIATE (one leaf still green)	3	PARTLY EXSERTED	2	INTERMEDIATE (25 - 50% of grains removed)	India
IRIS_313-11604	SUGARKAND	AUS	YES	YES	YES	0	ABSENT	3	71-90 CM	2	MEDIUM (10-20 CULMS)	2	INTERMEDIATE (30-59 CM)	5	HORIZONTAL	5	INTERMEDIATE (one leaf still green)	7	MODERATELY WELL EXSERTED	3	EASY (>50% of grains removed)	India
IRIS_313-11606	BOKDEL	IND	YES	YES	YES	0	ABSENT	6	131-150 CM	2	MEDIUM (10-20 CULMS)	2	INTERMEDIATE (30-59 CM)	3	SEMI-ERECT	1	VERY EARLY (leaves dried before grain mature)	9	WELL EXSERTED	3	EASY (>50% of grains removed)	India
IRIS_313-11607	HOLDIGANTHI	IND	YES	YES	YES	0	ABSENT	7	> 150 CM	2	MEDIUM (10-20 CULMS)	2	INTERMEDIATE (30-59 CM)	3	SEMI-ERECT	5	INTERMEDIATE (one leaf still green)	7	MODERATELY WELL EXSERTED	3	EASY (>50% of grains removed)	India
IRIS_313-11608	KHAO BAWNG	IND	YES	YES	YES	7	LONG AND PARTLY AWNED	7	> 150 CM	2	MEDIUM (10-20 CULMS)	2	INTERMEDIATE (30-59 CM)	5	HORIZONTAL	7	LATE (two or more leaves still green)	9	WELL EXSERTED	1	DIFFICULT (few or no grains removed)	Thailand
IRIS_313-11609	MAE HAWM	IND	YES	YES	YES	0	ABSENT	4	91-110 CM	3	PROLIFIC (>20 CULMS)	2	INTERMEDIATE (30-59 CM)	3	SEMI-ERECT	5	INTERMEDIATE (one leaf still green)	7	MODERATELY WELL EXSERTED	2	INTERMEDIATE (25 - 50% of grains removed)	Thailand
IRIS_313-11610	WUA PAN LAK	IND	YES	YES	YES		ABSENT							5	HORIZONTAL	7	LATE (two or more leaves still green)	9	WELL EXSERTED	2	INTERMEDIATE (25 - 50% of grains removed)	Thailand
IRIS_313-11611	YAH YAW	JAP			YES
IRIS_313-11615	MANARE(PHOM)	IND	YES	YES	YES		ABSENT							5	HORIZONTAL	5	INTERMEDIATE (one leaf still green)	5	EXSERTED	3	EASY (>50% of grains removed)	Guinea
IRIS_313-11616	UPRH31	AUS	YES	YES	YES	0	ABSENT	5	111-130 CM	2	MEDIUM (10-20 CULMS)	2	INTERMEDIATE (30-59 CM)	5	HORIZONTAL	1	VERY EARLY (leaves dried before grain mature)	9	WELL EXSERTED	3	EASY (>50% of grains removed)	India
IRIS_313-11617	UPRH33	AUS	YES	YES		0	ABSENT	5	111-130 CM	2	MEDIUM (10-20 CULMS)	2	INTERMEDIATE (30-59 CM)	5	HORIZONTAL	7	LATE (two or more leaves still green)	9	WELL EXSERTED	2	INTERMEDIATE (25 - 50% of grains removed)	India
IRIS_313-11618	UPRH58	AUS	YES	YES	YES	1	SHORT AND PARTLY AWNED	5	111-130 CM	2	MEDIUM (10-20 CULMS)	2	INTERMEDIATE (30-59 CM)	5	HORIZONTAL	5	INTERMEDIATE (one leaf still green)	9	WELL EXSERTED	2	INTERMEDIATE (25 - 50% of grains removed)	India
IRIS_313-11619	UPRH166	AUS	YES	YES		0	ABSENT	4	91-110 CM	2	MEDIUM (10-20 CULMS)	2	INTERMEDIATE (30-59 CM)	3	SEMI-ERECT	3	EARLY (all leaves have lost green colour)	7	MODERATELY WELL EXSERTED	2	INTERMEDIATE (25 - 50% of grains removed)	India
IRIS_313-11620	UPRH197	AUS	YES	YES		1	SHORT AND PARTLY AWNED	5	111-130 CM	2	MEDIUM (10-20 CULMS)	2	INTERMEDIATE (30-59 CM)	3	SEMI-ERECT	3	EARLY (all leaves have lost green colour)	5	EXSERTED	3	EASY (>50% of grains removed)	India
IRIS_313-11621	UPRH265	IND	YES	YES	YES	0	ABSENT	4	91-110 CM	3	PROLIFIC (>20 CULMS)	1	SHORT (<30 CM)	5	HORIZONTAL	9	VERY LATE (all leaves still green)	9	WELL EXSERTED	3	EASY (>50% of grains removed)	India
IRIS_313-11622	JUAN YE LAI	IND	YES	YES	YES		ABSENT							1	ERECT	7	LATE (two or more leaves still green)	7	MODERATELY WELL EXSERTED	2	INTERMEDIATE (25 - 50% of grains removed)	China(Fujian)
IRIS_313-11623	KAO SONG HAI	JAP
IRIS_313-11624	ANADI WHITE	IND	YES	YES	YES	0	ABSENT	4	91-110 CM	2	MEDIUM (10-20 CULMS)	3	TALL (>59 CM)	5	HORIZONTAL	7	LATE (two or more leaves still green)	9	WELL EXSERTED	2	INTERMEDIATE (25 - 50% of grains removed)	Nepal
IRIS_313-11625	CHOBO	ARO	YES	YES	YES	0	ABSENT	7	> 150 CM	2	MEDIUM (10-20 CULMS)	2	INTERMEDIATE (30-59 CM)	5	HORIZONTAL	7	LATE (two or more leaves still green)	9	WELL EXSERTED	1	DIFFICULT (few or no grains removed)	Nepal
IRIS_313-11626	GUDURA	ARO	YES	YES	YES	0	ABSENT	5	111-130 CM	2	MEDIUM (10-20 CULMS)	2	INTERMEDIATE (30-59 CM)	3	SEMI-ERECT	7	LATE (two or more leaves still green)	3	PARTLY EXSERTED	2	INTERMEDIATE (25 - 50% of grains removed)	Nepal
IRIS_313-11627	JADO	ARO	YES	YES	YES	0	ABSENT	5	111-130 CM	2	MEDIUM (10-20 CULMS)	2	INTERMEDIATE (30-59 CM)	5	HORIZONTAL	7	LATE (two or more leaves still green)	9	WELL EXSERTED	2	INTERMEDIATE (25 - 50% of grains removed)	Nepal
IRIS_313-11628	KARISHNABELI	IND	YES	YES		0	ABSENT	7	> 150 CM	2	MEDIUM (10-20 CULMS)	2	INTERMEDIATE (30-59 CM)	3	SEMI-ERECT	3	EARLY (all leaves have lost green colour)	7	MODERATELY WELL EXSERTED	3	EASY (>50% of grains removed)	Nepal
IRIS_313-11629	LATIJHABAR	AUS	YES	YES		0	ABSENT	3	71-90 CM	2	MEDIUM (10-20 CULMS)	2	INTERMEDIATE (30-59 CM)	1	ERECT	5	INTERMEDIATE (one leaf still green)	9	WELL EXSERTED	2	INTERMEDIATE (25 - 50% of grains removed)	Nepal
IRIS_313-11630	POHHERLIMASION	ARO	YES	YES	YES	0	ABSENT	5	111-130 CM	2	MEDIUM (10-20 CULMS)	2	INTERMEDIATE (30-59 CM)	5	HORIZONTAL	9	VERY LATE (all leaves still green)	9	WELL EXSERTED	3	EASY (>50% of grains removed)	Nepal
IRIS_313-11632	SETO JHINUWA	ARO	YES	YES	YES	0	ABSENT	7	> 150 CM	2	MEDIUM (10-20 CULMS)	2	INTERMEDIATE (30-59 CM)	3	SEMI-ERECT	7	LATE (two or more leaves still green)	9	WELL EXSERTED	2	INTERMEDIATE (25 - 50% of grains removed)	Nepal
IRIS_313-11635	GAM PERNG	IND	YES	YES	YES	0	ABSENT	5	111-130 CM	2	MEDIUM (10-20 CULMS)	3	TALL (>59 CM)	5	HORIZONTAL	7	LATE (two or more leaves still green)	5	EXSERTED	2	INTERMEDIATE (25 - 50% of grains removed)	Thailand
IRIS_313-11636	NCS271 A	AUS	YES	YES		1	SHORT AND PARTLY AWNED	4	91-110 CM	2	MEDIUM (10-20 CULMS)	2	INTERMEDIATE (30-59 CM)	3	SEMI-ERECT	5	INTERMEDIATE (one leaf still green)	5	EXSERTED	2	INTERMEDIATE (25 - 50% of grains removed)	India
IRIS_313-11638	NCS331	IND	YES	YES	YES	0	ABSENT	5	111-130 CM	2	MEDIUM (10-20 CULMS)	2	INTERMEDIATE (30-59 CM)	3	SEMI-ERECT	7	LATE (two or more leaves still green)	9	WELL EXSERTED	1	DIFFICULT (few or no grains removed)	India
IRIS_313-11639	NCS349	IND	YES	YES	YES	0	ABSENT	2	51-70 CM	2	MEDIUM (10-20 CULMS)	2	INTERMEDIATE (30-59 CM)	3	SEMI-ERECT	5	INTERMEDIATE (one leaf still green)	7	MODERATELY WELL EXSERTED	1	DIFFICULT (few or no grains removed)	India
IRIS_313-11640	NCS458	IND	YES	YES	YES	0	ABSENT	6	131-150 CM	2	MEDIUM (10-20 CULMS)	2	INTERMEDIATE (30-59 CM)	3	SEMI-ERECT	3	EARLY (all leaves have lost green colour)	9	WELL EXSERTED	2	INTERMEDIATE (25 - 50% of grains removed)	India
IRIS_313-11641	NCS477	IND	YES	YES	YES	0	ABSENT	4	91-110 CM	2	MEDIUM (10-20 CULMS)	2	INTERMEDIATE (30-59 CM)	5	HORIZONTAL	3	EARLY (all leaves have lost green colour)	7	MODERATELY WELL EXSERTED	2	INTERMEDIATE (25 - 50% of grains removed)	India
IRIS_313-11642	NCS599	IND	YES	YES	YES	1	SHORT AND PARTLY AWNED	5	111-130 CM	2	MEDIUM (10-20 CULMS)	2	INTERMEDIATE (30-59 CM)	1	ERECT	3	EARLY (all leaves have lost green colour)	9	WELL EXSERTED	2	INTERMEDIATE (25 - 50% of grains removed)	India
IRIS_313-11643	NCS603 B	IND	YES	YES	YES	1	SHORT AND PARTLY AWNED	4	91-110 CM	2	MEDIUM (10-20 CULMS)	2	INTERMEDIATE (30-59 CM)	3	SEMI-ERECT	7	LATE (two or more leaves still green)	7	MODERATELY WELL EXSERTED	3	EASY (>50% of grains removed)	India
IRIS_313-11644	NCS745	IND	YES	YES	YES	0	ABSENT	4	91-110 CM	2	MEDIUM (10-20 CULMS)	2	INTERMEDIATE (30-59 CM)	3	SEMI-ERECT	5	INTERMEDIATE (one leaf still green)	3	PARTLY EXSERTED	3	EASY (>50% of grains removed)	India
IRIS_313-11645	NCS766	IND	YES	YES	YES	0	ABSENT	6	131-150 CM	2	MEDIUM (10-20 CULMS)	2	INTERMEDIATE (30-59 CM)	3	SEMI-ERECT	3	EARLY (all leaves have lost green colour)	9	WELL EXSERTED	2	INTERMEDIATE (25 - 50% of grains removed)	India
IRIS_313-11646	NCS771 A	IND	YES	YES	YES	0	ABSENT	5	111-130 CM	2	MEDIUM (10-20 CULMS)	2	INTERMEDIATE (30-59 CM)	3	SEMI-ERECT	5	INTERMEDIATE (one leaf still green)	7	MODERATELY WELL EXSERTED	2	INTERMEDIATE (25 - 50% of grains removed)	India
IRIS_313-11647	NCS809 A	IND	YES	YES	YES	0	ABSENT	5	111-130 CM	2	MEDIUM (10-20 CULMS)	2	INTERMEDIATE (30-59 CM)	3	SEMI-ERECT	5	INTERMEDIATE (one leaf still green)	7	MODERATELY WELL EXSERTED	2	INTERMEDIATE (25 - 50% of grains removed)	India
IRIS_313-11648	NCS830	IND	YES	YES	YES	0	ABSENT	4	91-110 CM	2	MEDIUM (10-20 CULMS)	2	INTERMEDIATE (30-59 CM)	1	ERECT	5	INTERMEDIATE (one leaf still green)	7	MODERATELY WELL EXSERTED	2	INTERMEDIATE (25 - 50% of grains removed)	India
IRIS_313-11650	NCS901 A	ADM	YES	YES	YES	0	ABSENT	6	131-150 CM	2	MEDIUM (10-20 CULMS)	2	INTERMEDIATE (30-59 CM)	1	ERECT	3	EARLY (all leaves have lost green colour)	3	PARTLY EXSERTED	2	INTERMEDIATE (25 - 50% of grains removed)	India
IRIS_313-11651	FEI ZHAO 12	JAP			YES
IRIS_313-11652	GONG SHE 9	JAP
IRIS_313-11653	MA SHE 8	JAP
IRIS_313-11654	PL 3165	JAP
IRIS_313-11655	SI WAN 14	JAP			YES
IRIS_313-11656	B 3913 B 16-20 ST 28	IND	YES	YES	YES	0	ABSENT	4	91-110 CM	2	MEDIUM (10-20 CULMS)	1	SHORT (<30 CM)	5	HORIZONTAL	3	EARLY (all leaves have lost green colour)	9	WELL EXSERTED	1	DIFFICULT (few or no grains removed)	Indonesia
IRIS_313-11657	EX WUKARI(WILD)	IND	YES	YES	YES	0	ABSENT	4	91-110 CM	2	MEDIUM (10-20 CULMS)	2	INTERMEDIATE (30-59 CM)	1	ERECT	7	LATE (two or more leaves still green)	7	MODERATELY WELL EXSERTED	3	EASY (>50% of grains removed)	Nigeria
IRIS_313-11658	MANYALOJOPOIHUN	JAP
IRIS_313-11659	TOBOHUN	JAP
IRIS_313-11660	WULE DASIMA	JAP
IRIS_313-11661	91-382	JAP
IRIS_313-11663	MARHARORA	IND	YES	YES	YES	0	ABSENT	5	111-130 CM	2	MEDIUM (10-20 CULMS)	2	INTERMEDIATE (30-59 CM)	3	SEMI-ERECT	7	LATE (two or more leaves still green)	5	EXSERTED	3	EASY (>50% of grains removed)	Zimbabwe
IRIS_313-11664	CUN GU NUO	IND	YES	YES	YES	0	ABSENT	4	91-110 CM	2	MEDIUM (10-20 CULMS)	2	INTERMEDIATE (30-59 CM)	3	SEMI-ERECT	7	LATE (two or more leaves still green)	5	EXSERTED	2	INTERMEDIATE (25 - 50% of grains removed)	China(Guizhou)
IRIS_313-11665	JIN HUA 258	IND	YES	YES	YES	0	ABSENT	2	51-70 CM	2	MEDIUM (10-20 CULMS)	2	INTERMEDIATE (30-59 CM)	1	ERECT	9	VERY LATE (all leaves still green)	7	MODERATELY WELL EXSERTED	2	INTERMEDIATE (25 - 50% of grains removed)	China(Hunan)
IRIS_313-11666	LONG GE 33	IND	YES	YES	YES	0	ABSENT	2	51-70 CM	2	MEDIUM (10-20 CULMS)	2	INTERMEDIATE (30-59 CM)	1	ERECT	9	VERY LATE (all leaves still green)	7	MODERATELY WELL EXSERTED	2	INTERMEDIATE (25 - 50% of grains removed)	China(Fujian)
IRIS_313-11667	LUO AI ZAO 3	IND	YES	YES	YES	0	ABSENT	1	< 51 CM	2	MEDIUM (10-20 CULMS)	2	INTERMEDIATE (30-59 CM)	3	SEMI-ERECT	9	VERY LATE (all leaves still green)	5	EXSERTED	2	INTERMEDIATE (25 - 50% of grains removed)	China
IRIS_313-11668	RONG DAO 4	IND	YES	YES	YES	0	ABSENT	2	51-70 CM	2	MEDIUM (10-20 CULMS)	2	INTERMEDIATE (30-59 CM)	3	SEMI-ERECT	9	VERY LATE (all leaves still green)	7	MODERATELY WELL EXSERTED	2	INTERMEDIATE (25 - 50% of grains removed)	China
IRIS_313-11669	0	IND	YES	YES	YES	0	ABSENT	3	71-90 CM	2	MEDIUM (10-20 CULMS)	2	INTERMEDIATE (30-59 CM)	3	SEMI-ERECT	5	INTERMEDIATE (one leaf still green)	7	MODERATELY WELL EXSERTED	3	EASY (>50% of grains removed)	China
IRIS_313-11671	DERAWA	IND	YES	YES	YES	0	ABSENT	6	131-150 CM	2	MEDIUM (10-20 CULMS)	2	INTERMEDIATE (30-59 CM)	3	SEMI-ERECT	7	LATE (two or more leaves still green)	7	MODERATELY WELL EXSERTED	3	EASY (>50% of grains removed)	Nepal
IRIS_313-11672	RAI MANULA	JAP
IRIS_313-11673	BURI-BURING	JAP
IRIS_313-11674	BEUA KAE	IND	YES	YES	YES	0	ABSENT	7	> 150 CM	2	MEDIUM (10-20 CULMS)	2	INTERMEDIATE (30-59 CM)	5	HORIZONTAL	3	EARLY (all leaves have lost green colour)	7	MODERATELY WELL EXSERTED	3	EASY (>50% of grains removed)	Thailand
IRIS_313-11676	E-MOOM	IND	YES	YES	YES	0	ABSENT	6	131-150 CM	3	PROLIFIC (>20 CULMS)	2	INTERMEDIATE (30-59 CM)	5	HORIZONTAL	9	VERY LATE (all leaves still green)	9	WELL EXSERTED	3	EASY (>50% of grains removed)	Thailand
IRIS_313-11677	E-NAWN KHAO	IND	YES	YES	YES	0	ABSENT	4	91-110 CM	2	MEDIUM (10-20 CULMS)	2	INTERMEDIATE (30-59 CM)	5	HORIZONTAL	9	VERY LATE (all leaves still green)	9	WELL EXSERTED	2	INTERMEDIATE (25 - 50% of grains removed)	Thailand
IRIS_313-11678	E-PLUAK	IND	YES	YES	YES	0	ABSENT	5	111-130 CM	2	MEDIUM (10-20 CULMS)	2	INTERMEDIATE (30-59 CM)	5	HORIZONTAL	5	INTERMEDIATE (one leaf still green)	7	MODERATELY WELL EXSERTED	3	EASY (>50% of grains removed)	Thailand
IRIS_313-11679	GASET BOW	IND	YES	YES	YES	0	ABSENT	5	111-130 CM	2	MEDIUM (10-20 CULMS)	2	INTERMEDIATE (30-59 CM)	3	SEMI-ERECT	7	LATE (two or more leaves still green)	7	MODERATELY WELL EXSERTED	3	EASY (>50% of grains removed)	Thailand
IRIS_313-11680	KHAO BUN MI	IND	YES	YES	YES	0	ABSENT	5	111-130 CM	2	MEDIUM (10-20 CULMS)	2	INTERMEDIATE (30-59 CM)	3	SEMI-ERECT	5	INTERMEDIATE (one leaf still green)	7	MODERATELY WELL EXSERTED	3	EASY (>50% of grains removed)	Thailand
IRIS_313-11681	KHAO PAWM	IND	YES	YES	YES		ABSENT							5	HORIZONTAL	5	INTERMEDIATE (one leaf still green)	9	WELL EXSERTED	2	INTERMEDIATE (25 - 50% of grains removed)	Thailand
IRIS_313-11682	MA EUE	IND	YES	YES	YES	0	ABSENT	7	> 150 CM	1	SPARSE (<10 CULMS)	2	INTERMEDIATE (30-59 CM)	5	HORIZONTAL	5	INTERMEDIATE (one leaf still green)	9	WELL EXSERTED	3	EASY (>50% of grains removed)	Thailand
IRIS_313-11683	NIAW KHIAW NGOO	IND	YES	YES	YES	0	ABSENT	6	131-150 CM	2	MEDIUM (10-20 CULMS)	2	INTERMEDIATE (30-59 CM)	5	HORIZONTAL	9	VERY LATE (all leaves still green)	9	WELL EXSERTED	3	EASY (>50% of grains removed)	Thailand
IRIS_313-11684	OB CHUEY	IND	YES	YES	YES	0	ABSENT	6	131-150 CM	2	MEDIUM (10-20 CULMS)	2	INTERMEDIATE (30-59 CM)	5	HORIZONTAL	9	VERY LATE (all leaves still green)	9	WELL EXSERTED	3	EASY (>50% of grains removed)	Thailand
IRIS_313-11685	PLAWNG SAENG	IND	YES	YES	YES	0	ABSENT	4	91-110 CM	2	MEDIUM (10-20 CULMS)	2	INTERMEDIATE (30-59 CM)	5	HORIZONTAL	9	VERY LATE (all leaves still green)	9	WELL EXSERTED	3	EASY (>50% of grains removed)	Thailand
IRIS_313-11686	QUAHNG LUANG	IND	YES	YES	YES	0	ABSENT	6	131-150 CM	2	MEDIUM (10-20 CULMS)	2	INTERMEDIATE (30-59 CM)	5	HORIZONTAL	9	VERY LATE (all leaves still green)	9	WELL EXSERTED	3	EASY (>50% of grains removed)	Thailand
IRIS_313-11687	SA GAE	IND	YES	YES	YES		ABSENT							7	DESCENDING	5	INTERMEDIATE (one leaf still green)	9	WELL EXSERTED	3	EASY (>50% of grains removed)	Thailand
IRIS_313-11688	SIA MOO	IND	YES	YES	YES	0	ABSENT	5	111-130 CM	2	MEDIUM (10-20 CULMS)	2	INTERMEDIATE (30-59 CM)	5	HORIZONTAL	9	VERY LATE (all leaves still green)	9	WELL EXSERTED	3	EASY (>50% of grains removed)	Thailand
IRIS_313-11689	DECHANGBYEO	JAP
IRIS_313-11690	KOCHUM	ADM	YES	YES		0	ABSENT	4	91-110 CM	1	SPARSE (<10 CULMS)	2	INTERMEDIATE (30-59 CM)	3	SEMI-ERECT	3	EARLY (all leaves have lost green colour)	7	MODERATELY WELL EXSERTED	2	INTERMEDIATE (25 - 50% of grains removed)	Bhutan
IRIS_313-11691	SHANGYIPA	JAP
IRIS_313-11692	CHIAYI-WU-K O	IND	YES	YES	YES	0	ABSENT	4	91-110 CM	2	MEDIUM (10-20 CULMS)	2	INTERMEDIATE (30-59 CM)	5	HORIZONTAL	5	INTERMEDIATE (one leaf still green)	5	EXSERTED	2	INTERMEDIATE (25 - 50% of grains removed)	China(Taiwan)
IRIS_313-11693	CHING-CHUNG	IND	YES	YES	YES	0	ABSENT	5	111-130 CM	2	MEDIUM (10-20 CULMS)	2	INTERMEDIATE (30-59 CM)	5	HORIZONTAL	5	INTERMEDIATE (one leaf still green)	7	MODERATELY WELL EXSERTED	2	INTERMEDIATE (25 - 50% of grains removed)	China(Taiwan)
IRIS_313-11694	CHING-LIU	IND	YES	YES	YES	0	ABSENT	5	111-130 CM	2	MEDIUM (10-20 CULMS)	2	INTERMEDIATE (30-59 CM)	3	SEMI-ERECT	5	INTERMEDIATE (one leaf still green)	7	MODERATELY WELL EXSERTED	2	INTERMEDIATE (25 - 50% of grains removed)	China(Taiwan)
IRIS_313-11695	HSIN-TAO-YUAN-CHING-YU	IND	YES	YES	YES	1	SHORT AND PARTLY AWNED	6	131-150 CM	2	MEDIUM (10-20 CULMS)	2	INTERMEDIATE (30-59 CM)	5	HORIZONTAL	5	INTERMEDIATE (one leaf still green)	7	MODERATELY WELL EXSERTED	2	INTERMEDIATE (25 - 50% of grains removed)	China(Taiwan)
IRIS_313-11698	TAIPEI 167	ARO	YES	YES	YES	0	ABSENT	3	71-90 CM	2	MEDIUM (10-20 CULMS)	2	INTERMEDIATE (30-59 CM)	5	HORIZONTAL	5	INTERMEDIATE (one leaf still green)	7	MODERATELY WELL EXSERTED	2	INTERMEDIATE (25 - 50% of grains removed)	China(Taiwan)
IRIS_313-11700	DAW NOK KAEN	IND	YES	YES	YES	0	ABSENT	5	111-130 CM	1	SPARSE (<10 CULMS)	2	INTERMEDIATE (30-59 CM)	5	HORIZONTAL	5	INTERMEDIATE (one leaf still green)	7	MODERATELY WELL EXSERTED	3	EASY (>50% of grains removed)	Thailand
IRIS_313-11702	CN1067	JAP
IRIS_313-11704	BAHN DAENG	IND	YES	YES	YES	0	ABSENT	6	131-150 CM	2	MEDIUM (10-20 CULMS)	2	INTERMEDIATE (30-59 CM)	5	HORIZONTAL	7	LATE (two or more leaves still green)	9	WELL EXSERTED	2	INTERMEDIATE (25 - 50% of grains removed)	Thailand
IRIS_313-11705	DAWK PUD KHAO	IND	YES	YES	YES	0	ABSENT	6	131-150 CM	3	PROLIFIC (>20 CULMS)	2	INTERMEDIATE (30-59 CM)	5	HORIZONTAL	9	VERY LATE (all leaves still green)	9	WELL EXSERTED	3	EASY (>50% of grains removed)	Thailand
IRIS_313-11706	KHAO NOK-4	IND	YES	YES	YES	0	ABSENT	5	111-130 CM	2	MEDIUM (10-20 CULMS)	2	INTERMEDIATE (30-59 CM)	3	SEMI-ERECT	5	INTERMEDIATE (one leaf still green)	7	MODERATELY WELL EXSERTED	3	EASY (>50% of grains removed)	Thailand
IRIS_313-11707	KHAO SAHKORN	IND	YES	YES	YES	0	ABSENT	7	> 150 CM	3	PROLIFIC (>20 CULMS)	2	INTERMEDIATE (30-59 CM)	5	HORIZONTAL	5	INTERMEDIATE (one leaf still green)	9	WELL EXSERTED	2	INTERMEDIATE (25 - 50% of grains removed)	Thailand
IRIS_313-11708	KHAO YAI GUANG	IND	YES	YES	YES	0	ABSENT	6	131-150 CM	2	MEDIUM (10-20 CULMS)	2	INTERMEDIATE (30-59 CM)	3	SEMI-ERECT	5	INTERMEDIATE (one leaf still green)	9	WELL EXSERTED	3	EASY (>50% of grains removed)	Thailand
IRIS_313-11709	LEUANG KHAJAWN	IND	YES	YES	YES	0	ABSENT	6	131-150 CM	2	MEDIUM (10-20 CULMS)	2	INTERMEDIATE (30-59 CM)	5	HORIZONTAL	7	LATE (two or more leaves still green)	7	MODERATELY WELL EXSERTED	3	EASY (>50% of grains removed)	Thailand
IRIS_313-11710	LEUANG MAI	IND	YES	YES	YES	0	ABSENT	7	> 150 CM	2	MEDIUM (10-20 CULMS)	2	INTERMEDIATE (30-59 CM)	5	HORIZONTAL	9	VERY LATE (all leaves still green)	9	WELL EXSERTED	3	EASY (>50% of grains removed)	Thailand
IRIS_313-11711	RAI MAHK MEUANG	IND	YES	YES	YES	0	ABSENT	6	131-150 CM	2	MEDIUM (10-20 CULMS)	2	INTERMEDIATE (30-59 CM)	5	HORIZONTAL	7	LATE (two or more leaves still green)	9	WELL EXSERTED	3	EASY (>50% of grains removed)	Thailand
IRIS_313-11712	GORA DHAN 2	AUS	YES	YES		0	ABSENT	4	91-110 CM	2	MEDIUM (10-20 CULMS)	2	INTERMEDIATE (30-59 CM)	5	HORIZONTAL	5	INTERMEDIATE (one leaf still green)	9	WELL EXSERTED	2	INTERMEDIATE (25 - 50% of grains removed)	India
IRIS_313-11713	ITA 245	IND	YES	YES	YES	0	ABSENT	3	71-90 CM	2	MEDIUM (10-20 CULMS)	1	SHORT (<30 CM)	3	SEMI-ERECT	3	EARLY (all leaves have lost green colour)	3	PARTLY EXSERTED	2	INTERMEDIATE (25 - 50% of grains removed)	Nigeria
IRIS_313-11714	CHAMPION	IND	YES	YES	YES	0	ABSENT	2	51-70 CM	3	PROLIFIC (>20 CULMS)	2	INTERMEDIATE (30-59 CM)	1	ERECT	3	EARLY (all leaves have lost green colour)	5	EXSERTED	3	EASY (>50% of grains removed)	Guyana
IRIS_313-11716	SOSSOKA	IND	YES	YES	YES	0	ABSENT	4	91-110 CM	2	MEDIUM (10-20 CULMS)	1	SHORT (<30 CM)	5	HORIZONTAL	5	INTERMEDIATE (one leaf still green)	9	WELL EXSERTED	3	EASY (>50% of grains removed)	Guinea
IRIS_313-11717	JATI MANI	IND	YES	YES	YES	0	ABSENT	3	71-90 CM	2	MEDIUM (10-20 CULMS)	1	SHORT (<30 CM)	5	HORIZONTAL	7	LATE (two or more leaves still green)	5	EXSERTED	3	EASY (>50% of grains removed)	Indonesia
IRIS_313-11719	DAWK PUT	IND	YES	YES	YES	0	ABSENT	5	111-130 CM	2	MEDIUM (10-20 CULMS)	2	INTERMEDIATE (30-59 CM)	5	HORIZONTAL	7	LATE (two or more leaves still green)	7	MODERATELY WELL EXSERTED	3	EASY (>50% of grains removed)	Thailand
IRIS_313-11720	DAW 85	IND	YES	YES	YES	0	ABSENT	7	> 150 CM	3	PROLIFIC (>20 CULMS)	2	INTERMEDIATE (30-59 CM)	3	SEMI-ERECT	9	VERY LATE (all leaves still green)	7	MODERATELY WELL EXSERTED	3	EASY (>50% of grains removed)	Thailand
IRIS_313-11721	GAEW DAENG	IND	YES	YES	YES		ABSENT							7	DESCENDING	5	INTERMEDIATE (one leaf still green)	9	WELL EXSERTED	3	EASY (>50% of grains removed)	Thailand
IRIS_313-11722	KABERI	IND	YES	YES	YES	0	ABSENT	2	51-70 CM	2	MEDIUM (10-20 CULMS)	1	SHORT (<30 CM)	1	ERECT	7	LATE (two or more leaves still green)	5	EXSERTED	2	INTERMEDIATE (25 - 50% of grains removed)	Bangladesh
IRIS_313-11723	DISSIGBE	IND	YES	YES	YES	0	ABSENT	7	> 150 CM	2	MEDIUM (10-20 CULMS)	2	INTERMEDIATE (30-59 CM)	3	SEMI-ERECT	5	INTERMEDIATE (one leaf still green)	5	EXSERTED	2	INTERMEDIATE (25 - 50% of grains removed)	Guinea
IRIS_313-11724	KONYAN	IND	YES	YES	YES	0	ABSENT	6	131-150 CM	2	MEDIUM (10-20 CULMS)	2	INTERMEDIATE (30-59 CM)	5	HORIZONTAL	7	LATE (two or more leaves still green)	9	WELL EXSERTED	2	INTERMEDIATE (25 - 50% of grains removed)	Guinea
IRIS_313-11725	ZUIHOU	JAP
IRIS_313-11726	GUANG QING 334	IND	YES	YES	YES	0	ABSENT	3	71-90 CM	2	MEDIUM (10-20 CULMS)	2	INTERMEDIATE (30-59 CM)	3	SEMI-ERECT	7	LATE (two or more leaves still green)	7	MODERATELY WELL EXSERTED	2	INTERMEDIATE (25 - 50% of grains removed)	China
IRIS_313-11727	HONG YANG ZAO 3	IND	YES	YES	YES	0	ABSENT	2	51-70 CM	3	PROLIFIC (>20 CULMS)	1	SHORT (<30 CM)	3	SEMI-ERECT	5	INTERMEDIATE (one leaf still green)	5	EXSERTED	2	INTERMEDIATE (25 - 50% of grains removed)	China(Guangdong)
IRIS_313-11728	LUO SI ZHAN	IND	YES	YES	YES	0	ABSENT	5	111-130 CM	3	PROLIFIC (>20 CULMS)	2	INTERMEDIATE (30-59 CM)	5	HORIZONTAL	5	INTERMEDIATE (one leaf still green)	5	EXSERTED	2	INTERMEDIATE (25 - 50% of grains removed)	China
IRIS_313-11729	MEI LIU ZAO 5	IND	YES	YES	YES	0	ABSENT	2	51-70 CM	3	PROLIFIC (>20 CULMS)	1	SHORT (<30 CM)	1	ERECT	7	LATE (two or more leaves still green)	3	PARTLY EXSERTED	2	INTERMEDIATE (25 - 50% of grains removed)	China(Hunan)
IRIS_313-11730	QING ER XIAO 2	IND	YES	YES	YES	0	ABSENT	3	71-90 CM	3	PROLIFIC (>20 CULMS)	1	SHORT (<30 CM)	1	ERECT	9	VERY LATE (all leaves still green)	7	MODERATELY WELL EXSERTED	2	INTERMEDIATE (25 - 50% of grains removed)	China(Guangdong)
IRIS_313-11731	QING TAI AI	IND	YES	YES	YES	0	ABSENT	2	51-70 CM	2	MEDIUM (10-20 CULMS)	2	INTERMEDIATE (30-59 CM)	1	ERECT	7	LATE (two or more leaves still green)	7	MODERATELY WELL EXSERTED	2	INTERMEDIATE (25 - 50% of grains removed)	China
IRIS_313-11732	QING ZAO 3	IND	YES	YES	YES	0	ABSENT	2	51-70 CM	3	PROLIFIC (>20 CULMS)	1	SHORT (<30 CM)	5	HORIZONTAL	7	LATE (two or more leaves still green)	7	MODERATELY WELL EXSERTED	2	INTERMEDIATE (25 - 50% of grains removed)	China(Zhejiang)
IRIS_313-11733	SHUANG BAI AI 2	IND	YES	YES	YES	0	ABSENT	2	51-70 CM	2	MEDIUM (10-20 CULMS)	1	SHORT (<30 CM)	1	ERECT	7	LATE (two or more leaves still green)	7	MODERATELY WELL EXSERTED	1	DIFFICULT (few or no grains removed)	China(Guangdong)
IRIS_313-11734	SI CHAO 1	IND	YES	YES	YES	0	ABSENT	3	71-90 CM	2	MEDIUM (10-20 CULMS)	2	INTERMEDIATE (30-59 CM)	1	ERECT	5	INTERMEDIATE (one leaf still green)	5	EXSERTED	2	INTERMEDIATE (25 - 50% of grains removed)	China
IRIS_313-11735	YI LI ZHONG	IND	YES	YES	YES	0	ABSENT	4	91-110 CM	3	PROLIFIC (>20 CULMS)	2	INTERMEDIATE (30-59 CM)	3	SEMI-ERECT	9	VERY LATE (all leaves still green)	7	MODERATELY WELL EXSERTED	2	INTERMEDIATE (25 - 50% of grains removed)	China(Guangdong)
IRIS_313-11736	MALAGKIT(PINELIPE)	JAP
IRIS_313-11737	CHUNDI	AUS	YES	YES		0	ABSENT	3	71-90 CM	2	MEDIUM (10-20 CULMS)	2	INTERMEDIATE (30-59 CM)	3	SEMI-ERECT	7	LATE (two or more leaves still green)	7	MODERATELY WELL EXSERTED	3	EASY (>50% of grains removed)	India
IRIS_313-11738	PAUNDRI	IND	YES	YES	YES	0	ABSENT	4	91-110 CM	2	MEDIUM (10-20 CULMS)	2	INTERMEDIATE (30-59 CM)	3	SEMI-ERECT	3	EARLY (all leaves have lost green colour)	7	MODERATELY WELL EXSERTED	2	INTERMEDIATE (25 - 50% of grains removed)	India
IRIS_313-11739	NAKPUI	JAP			YES
IRIS_313-11740	UGAGA	IND	YES	YES	YES	0	ABSENT	5	111-130 CM	2	MEDIUM (10-20 CULMS)	2	INTERMEDIATE (30-59 CM)	3	SEMI-ERECT	1	VERY EARLY (leaves dried before grain mature)	7	MODERATELY WELL EXSERTED	2	INTERMEDIATE (25 - 50% of grains removed)	Ghana
IRIS_313-11741	HERATH BANDA	IND	YES	YES	YES	0	ABSENT	6	131-150 CM	3	PROLIFIC (>20 CULMS)	2	INTERMEDIATE (30-59 CM)	3	SEMI-ERECT	3	EARLY (all leaves have lost green colour)	5	EXSERTED	2	INTERMEDIATE (25 - 50% of grains removed)	Sri Lanka
IRIS_313-11742	KALIBAJARI	AUS	YES	YES	YES	0	ABSENT	2	51-70 CM	2	MEDIUM (10-20 CULMS)	2	INTERMEDIATE (30-59 CM)	3	SEMI-ERECT	9	VERY LATE (all leaves still green)	3	PARTLY EXSERTED	2	INTERMEDIATE (25 - 50% of grains removed)	India
IRIS_313-11743	CHHOTI MASHINO	ARO	YES	YES	YES	0	ABSENT	5	111-130 CM	3	PROLIFIC (>20 CULMS)	2	INTERMEDIATE (30-59 CM)	3	SEMI-ERECT	5	INTERMEDIATE (one leaf still green)	9	WELL EXSERTED	3	EASY (>50% of grains removed)	Bhutan
IRIS_313-11744	AI JIAO AO FAN ZI	IND	YES	YES	YES	0	ABSENT	4	91-110 CM	3	PROLIFIC (>20 CULMS)	2	INTERMEDIATE (30-59 CM)	5	HORIZONTAL	5	INTERMEDIATE (one leaf still green)	9	WELL EXSERTED	2	INTERMEDIATE (25 - 50% of grains removed)	China(Hunan)
IRIS_313-11745	AN FU ZHAN	IND	YES	YES	YES	0	ABSENT	4	91-110 CM	3	PROLIFIC (>20 CULMS)	2	INTERMEDIATE (30-59 CM)	3	SEMI-ERECT	5	INTERMEDIATE (one leaf still green)	7	MODERATELY WELL EXSERTED	2	INTERMEDIATE (25 - 50% of grains removed)	China
IRIS_313-11746	E 2070	IND	YES	YES	YES	0	ABSENT	2	51-70 CM	2	MEDIUM (10-20 CULMS)	1	SHORT (<30 CM)	3	SEMI-ERECT	7	LATE (two or more leaves still green)	7	MODERATELY WELL EXSERTED	1	DIFFICULT (few or no grains removed)	China
IRIS_313-11747	E 4197	IND	YES	YES	YES	0	ABSENT	2	51-70 CM	2	MEDIUM (10-20 CULMS)	2	INTERMEDIATE (30-59 CM)	5	HORIZONTAL	7	LATE (two or more leaves still green)	7	MODERATELY WELL EXSERTED	2	INTERMEDIATE (25 - 50% of grains removed)	China
IRIS_313-11748	GAO JIAO YING GAN ZHAN	IND	YES	YES	YES	0	ABSENT	4	91-110 CM	3	PROLIFIC (>20 CULMS)	2	INTERMEDIATE (30-59 CM)	5	HORIZONTAL	5	INTERMEDIATE (one leaf still green)	9	WELL EXSERTED	2	INTERMEDIATE (25 - 50% of grains removed)	China(Guangxi)
IRIS_313-11750	L 10595	IND	YES	YES	YES	0	ABSENT	3	71-90 CM	2	MEDIUM (10-20 CULMS)	2	INTERMEDIATE (30-59 CM)	1	ERECT	7	LATE (two or more leaves still green)	7	MODERATELY WELL EXSERTED	2	INTERMEDIATE (25 - 50% of grains removed)	China
IRIS_313-11751	L 10833	IND	YES	YES	YES	0	ABSENT	3	71-90 CM	2	MEDIUM (10-20 CULMS)	2	INTERMEDIATE (30-59 CM)	3	SEMI-ERECT	3	EARLY (all leaves have lost green colour)	7	MODERATELY WELL EXSERTED	1	DIFFICULT (few or no grains removed)	China
IRIS_313-11752	M 6034-1	IND	YES	YES	YES	0	ABSENT	2	51-70 CM	2	MEDIUM (10-20 CULMS)	1	SHORT (<30 CM)	1	ERECT	7	LATE (two or more leaves still green)	5	EXSERTED	1	DIFFICULT (few or no grains removed)	China
IRIS_313-11753	XIANG CHANG ZAO	IND	YES	YES	YES	0	ABSENT	1	< 51 CM	2	MEDIUM (10-20 CULMS)	2	INTERMEDIATE (30-59 CM)	3	SEMI-ERECT	7	LATE (two or more leaves still green)	9	WELL EXSERTED	2	INTERMEDIATE (25 - 50% of grains removed)	China(Hunan)
IRIS_313-11754	AMBOHIMANDAY	ADM			YES
IRIS_313-11755	A 2-257	JAP
IRIS_313-11756	BENGALI VAKAHANA 1448	JAP
IRIS_313-11757	BORIZINA 640	IND	YES	YES	YES	0	ABSENT	6	131-150 CM	3	PROLIFIC (>20 CULMS)	2	INTERMEDIATE (30-59 CM)	5	HORIZONTAL	9	VERY LATE (all leaves still green)	9	WELL EXSERTED	3	EASY (>50% of grains removed)	Madagascar
IRIS_313-11758	FOFFI	IND	YES	YES	YES		ABSENT							3	SEMI-ERECT	5	INTERMEDIATE (one leaf still green)	9	WELL EXSERTED	2	INTERMEDIATE (25 - 50% of grains removed)	Ivory_Coast
IRIS_313-11759	K 2 C 45	JAP			YES
IRIS_313-11760	MENAHARA 505	ADM	YES	YES	YES	1	SHORT AND PARTLY AWNED	5	111-130 CM	2	MEDIUM (10-20 CULMS)	2	INTERMEDIATE (30-59 CM)	3	SEMI-ERECT	5	INTERMEDIATE (one leaf still green)	9	WELL EXSERTED	2	INTERMEDIATE (25 - 50% of grains removed)	Madagascar
IRIS_313-11761	NS199	ADM	YES	YES	YES	0	ABSENT	4	91-110 CM	3	PROLIFIC (>20 CULMS)	2	INTERMEDIATE (30-59 CM)	5	HORIZONTAL	5	INTERMEDIATE (one leaf still green)	7	MODERATELY WELL EXSERTED	2	INTERMEDIATE (25 - 50% of grains removed)	Ivory_Coast
IRIS_313-11762	NS1515	IND	YES	YES	YES	0	ABSENT	5	111-130 CM	3	PROLIFIC (>20 CULMS)	2	INTERMEDIATE (30-59 CM)	5	HORIZONTAL	9	VERY LATE (all leaves still green)	9	WELL EXSERTED	3	EASY (>50% of grains removed)	Madagascar
IRIS_313-11763	PJ110	IND	YES	YES	YES	0	ABSENT	3	71-90 CM	2	MEDIUM (10-20 CULMS)	2	INTERMEDIATE (30-59 CM)	3	SEMI-ERECT	5	INTERMEDIATE (one leaf still green)	7	MODERATELY WELL EXSERTED	2	INTERMEDIATE (25 - 50% of grains removed)	Cameroon
IRIS_313-11764	P 41	IND	YES	YES	YES		ABSENT							3	SEMI-ERECT	5	INTERMEDIATE (one leaf still green)	9	WELL EXSERTED	3	EASY (>50% of grains removed)	Liberia
IRIS_313-11765	P 335	ARO	YES	YES	YES	0	ABSENT	5	111-130 CM	3	PROLIFIC (>20 CULMS)	2	INTERMEDIATE (30-59 CM)	5	HORIZONTAL	3	EARLY (all leaves have lost green colour)	9	WELL EXSERTED	2	INTERMEDIATE (25 - 50% of grains removed)	Liberia
IRIS_313-11766	TSIMIAKABIJA	AUS	YES	YES	YES	1	SHORT AND PARTLY AWNED	4	91-110 CM	2	MEDIUM (10-20 CULMS)	2	INTERMEDIATE (30-59 CM)	3	SEMI-ERECT	1	VERY EARLY (leaves dried before grain mature)	7	MODERATELY WELL EXSERTED	2	INTERMEDIATE (25 - 50% of grains removed)	Madagascar
IRIS_313-11767	VARY LAVA DE BOLOGNE	ADM	YES	YES	YES	0	ABSENT	4	91-110 CM	2	MEDIUM (10-20 CULMS)	2	INTERMEDIATE (30-59 CM)	5	HORIZONTAL	3	EARLY (all leaves have lost green colour)	5	EXSERTED	2	INTERMEDIATE (25 - 50% of grains removed)	Madagascar
IRIS_313-11772	ROJON NY NTAOLO	IND	YES	YES	YES		ABSENT							5	HORIZONTAL	7	LATE (two or more leaves still green)	5	EXSERTED	2	INTERMEDIATE (25 - 50% of grains removed)	Madagascar
IRIS_313-11773	AUS 78-125	IND	YES	YES	YES	1	SHORT AND PARTLY AWNED	4	91-110 CM	2	MEDIUM (10-20 CULMS)	2	INTERMEDIATE (30-59 CM)	3	SEMI-ERECT	5	INTERMEDIATE (one leaf still green)	9	WELL EXSERTED	3	EASY (>50% of grains removed)	Gambia
IRIS_313-11779	KATUMANI	IND	YES	YES	YES	0	ABSENT	6	131-150 CM	2	MEDIUM (10-20 CULMS)	2	INTERMEDIATE (30-59 CM)	5	HORIZONTAL	5	INTERMEDIATE (one leaf still green)	7	MODERATELY WELL EXSERTED	2	INTERMEDIATE (25 - 50% of grains removed)	United Republic of Tanzania
IRIS_313-11780	KILOMBERO	IND	YES	YES	YES	0	ABSENT	6	131-150 CM	2	MEDIUM (10-20 CULMS)	2	INTERMEDIATE (30-59 CM)	5	HORIZONTAL	1	VERY EARLY (leaves dried before grain mature)	7	MODERATELY WELL EXSERTED	1	DIFFICULT (few or no grains removed)	United Republic of Tanzania
IRIS_313-11782	MALAGASY	ADM	YES	YES	YES	0	ABSENT	5	111-130 CM	2	MEDIUM (10-20 CULMS)	2	INTERMEDIATE (30-59 CM)	3	SEMI-ERECT	5	INTERMEDIATE (one leaf still green)	7	MODERATELY WELL EXSERTED	1	DIFFICULT (few or no grains removed)	Zambia
IRIS_313-11783	MAMA TABALI	IND	YES	YES	YES	1	SHORT AND PARTLY AWNED	6	131-150 CM	3	PROLIFIC (>20 CULMS)	3	TALL (>59 CM)	5	HORIZONTAL	5	INTERMEDIATE (one leaf still green)	7	MODERATELY WELL EXSERTED	3	EASY (>50% of grains removed)	Gambia
IRIS_313-11784	MBEIMBEIHUN	IND	YES	YES		0	ABSENT	4	91-110 CM	3	PROLIFIC (>20 CULMS)	2	INTERMEDIATE (30-59 CM)	1	ERECT	9	VERY LATE (all leaves still green)	9	WELL EXSERTED	1	DIFFICULT (few or no grains removed)	Sierra Leone
IRIS_313-11785	MOSHI	IND	YES	YES	YES	0	ABSENT	5	111-130 CM	2	MEDIUM (10-20 CULMS)	2	INTERMEDIATE (30-59 CM)	5	HORIZONTAL	3	EARLY (all leaves have lost green colour)	5	EXSERTED	2	INTERMEDIATE (25 - 50% of grains removed)	United Republic of Tanzania
IRIS_313-11786	N YA NOFF	IND	YES	YES	YES	0	ABSENT	5	111-130 CM	2	MEDIUM (10-20 CULMS)	2	INTERMEDIATE (30-59 CM)	5	HORIZONTAL	3	EARLY (all leaves have lost green colour)	7	MODERATELY WELL EXSERTED	2	INTERMEDIATE (25 - 50% of grains removed)	Gambia
IRIS_313-11787	TANDAKAY FINGO	IND	YES	YES	YES	0	ABSENT	7	> 150 CM	2	MEDIUM (10-20 CULMS)	2	INTERMEDIATE (30-59 CM)	5	HORIZONTAL	3	EARLY (all leaves have lost green colour)	9	WELL EXSERTED	2	INTERMEDIATE (25 - 50% of grains removed)	Gambia
IRIS_313-11788	CANLUBANG	JAP
IRIS_313-11789	SABORAMANDALOAFO	ADM	YES	YES	YES	0	ABSENT	5	111-130 CM	2	MEDIUM (10-20 CULMS)	2	INTERMEDIATE (30-59 CM)	5	HORIZONTAL	3	EARLY (all leaves have lost green colour)	9	WELL EXSERTED	2	INTERMEDIATE (25 - 50% of grains removed)	Madagascar
IRIS_313-11790	VARIRANGAHY	JAP
IRIS_313-11791	VARY LAHY	IND	YES	YES	YES	0	ABSENT	6	131-150 CM	2	MEDIUM (10-20 CULMS)	2	INTERMEDIATE (30-59 CM)	5	HORIZONTAL	5	INTERMEDIATE (one leaf still green)	9	WELL EXSERTED	2	INTERMEDIATE (25 - 50% of grains removed)	Madagascar
IRIS_313-11792	VONBOANGY	JAP
IRIS_313-11793	KOMALIOKO	ADM	YES	YES	YES	0	ABSENT	5	111-130 CM	2	MEDIUM (10-20 CULMS)	2	INTERMEDIATE (30-59 CM)	1	ERECT	5	INTERMEDIATE (one leaf still green)	5	EXSERTED	2	INTERMEDIATE (25 - 50% of grains removed)	Madagascar
IRIS_313-11794	TSIPALA MENAHAR	ADM	YES	YES	YES		ABSENT							3	SEMI-ERECT	5	INTERMEDIATE (one leaf still green)	7	MODERATELY WELL EXSERTED	3	EASY (>50% of grains removed)	Madagascar
IRIS_313-11795	DA GU AI 7	IND	YES	YES	YES	0	ABSENT	2	51-70 CM	2	MEDIUM (10-20 CULMS)	2	INTERMEDIATE (30-59 CM)	1	ERECT	7	LATE (two or more leaves still green)	7	MODERATELY WELL EXSERTED	2	INTERMEDIATE (25 - 50% of grains removed)	China(Sichuan)
IRIS_313-11796	DU GEN CHUAN	IND	YES	YES	YES	0	ABSENT	4	91-110 CM	3	PROLIFIC (>20 CULMS)	2	INTERMEDIATE (30-59 CM)	5	HORIZONTAL	5	INTERMEDIATE (one leaf still green)	9	WELL EXSERTED	1	DIFFICULT (few or no grains removed)	China
IRIS_313-11797	E ZI 32	IND	YES	YES	YES	0	ABSENT	1	< 51 CM	3	PROLIFIC (>20 CULMS)	2	INTERMEDIATE (30-59 CM)	3	SEMI-ERECT	7	LATE (two or more leaves still green)	5	EXSERTED	2	INTERMEDIATE (25 - 50% of grains removed)	China
IRIS_313-11798	E ZI 100	IND	YES	YES	YES	0	ABSENT	3	71-90 CM	2	MEDIUM (10-20 CULMS)	2	INTERMEDIATE (30-59 CM)	1	ERECT	5	INTERMEDIATE (one leaf still green)	9	WELL EXSERTED	1	DIFFICULT (few or no grains removed)	China
IRIS_313-11799	E ZI 110	IND	YES	YES	YES	0	ABSENT	2	51-70 CM	2	MEDIUM (10-20 CULMS)	1	SHORT (<30 CM)	3	SEMI-ERECT	5	INTERMEDIATE (one leaf still green)	7	MODERATELY WELL EXSERTED	2	INTERMEDIATE (25 - 50% of grains removed)	China
IRIS_313-11800	FAN GENG 6	JAP
IRIS_313-11801	FAN WU	IND	YES	YES	YES	0	ABSENT	2	51-70 CM	3	PROLIFIC (>20 CULMS)	2	INTERMEDIATE (30-59 CM)	3	SEMI-ERECT	7	LATE (two or more leaves still green)	5	EXSERTED	1	DIFFICULT (few or no grains removed)	China
IRIS_313-11802	JIE CAO ZHAN	IND	YES	YES	YES	0	ABSENT	5	111-130 CM	2	MEDIUM (10-20 CULMS)	2	INTERMEDIATE (30-59 CM)	3	SEMI-ERECT	5	INTERMEDIATE (one leaf still green)	9	WELL EXSERTED	1	DIFFICULT (few or no grains removed)	China
IRIS_313-11803	MAO ZHA NUO	JAP
IRIS_313-11804	QUN XUAN ZAO	IND	YES	YES	YES	0	ABSENT	2	51-70 CM	2	MEDIUM (10-20 CULMS)	2	INTERMEDIATE (30-59 CM)	5	HORIZONTAL	1	VERY EARLY (leaves dried before grain mature)	7	MODERATELY WELL EXSERTED	2	INTERMEDIATE (25 - 50% of grains removed)	China
IRIS_313-11805	XI HONG GU	IND	YES	YES	YES	0	ABSENT	5	111-130 CM	2	MEDIUM (10-20 CULMS)	2	INTERMEDIATE (30-59 CM)	5	HORIZONTAL	3	EARLY (all leaves have lost green colour)	7	MODERATELY WELL EXSERTED	2	INTERMEDIATE (25 - 50% of grains removed)	China
IRIS_313-11806	78 XUAN WU	IND	YES	YES	YES	0	ABSENT	2	51-70 CM	2	MEDIUM (10-20 CULMS)	2	INTERMEDIATE (30-59 CM)	3	SEMI-ERECT	5	INTERMEDIATE (one leaf still green)	5	EXSERTED	2	INTERMEDIATE (25 - 50% of grains removed)	China
IRIS_313-11807	R 582	IND			YES
IRIS_313-11808	R 762	IND			YES
IRIS_313-11809	MHARAKA	AUS	YES	YES		0	ABSENT	5	111-130 CM	2	MEDIUM (10-20 CULMS)	2	INTERMEDIATE (30-59 CM)	5	HORIZONTAL	3	EARLY (all leaves have lost green colour)	9	WELL EXSERTED	2	INTERMEDIATE (25 - 50% of grains removed)	Kenya
IRIS_313-11810	PULURE	IND	YES	YES	YES	1	SHORT AND PARTLY AWNED	7	> 150 CM	2	MEDIUM (10-20 CULMS)	2	INTERMEDIATE (30-59 CM)	5	HORIZONTAL			7	MODERATELY WELL EXSERTED			Kenya
IRIS_313-11811	MOSHI	ADM	YES	YES	YES	0	ABSENT	5	111-130 CM	2	MEDIUM (10-20 CULMS)	2	INTERMEDIATE (30-59 CM)	3	SEMI-ERECT	3	EARLY (all leaves have lost green colour)	9	WELL EXSERTED	1	DIFFICULT (few or no grains removed)	Kenya
IRIS_313-11812	ASFALA	IND	YES	YES	YES	1	SHORT AND PARTLY AWNED	6	131-150 CM	2	MEDIUM (10-20 CULMS)	2	INTERMEDIATE (30-59 CM)	3	SEMI-ERECT	3	EARLY (all leaves have lost green colour)	9	WELL EXSERTED	1	DIFFICULT (few or no grains removed)	Kenya
IRIS_313-11813	ZERO	IND	YES	YES	YES	0	ABSENT	6	131-150 CM	2	MEDIUM (10-20 CULMS)	2	INTERMEDIATE (30-59 CM)	3	SEMI-ERECT	3	EARLY (all leaves have lost green colour)	7	MODERATELY WELL EXSERTED	2	INTERMEDIATE (25 - 50% of grains removed)	Kenya
IRIS_313-11814	KIKUBA	IND	YES	YES	YES	0	ABSENT	6	131-150 CM	2	MEDIUM (10-20 CULMS)	2	INTERMEDIATE (30-59 CM)	3	SEMI-ERECT	3	EARLY (all leaves have lost green colour)	7	MODERATELY WELL EXSERTED	2	INTERMEDIATE (25 - 50% of grains removed)	Kenya
IRIS_313-11815	MOSHI	IND	YES	YES	YES	0	ABSENT	6	131-150 CM	2	MEDIUM (10-20 CULMS)	2	INTERMEDIATE (30-59 CM)	5	HORIZONTAL	3	EARLY (all leaves have lost green colour)	7	MODERATELY WELL EXSERTED	1	DIFFICULT (few or no grains removed)	Kenya
IRIS_313-11816	KARILETYONE	IND	YES	YES	YES	0	ABSENT	3	71-90 CM	2	MEDIUM (10-20 CULMS)	2	INTERMEDIATE (30-59 CM)	1	ERECT	7	LATE (two or more leaves still green)	5	EXSERTED	3	EASY (>50% of grains removed)	Myanmar
IRIS_313-11817	KHAOSAING	IND	YES	YES	YES	1	SHORT AND PARTLY AWNED	4	91-110 CM	2	MEDIUM (10-20 CULMS)	2	INTERMEDIATE (30-59 CM)	5	HORIZONTAL	3	EARLY (all leaves have lost green colour)	9	WELL EXSERTED	3	EASY (>50% of grains removed)	Myanmar
IRIS_313-11818	LETYONE	IND	YES	YES	YES	1	SHORT AND PARTLY AWNED	5	111-130 CM	3	PROLIFIC (>20 CULMS)	3	TALL (>59 CM)	3	SEMI-ERECT	5	INTERMEDIATE (one leaf still green)	7	MODERATELY WELL EXSERTED	3	EASY (>50% of grains removed)	Myanmar
IRIS_313-11819	PADINTHUMA	IND	YES	YES	YES	0	ABSENT	3	71-90 CM	2	MEDIUM (10-20 CULMS)	2	INTERMEDIATE (30-59 CM)	3	SEMI-ERECT	3	EARLY (all leaves have lost green colour)	5	EXSERTED	3	EASY (>50% of grains removed)	Myanmar
IRIS_313-11820	PAKISTANHMWE	IND	YES	YES	YES	0	ABSENT	4	91-110 CM	2	MEDIUM (10-20 CULMS)	2	INTERMEDIATE (30-59 CM)	3	SEMI-ERECT	3	EARLY (all leaves have lost green colour)	7	MODERATELY WELL EXSERTED	3	EASY (>50% of grains removed)	Myanmar
IRIS_313-11821	19	IND	YES	YES	YES	0	ABSENT	6	131-150 CM	3	PROLIFIC (>20 CULMS)	2	INTERMEDIATE (30-59 CM)	5	HORIZONTAL	3	EARLY (all leaves have lost green colour)	7	MODERATELY WELL EXSERTED	1	DIFFICULT (few or no grains removed)	India
IRIS_313-11822	BHONDU PAREWA	IND	YES	YES	YES	0	ABSENT	7	> 150 CM	2	MEDIUM (10-20 CULMS)	2	INTERMEDIATE (30-59 CM)	3	SEMI-ERECT	3	EARLY (all leaves have lost green colour)	7	MODERATELY WELL EXSERTED	2	INTERMEDIATE (25 - 50% of grains removed)	India
IRIS_313-11823	BHU BHUSI	IND	YES	YES	YES	0	ABSENT	7	> 150 CM	2	MEDIUM (10-20 CULMS)	2	INTERMEDIATE (30-59 CM)	5	HORIZONTAL	3	EARLY (all leaves have lost green colour)	9	WELL EXSERTED	1	DIFFICULT (few or no grains removed)	India
IRIS_313-11824	DHANIYA PHOOL	IND	YES	YES	YES	1	SHORT AND PARTLY AWNED	5	111-130 CM	2	MEDIUM (10-20 CULMS)	2	INTERMEDIATE (30-59 CM)	5	HORIZONTAL	1	VERY EARLY (leaves dried before grain mature)	9	WELL EXSERTED	2	INTERMEDIATE (25 - 50% of grains removed)	India
IRIS_313-11825	HANSRAJ	ARO	YES	YES	YES	1	SHORT AND PARTLY AWNED	6	131-150 CM	2	MEDIUM (10-20 CULMS)	2	INTERMEDIATE (30-59 CM)	5	HORIZONTAL	3	EARLY (all leaves have lost green colour)	7	MODERATELY WELL EXSERTED	2	INTERMEDIATE (25 - 50% of grains removed)	India
IRIS_313-11826	HIRA NAKHI	ARO	YES	YES	YES	0	ABSENT	6	131-150 CM	2	MEDIUM (10-20 CULMS)	2	INTERMEDIATE (30-59 CM)	5	HORIZONTAL	3	EARLY (all leaves have lost green colour)	9	WELL EXSERTED	2	INTERMEDIATE (25 - 50% of grains removed)	India
IRIS_313-11827	KARI GURMATIA	IND	YES	YES	YES	0	ABSENT	6	131-150 CM	2	MEDIUM (10-20 CULMS)	2	INTERMEDIATE (30-59 CM)	5	HORIZONTAL	1	VERY EARLY (leaves dried before grain mature)	7	MODERATELY WELL EXSERTED	2	INTERMEDIATE (25 - 50% of grains removed)	India
IRIS_313-11828	LALI GURMATIA	IND	YES	YES	YES	1	SHORT AND PARTLY AWNED	6	131-150 CM	2	MEDIUM (10-20 CULMS)	2	INTERMEDIATE (30-59 CM)	5	HORIZONTAL	1	VERY EARLY (leaves dried before grain mature)	7	MODERATELY WELL EXSERTED	2	INTERMEDIATE (25 - 50% of grains removed)	India
IRIS_313-11829	MUNJI	JAP
IRIS_313-11830	KANDEKE YAIGAITI	IND	YES	YES	YES	0	ABSENT	6	131-150 CM	3	PROLIFIC (>20 CULMS)	2	INTERMEDIATE (30-59 CM)	3	SEMI-ERECT	7	LATE (two or more leaves still green)	3	PARTLY EXSERTED	3	EASY (>50% of grains removed)	Gambia
IRIS_313-11831	KHAO DAENG HAWM	JAP
IRIS_313-11832	AE WAWNG POO DOO	JAP
IRIS_313-11833	BOO MAE	IND	YES	YES	YES	0	ABSENT	6	131-150 CM	2	MEDIUM (10-20 CULMS)	2	INTERMEDIATE (30-59 CM)	3	SEMI-ERECT	5	INTERMEDIATE (one leaf still green)	7	MODERATELY WELL EXSERTED	3	EASY (>50% of grains removed)	Thailand
IRIS_313-11834	BUENG MONG LENG WE	JAP
IRIS_313-11835	E-NOI NAH	IND	YES	YES	YES	0	ABSENT	5	111-130 CM	2	MEDIUM (10-20 CULMS)	2	INTERMEDIATE (30-59 CM)	7	DESCENDING	7	LATE (two or more leaves still green)	5	EXSERTED	2	INTERMEDIATE (25 - 50% of grains removed)	Thailand
IRIS_313-11836	KHAO KO RAOH	IND	YES	YES	YES	0	ABSENT	7	> 150 CM	2	MEDIUM (10-20 CULMS)	3	TALL (>59 CM)	5	HORIZONTAL	5	INTERMEDIATE (one leaf still green)	9	WELL EXSERTED	3	EASY (>50% of grains removed)	Thailand
IRIS_313-11837	KHAO NAHNG PRUNG	IND	YES	YES	YES	0	ABSENT	7	> 150 CM	2	MEDIUM (10-20 CULMS)	3	TALL (>59 CM)	3	SEMI-ERECT	9	VERY LATE (all leaves still green)	9	WELL EXSERTED	3	EASY (>50% of grains removed)	Thailand
IRIS_313-11838	LEUM DERN	IND	YES	YES	YES	0	ABSENT	4	91-110 CM	2	MEDIUM (10-20 CULMS)	2	INTERMEDIATE (30-59 CM)	5	HORIZONTAL	9	VERY LATE (all leaves still green)	9	WELL EXSERTED	3	EASY (>50% of grains removed)	Thailand
IRIS_313-11839	MUAY	IND	YES	YES	YES	0	ABSENT	4	91-110 CM	2	MEDIUM (10-20 CULMS)	3	TALL (>59 CM)	3	SEMI-ERECT	5	INTERMEDIATE (one leaf still green)	7	MODERATELY WELL EXSERTED	3	EASY (>50% of grains removed)	Thailand
IRIS_313-11840	NIAW NAHK KRAD	IND	YES	YES	YES	0	ABSENT	7	> 150 CM	2	MEDIUM (10-20 CULMS)	2	INTERMEDIATE (30-59 CM)	3	SEMI-ERECT	7	LATE (two or more leaves still green)	9	WELL EXSERTED	3	EASY (>50% of grains removed)	Thailand
IRIS_313-11841	NIAW NARAI	IND	YES	YES	YES	0	ABSENT	6	131-150 CM	2	MEDIUM (10-20 CULMS)	3	TALL (>59 CM)	3	SEMI-ERECT	7	LATE (two or more leaves still green)	9	WELL EXSERTED	3	EASY (>50% of grains removed)	Thailand
IRIS_313-11842	NIAW YUANG KHANUN	IND	YES	YES	YES		ABSENT							5	HORIZONTAL	7	LATE (two or more leaves still green)	7	MODERATELY WELL EXSERTED	3	EASY (>50% of grains removed)	Thailand
IRIS_313-11843	PAN DAWK MAHK	IND	YES	YES	YES	0	ABSENT	6	131-150 CM	2	MEDIUM (10-20 CULMS)	2	INTERMEDIATE (30-59 CM)	5	HORIZONTAL	9	VERY LATE (all leaves still green)	9	WELL EXSERTED	3	EASY (>50% of grains removed)	Thailand
IRIS_313-11844	PUEY TAW	IND	YES	YES	YES	0	ABSENT	6	131-150 CM	2	MEDIUM (10-20 CULMS)	2	INTERMEDIATE (30-59 CM)	7	DESCENDING	7	LATE (two or more leaves still green)	5	EXSERTED	2	INTERMEDIATE (25 - 50% of grains removed)	Thailand
IRIS_313-11845	SING SAI	JAP
IRIS_313-11846	TON TIA GUAY NU	JAP
IRIS_313-11848	PULUT BURUNG	IND	YES	YES	YES	1	SHORT AND PARTLY AWNED	5	111-130 CM	2	MEDIUM (10-20 CULMS)	2	INTERMEDIATE (30-59 CM)	5	HORIZONTAL	5	INTERMEDIATE (one leaf still green)	7	MODERATELY WELL EXSERTED	3	EASY (>50% of grains removed)	Malaysia
IRIS_313-11849	PULUT SELEMYAM	IND	YES	YES	YES		ABSENT							5	HORIZONTAL	5	INTERMEDIATE (one leaf still green)	9	WELL EXSERTED	1	DIFFICULT (few or no grains removed)	Malaysia
IRIS_313-11850	SESAT JADI	IND	YES	YES	YES		ABSENT							5	HORIZONTAL	7	LATE (two or more leaves still green)	9	WELL EXSERTED	3	EASY (>50% of grains removed)	Malaysia
IRIS_313-11851	DUNA-AL	JAP
IRIS_313-11852	BAI MI ZAI 7	IND	YES	YES	YES	0	ABSENT	3	71-90 CM	2	MEDIUM (10-20 CULMS)	2	INTERMEDIATE (30-59 CM)	3	SEMI-ERECT	7	LATE (two or more leaves still green)	9	WELL EXSERTED	3	EASY (>50% of grains removed)	China(Guangdong)
IRIS_313-11853	BU ZHI MING	IND	YES	YES	YES	0	ABSENT	4	91-110 CM	2	MEDIUM (10-20 CULMS)	3	TALL (>59 CM)	3	SEMI-ERECT	3	EARLY (all leaves have lost green colour)	3	PARTLY EXSERTED	3	EASY (>50% of grains removed)	China
IRIS_313-11854	CHI GU	IND	YES	YES	YES	0	ABSENT	4	91-110 CM	2	MEDIUM (10-20 CULMS)	2	INTERMEDIATE (30-59 CM)	5	HORIZONTAL	1	VERY EARLY (leaves dried before grain mature)	7	MODERATELY WELL EXSERTED			China(Guangdong)
IRIS_313-11855	DA GUAN YIN ZHAN	IND	YES	YES	YES	0	ABSENT	4	91-110 CM	3	PROLIFIC (>20 CULMS)	2	INTERMEDIATE (30-59 CM)	1	ERECT	3	EARLY (all leaves have lost green colour)	7	MODERATELY WELL EXSERTED	3	EASY (>50% of grains removed)	China(Guangxi)
IRIS_313-11856	DA HEI GU	IND	YES	YES	YES	0	ABSENT	4	91-110 CM	3	PROLIFIC (>20 CULMS)	2	INTERMEDIATE (30-59 CM)	3	SEMI-ERECT	3	EARLY (all leaves have lost green colour)	7	MODERATELY WELL EXSERTED	3	EASY (>50% of grains removed)	China(Zhejiang)
IRIS_313-11857	DA LI BAI 63	IND	YES	YES	YES	0	ABSENT	6	131-150 CM	2	MEDIUM (10-20 CULMS)	3	TALL (>59 CM)	5	HORIZONTAL	3	EARLY (all leaves have lost green colour)	7	MODERATELY WELL EXSERTED	3	EASY (>50% of grains removed)	China(Anhui)
IRIS_313-11858	DA TIE ZHAN	IND	YES	YES	YES	0	ABSENT	4	91-110 CM	2	MEDIUM (10-20 CULMS)	3	TALL (>59 CM)	3	SEMI-ERECT	1	VERY EARLY (leaves dried before grain mature)	5	EXSERTED	3	EASY (>50% of grains removed)	China
IRIS_313-11859	DONG DU	IND	YES	YES	YES	0	ABSENT	4	91-110 CM	3	PROLIFIC (>20 CULMS)	3	TALL (>59 CM)	3	SEMI-ERECT	5	INTERMEDIATE (one leaf still green)	7	MODERATELY WELL EXSERTED	2	INTERMEDIATE (25 - 50% of grains removed)	China(Guangdong)
IRIS_313-11860	GUA PAI GU	IND	YES	YES	YES	0	ABSENT	4	91-110 CM	3	PROLIFIC (>20 CULMS)	3	TALL (>59 CM)	3	SEMI-ERECT	5	INTERMEDIATE (one leaf still green)	9	WELL EXSERTED	3	EASY (>50% of grains removed)	China
IRIS_313-11861	HEI YAN ZHAN	IND	YES	YES	YES	0	ABSENT	3	71-90 CM	2	MEDIUM (10-20 CULMS)	2	INTERMEDIATE (30-59 CM)	5	HORIZONTAL	3	EARLY (all leaves have lost green colour)	3	PARTLY EXSERTED	3	EASY (>50% of grains removed)	China(Guangdong)
IRIS_313-11862	HENG YE ZAO	IND	YES	YES	YES	0	ABSENT	4	91-110 CM	3	PROLIFIC (>20 CULMS)	3	TALL (>59 CM)	3	SEMI-ERECT	3	EARLY (all leaves have lost green colour)	9	WELL EXSERTED	3	EASY (>50% of grains removed)	China(Guangxi)
IRIS_313-11863	HONG DU BAI	IND	YES	YES	YES	0	ABSENT	4	91-110 CM	3	PROLIFIC (>20 CULMS)	3	TALL (>59 CM)	3	SEMI-ERECT	3	EARLY (all leaves have lost green colour)	7	MODERATELY WELL EXSERTED	3	EASY (>50% of grains removed)	China(Hunan)
IRIS_313-11865	HUO QING	IND	YES	YES		0	ABSENT	3	71-90 CM	3	PROLIFIC (>20 CULMS)	2	INTERMEDIATE (30-59 CM)	1	ERECT	3	EARLY (all leaves have lost green colour)	7	MODERATELY WELL EXSERTED	3	EASY (>50% of grains removed)	China
IRIS_313-11866	JIANG ER ZAO	IND	YES	YES	YES	0	ABSENT	3	71-90 CM	3	PROLIFIC (>20 CULMS)	2	INTERMEDIATE (30-59 CM)	3	SEMI-ERECT	7	LATE (two or more leaves still green)	7	MODERATELY WELL EXSERTED	3	EASY (>50% of grains removed)	China(Guangdong)
IRIS_313-11867	KE SHU BAI	IND	YES	YES	YES	0	ABSENT	4	91-110 CM	3	PROLIFIC (>20 CULMS)	3	TALL (>59 CM)	3	SEMI-ERECT	3	EARLY (all leaves have lost green colour)	3	PARTLY EXSERTED	3	EASY (>50% of grains removed)	China(Fujian)
IRIS_313-11868	LIU LI YOU	IND	YES	YES	YES	0	ABSENT	4	91-110 CM	2	MEDIUM (10-20 CULMS)	2	INTERMEDIATE (30-59 CM)	5	HORIZONTAL	5	INTERMEDIATE (one leaf still green)	9	WELL EXSERTED	2	INTERMEDIATE (25 - 50% of grains removed)	China(Guangdong)
IRIS_313-11869	MA WEI ZHAN	IND	YES	YES	YES	0	ABSENT	3	71-90 CM	2	MEDIUM (10-20 CULMS)	2	INTERMEDIATE (30-59 CM)	1	ERECT	5	INTERMEDIATE (one leaf still green)	3	PARTLY EXSERTED	3	EASY (>50% of grains removed)	China(Guizhou)
IRIS_313-11870	NAN JING XIAO DAO	IND	YES	YES	YES	0	ABSENT	4	91-110 CM	3	PROLIFIC (>20 CULMS)	2	INTERMEDIATE (30-59 CM)	5	HORIZONTAL	5	INTERMEDIATE (one leaf still green)	7	MODERATELY WELL EXSERTED	3	EASY (>50% of grains removed)	China
IRIS_313-11871	SAN ZHAO QI	IND	YES	YES	YES	0	ABSENT	3	71-90 CM	2	MEDIUM (10-20 CULMS)	2	INTERMEDIATE (30-59 CM)	5	HORIZONTAL	5	INTERMEDIATE (one leaf still green)	9	WELL EXSERTED	3	EASY (>50% of grains removed)	China
IRIS_313-11872	TIE ZHONG	IND	YES	YES	YES	0	ABSENT	3	71-90 CM	2	MEDIUM (10-20 CULMS)	2	INTERMEDIATE (30-59 CM)	5	HORIZONTAL	5	INTERMEDIATE (one leaf still green)	9	WELL EXSERTED	3	EASY (>50% of grains removed)	China
IRIS_313-11875	CHUBU 17	JAP
IRIS_313-11876	AI DA	IND	YES	YES	YES	0	ABSENT	4	91-110 CM	3	PROLIFIC (>20 CULMS)	2	INTERMEDIATE (30-59 CM)	5	HORIZONTAL	5	INTERMEDIATE (one leaf still green)	7	MODERATELY WELL EXSERTED	1	DIFFICULT (few or no grains removed)	China(Hunan)
IRIS_313-11877	AN NAN ZAO	IND	YES	YES	YES	0	ABSENT	4	91-110 CM	2	MEDIUM (10-20 CULMS)	2	INTERMEDIATE (30-59 CM)	3	SEMI-ERECT	7	LATE (two or more leaves still green)	9	WELL EXSERTED	2	INTERMEDIATE (25 - 50% of grains removed)	China
IRIS_313-11878	BAI RI XIAN	IND	YES	YES	YES	0	ABSENT	5	111-130 CM	2	MEDIUM (10-20 CULMS)	2	INTERMEDIATE (30-59 CM)	5	HORIZONTAL	5	INTERMEDIATE (one leaf still green)	9	WELL EXSERTED	2	INTERMEDIATE (25 - 50% of grains removed)	China
IRIS_313-11881	LIU TIAO XIAN	IND	YES	YES	YES	0	ABSENT	5	111-130 CM	2	MEDIUM (10-20 CULMS)	2	INTERMEDIATE (30-59 CM)	5	HORIZONTAL	5	INTERMEDIATE (one leaf still green)	7	MODERATELY WELL EXSERTED	2	INTERMEDIATE (25 - 50% of grains removed)	China
IRIS_313-11882	MAN TIAN QING	IND	YES	YES	YES	0	ABSENT	6	131-150 CM	2	MEDIUM (10-20 CULMS)	2	INTERMEDIATE (30-59 CM)	3	SEMI-ERECT	5	INTERMEDIATE (one leaf still green)	9	WELL EXSERTED	2	INTERMEDIATE (25 - 50% of grains removed)	China
IRIS_313-11884	TIAN DAO DAO	IND	YES	YES	YES	0	ABSENT	5	111-130 CM	2	MEDIUM (10-20 CULMS)	2	INTERMEDIATE (30-59 CM)	3	SEMI-ERECT	7	LATE (two or more leaves still green)	7	MODERATELY WELL EXSERTED	3	EASY (>50% of grains removed)	China
IRIS_313-11885	YANG WAN XIAN	IND	YES	YES	YES	0	ABSENT	5	111-130 CM	2	MEDIUM (10-20 CULMS)	2	INTERMEDIATE (30-59 CM)	3	SEMI-ERECT	5	INTERMEDIATE (one leaf still green)	7	MODERATELY WELL EXSERTED	2	INTERMEDIATE (25 - 50% of grains removed)	China(Guangxi)
IRIS_313-11886	IR 4683-54-2	IND	YES	YES	YES	1	SHORT AND PARTLY AWNED	4	91-110 CM	2	MEDIUM (10-20 CULMS)	2	INTERMEDIATE (30-59 CM)	1	ERECT	5	INTERMEDIATE (one leaf still green)	7	MODERATELY WELL EXSERTED	2	INTERMEDIATE (25 - 50% of grains removed)	Philippines
IRIS_313-11887	IR 19058-107-1	IND	YES	YES	YES	0	ABSENT	3	71-90 CM	3	PROLIFIC (>20 CULMS)	2	INTERMEDIATE (30-59 CM)	1	ERECT	5	INTERMEDIATE (one leaf still green)	7	MODERATELY WELL EXSERTED	1	DIFFICULT (few or no grains removed)	Philippines
IRIS_313-11888	KANGRI	AUS	YES	YES		0	ABSENT	5	111-130 CM	2	MEDIUM (10-20 CULMS)	2	INTERMEDIATE (30-59 CM)	3	SEMI-ERECT	7	LATE (two or more leaves still green)	5	EXSERTED	2	INTERMEDIATE (25 - 50% of grains removed)	Pakistan
IRIS_313-11889	MURGI BRINJ	IND	YES	YES	YES	9	LONG AND FULLY AWNED	2	51-70 CM	2	MEDIUM (10-20 CULMS)	2	INTERMEDIATE (30-59 CM)	1	ERECT	7	LATE (two or more leaves still green)	3	PARTLY EXSERTED	1	DIFFICULT (few or no grains removed)	Pakistan
IRIS_313-11890	C 722323	JAP
IRIS_313-11892	HO MOK	JAP
IRIS_313-11893	KHAU DANH	IND	YES	YES	YES	0	ABSENT	5	111-130 CM	2	MEDIUM (10-20 CULMS)	2	INTERMEDIATE (30-59 CM)	3	SEMI-ERECT	7	LATE (two or more leaves still green)	7	MODERATELY WELL EXSERTED	1	DIFFICULT (few or no grains removed)	Vietnam
IRIS_313-11894	LOC TRANG MUON	IND	YES	YES	YES	0	ABSENT	7	> 150 CM	2	MEDIUM (10-20 CULMS)	2	INTERMEDIATE (30-59 CM)	5	HORIZONTAL	5	INTERMEDIATE (one leaf still green)	7	MODERATELY WELL EXSERTED	1	DIFFICULT (few or no grains removed)	Vietnam
IRIS_313-11895	BA TUC RAN	IND	YES	YES	YES	0	ABSENT	6	131-150 CM	2	MEDIUM (10-20 CULMS)	2	INTERMEDIATE (30-59 CM)	5	HORIZONTAL	7	LATE (two or more leaves still green)	9	WELL EXSERTED	3	EASY (>50% of grains removed)	Vietnam
IRIS_313-11896	CA HIM	IND	YES	YES	YES	0	ABSENT	5	111-130 CM	3	PROLIFIC (>20 CULMS)	1	SHORT (<30 CM)	3	SEMI-ERECT	3	EARLY (all leaves have lost green colour)	7	MODERATELY WELL EXSERTED	3	EASY (>50% of grains removed)	Vietnam
IRIS_313-11897	PHIT CHZK	JAP
IRIS_313-11898	MA YOO	IND	YES	YES	YES		ABSENT							5	HORIZONTAL	7	LATE (two or more leaves still green)	9	WELL EXSERTED	3	EASY (>50% of grains removed)	Thailand
IRIS_313-11899	MAHA CHAI	IND	YES	YES	YES	0	ABSENT	6	131-150 CM	2	MEDIUM (10-20 CULMS)	2	INTERMEDIATE (30-59 CM)	7	DESCENDING	7	LATE (two or more leaves still green)	7	MODERATELY WELL EXSERTED	2	INTERMEDIATE (25 - 50% of grains removed)	Thailand
IRIS_313-11900	PLE LIA	JAP
IRIS_313-11901	TI NGI	IND	YES	YES	YES	0	ABSENT	5	111-130 CM	2	MEDIUM (10-20 CULMS)	2	INTERMEDIATE (30-59 CM)	7	DESCENDING	7	LATE (two or more leaves still green)	9	WELL EXSERTED	2	INTERMEDIATE (25 - 50% of grains removed)	Thailand
IRIS_313-11902	CEMPO TURI	IND	YES	YES	YES	0	ABSENT	6	131-150 CM	2	MEDIUM (10-20 CULMS)	2	INTERMEDIATE (30-59 CM)	7	DESCENDING	5	INTERMEDIATE (one leaf still green)	7	MODERATELY WELL EXSERTED	1	DIFFICULT (few or no grains removed)	Indonesia
IRIS_313-11903	KOMPIT	JAP
IRIS_313-11904	PADI SIRANDAH KUNING	IND	YES	YES	YES	0	ABSENT	6	131-150 CM	2	MEDIUM (10-20 CULMS)	1	SHORT (<30 CM)	5	HORIZONTAL	5	INTERMEDIATE (one leaf still green)	7	MODERATELY WELL EXSERTED	3	EASY (>50% of grains removed)	Indonesia
IRIS_313-11905	PAYO TINGGI	IND	YES	YES	YES	0	ABSENT	5	111-130 CM	3	PROLIFIC (>20 CULMS)	1	SHORT (<30 CM)	3	SEMI-ERECT	3	EARLY (all leaves have lost green colour)	7	MODERATELY WELL EXSERTED	3	EASY (>50% of grains removed)	Indonesia
IRIS_313-11906	SULUS BALOK	JAP	YES		YES	1	SHORT AND PARTLY AWNED	6	131-150 CM	2	MEDIUM (10-20 CULMS)	2	INTERMEDIATE (30-59 CM)	5	HORIZONTAL	5	INTERMEDIATE (one leaf still green)	3	PARTLY EXSERTED	1	DIFFICULT (few or no grains removed)	Indonesia
IRIS_313-11907	TINAROH	JAP			YES
IRIS_313-11908	DUAN SHEN ZI	JAP
IRIS_313-11909	HONG MI JIU GONG JI	IND	YES	YES	YES	0	ABSENT	5	111-130 CM	2	MEDIUM (10-20 CULMS)	2	INTERMEDIATE (30-59 CM)	5	HORIZONTAL	7	LATE (two or more leaves still green)	9	WELL EXSERTED	2	INTERMEDIATE (25 - 50% of grains removed)	China
IRIS_313-11910	YU HE HONG	IND	YES	YES	YES	0	ABSENT	4	91-110 CM	3	PROLIFIC (>20 CULMS)	2	INTERMEDIATE (30-59 CM)	3	SEMI-ERECT	5	INTERMEDIATE (one leaf still green)	7	MODERATELY WELL EXSERTED	2	INTERMEDIATE (25 - 50% of grains removed)	China
IRIS_313-11911	YUN NAN ZHAN	IND	YES	YES	YES	0	ABSENT	4	91-110 CM	2	MEDIUM (10-20 CULMS)	2	INTERMEDIATE (30-59 CM)	3	SEMI-ERECT	5	INTERMEDIATE (one leaf still green)	7	MODERATELY WELL EXSERTED	1	DIFFICULT (few or no grains removed)	China(Hunan)
IRIS_313-11912	ESCONDE CACHO	IND	YES	YES	YES	0	ABSENT	6	131-150 CM	2	MEDIUM (10-20 CULMS)	2	INTERMEDIATE (30-59 CM)	1	ERECT	7	LATE (two or more leaves still green)	9	WELL EXSERTED	2	INTERMEDIATE (25 - 50% of grains removed)	Brazil
IRIS_313-11913	BUAGKOG	JAP
IRIS_313-11914	IB11	ADM	YES	YES	YES		ABSENT							3	SEMI-ERECT	5	INTERMEDIATE (one leaf still green)	7	MODERATELY WELL EXSERTED	3	EASY (>50% of grains removed)	Burundi
IRIS_313-11915	IB95	JAP			YES
IRIS_313-11916	MUDALIGA WEE	IND	YES	YES	YES	5	SHORT AND FULLY AWNED	6	131-150 CM	2	MEDIUM (10-20 CULMS)	2	INTERMEDIATE (30-59 CM)	3	SEMI-ERECT	5	INTERMEDIATE (one leaf still green)	7	MODERATELY WELL EXSERTED	3	EASY (>50% of grains removed)	Sri Lanka
IRIS_313-11917	BUTNAPAR	AUS	YES	YES	YES	1	SHORT AND PARTLY AWNED	4	91-110 CM	2	MEDIUM (10-20 CULMS)	2	INTERMEDIATE (30-59 CM)	1	ERECT	1	VERY EARLY (leaves dried before grain mature)	5	EXSERTED	3	EASY (>50% of grains removed)	India
IRIS_313-11918	DILBAKSH	IND			YES
IRIS_313-11919	LAKHA KUAR	IND	YES	YES	YES	0	ABSENT	6	131-150 CM	2	MEDIUM (10-20 CULMS)	2	INTERMEDIATE (30-59 CM)	3	SEMI-ERECT	3	EARLY (all leaves have lost green colour)	9	WELL EXSERTED	2	INTERMEDIATE (25 - 50% of grains removed)	India
IRIS_313-11920	GI TAH	IND	YES	YES	YES	0	ABSENT	6	131-150 CM	2	MEDIUM (10-20 CULMS)	3	TALL (>59 CM)	5	HORIZONTAL	7	LATE (two or more leaves still green)	7	MODERATELY WELL EXSERTED	3	EASY (>50% of grains removed)	Thailand
IRIS_313-11921	KHAO GAHB BUA	IND	YES	YES	YES		ABSENT							7	DESCENDING	7	LATE (two or more leaves still green)	9	WELL EXSERTED	2	INTERMEDIATE (25 - 50% of grains removed)	Thailand
IRIS_313-11922	KHAO NAN	JAP
IRIS_313-11923	KHAO NGAW	JAP	YES			0	ABSENT	5	111-130 CM	1	SPARSE (<10 CULMS)	2	INTERMEDIATE (30-59 CM)	7	DESCENDING	9	VERY LATE (all leaves still green)	9	WELL EXSERTED	3	EASY (>50% of grains removed)	Thailand
IRIS_313-11924	NAM JAM	JAP
IRIS_313-11925	SAWK GAM MAH	IND	YES	YES	YES		ABSENT							7	DESCENDING	5	INTERMEDIATE (one leaf still green)	9	WELL EXSERTED	3	EASY (>50% of grains removed)	Thailand
IRIS_313-11926	SI NAM PUENG	JAP
IRIS_313-11927	YAH TOW	IND	YES	YES	YES	0	ABSENT	6	131-150 CM	2	MEDIUM (10-20 CULMS)	2	INTERMEDIATE (30-59 CM)	3	SEMI-ERECT	5	INTERMEDIATE (one leaf still green)	5	EXSERTED	3	EASY (>50% of grains removed)	Thailand
IRIS_313-11928	DAYRON MARANGRAS	JAP
IRIS_313-11929	GILINGAN MARANGRAS	JAP
IRIS_313-11930	ITA 117	ADM	YES	YES		0	ABSENT	3	71-90 CM	3	PROLIFIC (>20 CULMS)	2	INTERMEDIATE (30-59 CM)	5	HORIZONTAL	5	INTERMEDIATE (one leaf still green)	7	MODERATELY WELL EXSERTED	2	INTERMEDIATE (25 - 50% of grains removed)	Nigeria
IRIS_313-11931	PEI ZAO 15	JAP
IRIS_313-11932	SINDANO3	ADM	YES	YES	YES		ABSENT							5	HORIZONTAL	7	LATE (two or more leaves still green)	7	MODERATELY WELL EXSERTED	2	INTERMEDIATE (25 - 50% of grains removed)	Kenya
IRIS_313-11934	KANATO	IND	YES	YES	YES	0	ABSENT	5	111-130 CM	1	SPARSE (<10 CULMS)	2	INTERMEDIATE (30-59 CM)	5	HORIZONTAL	7	LATE (two or more leaves still green)	9	WELL EXSERTED	3	EASY (>50% of grains removed)	Philippines
IRIS_313-11935	KONG KHSACH BANG KATT	IND	YES	YES	YES	0	ABSENT	6	131-150 CM	2	MEDIUM (10-20 CULMS)	2	INTERMEDIATE (30-59 CM)	3	SEMI-ERECT	5	INTERMEDIATE (one leaf still green)	9	WELL EXSERTED	3	EASY (>50% of grains removed)	Cambodia
IRIS_313-11936	NEANG MINH TONN	IND	YES	YES	YES		ABSENT							7	DESCENDING	5	INTERMEDIATE (one leaf still green)	9	WELL EXSERTED	3	EASY (>50% of grains removed)	Cambodia
IRIS_313-11937	KUNJUKUNJU	IND	YES	YES	YES	0	ABSENT	2	51-70 CM	2	MEDIUM (10-20 CULMS)	1	SHORT (<30 CM)	1	ERECT	9	VERY LATE (all leaves still green)	7	MODERATELY WELL EXSERTED	3	EASY (>50% of grains removed)	India
IRIS_313-11938	GNASSOUMADOUGOU	IND	YES	YES	YES		ABSENT							3	SEMI-ERECT	7	LATE (two or more leaves still green)	9	WELL EXSERTED	2	INTERMEDIATE (25 - 50% of grains removed)	Burkina Faso
IRIS_313-11939	KAMPTI	IND	YES	YES	YES		ABSENT							3	SEMI-ERECT	5	INTERMEDIATE (one leaf still green)	7	MODERATELY WELL EXSERTED	3	EASY (>50% of grains removed)	Burkina Faso
IRIS_313-11940	MALOBA(DISSI ROUGE)	IND	YES	YES	YES		ABSENT							3	SEMI-ERECT	5	INTERMEDIATE (one leaf still green)	9	WELL EXSERTED	2	INTERMEDIATE (25 - 50% of grains removed)	Burkina Faso
IRIS_313-11941	MOUI SAMBA	IND	YES	YES	YES	1	SHORT AND PARTLY AWNED	3	71-90 CM	2	MEDIUM (10-20 CULMS)	1	SHORT (<30 CM)	1	ERECT	9	VERY LATE (all leaves still green)	5	EXSERTED	3	EASY (>50% of grains removed)	Burkina Faso
IRIS_313-11943	I 41	IND	YES	YES	YES	0	ABSENT	6	131-150 CM	2	MEDIUM (10-20 CULMS)	2	INTERMEDIATE (30-59 CM)	5	HORIZONTAL	3	EARLY (all leaves have lost green colour)	9	WELL EXSERTED	3	EASY (>50% of grains removed)	Nepal
IRIS_313-11944	I 814	IND	YES	YES	YES	0	ABSENT	4	91-110 CM	2	MEDIUM (10-20 CULMS)	2	INTERMEDIATE (30-59 CM)	1	ERECT	5	INTERMEDIATE (one leaf still green)	5	EXSERTED	3	EASY (>50% of grains removed)	Nepal
IRIS_313-11945	MALIKULI	IND			YES
IRIS_313-11946	BWANGA MOUI	JAP
IRIS_313-11947	BIE LEI	IND	YES	YES	YES	0	ABSENT	4	91-110 CM	3	PROLIFIC (>20 CULMS)	2	INTERMEDIATE (30-59 CM)	3	SEMI-ERECT	5	INTERMEDIATE (one leaf still green)	7	MODERATELY WELL EXSERTED	3	EASY (>50% of grains removed)	China
IRIS_313-11948	HOU LU BAI	IND	YES	YES	YES	0	ABSENT	5	111-130 CM	3	PROLIFIC (>20 CULMS)	2	INTERMEDIATE (30-59 CM)	5	HORIZONTAL	3	EARLY (all leaves have lost green colour)	9	WELL EXSERTED	3	EASY (>50% of grains removed)	China
IRIS_313-11949	LIU HE XI HE	IND	YES	YES	YES	0	ABSENT	4	91-110 CM	3	PROLIFIC (>20 CULMS)	2	INTERMEDIATE (30-59 CM)	5	HORIZONTAL	5	INTERMEDIATE (one leaf still green)	7	MODERATELY WELL EXSERTED	3	EASY (>50% of grains removed)	China(Guangxi)
IRIS_313-11950	MI GU	IND	YES	YES	YES	0	ABSENT	4	91-110 CM	3	PROLIFIC (>20 CULMS)	2	INTERMEDIATE (30-59 CM)	5	HORIZONTAL	5	INTERMEDIATE (one leaf still green)	7	MODERATELY WELL EXSERTED	3	EASY (>50% of grains removed)	China(Hunan)
IRIS_313-11951	MIAO ZHAN	IND	YES	YES	YES	0	ABSENT	5	111-130 CM	3	PROLIFIC (>20 CULMS)	2	INTERMEDIATE (30-59 CM)	5	HORIZONTAL	3	EARLY (all leaves have lost green colour)	7	MODERATELY WELL EXSERTED	3	EASY (>50% of grains removed)	China(Hunan)
IRIS_313-11952	QI YUE ZHAN	IND	YES	YES	YES	0	ABSENT	4	91-110 CM	3	PROLIFIC (>20 CULMS)	2	INTERMEDIATE (30-59 CM)	3	SEMI-ERECT	5	INTERMEDIATE (one leaf still green)	7	MODERATELY WELL EXSERTED	3	EASY (>50% of grains removed)	China(Jiangxi)
IRIS_313-11953	SAN BAO GU	IND	YES	YES	YES	0	ABSENT	4	91-110 CM	3	PROLIFIC (>20 CULMS)	2	INTERMEDIATE (30-59 CM)	5	HORIZONTAL	3	EARLY (all leaves have lost green colour)	5	EXSERTED	3	EASY (>50% of grains removed)	China
IRIS_313-11954	XIA HONG GU	IND	YES	YES	YES	0	ABSENT	4	91-110 CM	3	PROLIFIC (>20 CULMS)	2	INTERMEDIATE (30-59 CM)	3	SEMI-ERECT	5	INTERMEDIATE (one leaf still green)	5	EXSERTED	3	EASY (>50% of grains removed)	China
IRIS_313-11955	YE DA GU	IND	YES	YES	YES	0	ABSENT	4	91-110 CM	3	PROLIFIC (>20 CULMS)	3	TALL (>59 CM)	5	HORIZONTAL	3	EARLY (all leaves have lost green colour)	7	MODERATELY WELL EXSERTED	3	EASY (>50% of grains removed)	China(Guangxi)
IRIS_313-11956	JUNGEMARSI	ADM	YES	YES		1	SHORT AND PARTLY AWNED	4	91-110 CM	2	MEDIUM (10-20 CULMS)	2	INTERMEDIATE (30-59 CM)	5	HORIZONTAL	5	INTERMEDIATE (one leaf still green)	7	MODERATELY WELL EXSERTED	3	EASY (>50% of grains removed)	Nepal
IRIS_313-11957	DAW LUEY 4-3	IND	YES	YES	YES	0	ABSENT	5	111-130 CM	3	PROLIFIC (>20 CULMS)	2	INTERMEDIATE (30-59 CM)	3	SEMI-ERECT	5	INTERMEDIATE (one leaf still green)	7	MODERATELY WELL EXSERTED	2	INTERMEDIATE (25 - 50% of grains removed)	Thailand
IRIS_313-11958	PUANG MAHLAI KHAO	IND	YES	YES	YES	0	ABSENT	6	131-150 CM	2	MEDIUM (10-20 CULMS)	2	INTERMEDIATE (30-59 CM)	3	SEMI-ERECT	3	EARLY (all leaves have lost green colour)	5	EXSERTED	3	EASY (>50% of grains removed)	Thailand
IRIS_313-11959	KAGIOS PUTI	IND	YES	YES	YES	0	ABSENT	7	> 150 CM	3	PROLIFIC (>20 CULMS)	3	TALL (>59 CM)	5	HORIZONTAL	3	EARLY (all leaves have lost green colour)	9	WELL EXSERTED	3	EASY (>50% of grains removed)	Philippines
IRIS_313-11960	PORONG	IND	YES	YES	YES	0	ABSENT	2	51-70 CM	3	PROLIFIC (>20 CULMS)	2	INTERMEDIATE (30-59 CM)	1	ERECT	5	INTERMEDIATE (one leaf still green)	3	PARTLY EXSERTED	3	EASY (>50% of grains removed)	Indonesia
IRIS_313-11961	IN TOK	IND	YES	YES	YES	0	ABSENT	5	111-130 CM	2	MEDIUM (10-20 CULMS)	2	INTERMEDIATE (30-59 CM)	5	HORIZONTAL	5	INTERMEDIATE (one leaf still green)	7	MODERATELY WELL EXSERTED	2	INTERMEDIATE (25 - 50% of grains removed)	Thailand
IRIS_313-11962	KHAO SETTI	IND	YES	YES	YES		ABSENT							7	DESCENDING	7	LATE (two or more leaves still green)	9	WELL EXSERTED	2	INTERMEDIATE (25 - 50% of grains removed)	Thailand
IRIS_313-11963	KARANGI	AUS	YES	YES	YES	5	SHORT AND FULLY AWNED	3	71-90 CM	3	PROLIFIC (>20 CULMS)	2	INTERMEDIATE (30-59 CM)	3	SEMI-ERECT	7	LATE (two or more leaves still green)	5	EXSERTED	3	EASY (>50% of grains removed)	India
IRIS_313-11964	VUOTTA SAIL	IND	YES	YES	YES	0	ABSENT	7	> 150 CM	2	MEDIUM (10-20 CULMS)	2	INTERMEDIATE (30-59 CM)	1	ERECT	5	INTERMEDIATE (one leaf still green)	7	MODERATELY WELL EXSERTED	3	EASY (>50% of grains removed)	Bangladesh
IRIS_313-11965	GUANG XUAN LIU HAO	IND	YES	YES	YES	0	ABSENT	2	51-70 CM	1	SPARSE (<10 CULMS)	1	SHORT (<30 CM)	1	ERECT	7	LATE (two or more leaves still green)	3	PARTLY EXSERTED	3	EASY (>50% of grains removed)	China(Guangxi)
IRIS_313-11966	QI GU	IND	YES	YES	YES	0	ABSENT	4	91-110 CM	2	MEDIUM (10-20 CULMS)	2	INTERMEDIATE (30-59 CM)	5	HORIZONTAL	5	INTERMEDIATE (one leaf still green)	9	WELL EXSERTED	3	EASY (>50% of grains removed)	China(Guangxi)
IRIS_313-11967	TANG DU GU	IND	YES	YES	YES	0	ABSENT	4	91-110 CM	2	MEDIUM (10-20 CULMS)	2	INTERMEDIATE (30-59 CM)	5	HORIZONTAL	5	INTERMEDIATE (one leaf still green)	9	WELL EXSERTED	3	EASY (>50% of grains removed)	China
IRIS_313-11968	ZHAO DAN AI	IND	YES	YES	YES	0	ABSENT	2	51-70 CM	2	MEDIUM (10-20 CULMS)	1	SHORT (<30 CM)	1	ERECT	5	INTERMEDIATE (one leaf still green)	5	EXSERTED	3	EASY (>50% of grains removed)	China
IRIS_313-11969	SHYAMJIRA	IND	YES	YES	YES	7	LONG AND PARTLY AWNED	4	91-110 CM	3	PROLIFIC (>20 CULMS)	2	INTERMEDIATE (30-59 CM)	1	ERECT	5	INTERMEDIATE (one leaf still green)	7	MODERATELY WELL EXSERTED	3	EASY (>50% of grains removed)	India
IRIS_313-11970	BUNTU DOMBA 1	JAP
IRIS_313-11971	PARE LAMBAN BINGKA	JAP
IRIS_313-11973	NOINJO	JAP
IRIS_313-11974	NKUMBAN NDINGO	IND	YES	YES	YES	0	ABSENT	3	71-90 CM	2	MEDIUM (10-20 CULMS)	2	INTERMEDIATE (30-59 CM)	3	SEMI-ERECT	5	INTERMEDIATE (one leaf still green)	7	MODERATELY WELL EXSERTED	3	EASY (>50% of grains removed)	Liberia
IRIS_313-11975	PA LOSSES 3	IND	YES	YES	YES	0	ABSENT	5	111-130 CM	2	MEDIUM (10-20 CULMS)	2	INTERMEDIATE (30-59 CM)	3	SEMI-ERECT	3	EARLY (all leaves have lost green colour)	9	WELL EXSERTED	3	EASY (>50% of grains removed)	Sierra Leone
IRIS_313-11976	PA MATIS	IND	YES	YES	YES	0	ABSENT	6	131-150 CM	2	MEDIUM (10-20 CULMS)	2	INTERMEDIATE (30-59 CM)	5	HORIZONTAL	5	INTERMEDIATE (one leaf still green)	7	MODERATELY WELL EXSERTED	3	EASY (>50% of grains removed)	Sierra Leone
IRIS_313-11977	MAMORIAKA	IND	YES	YES	YES	0	ABSENT	5	111-130 CM	3	PROLIFIC (>20 CULMS)	2	INTERMEDIATE (30-59 CM)	3	SEMI-ERECT	7	LATE (two or more leaves still green)	7	MODERATELY WELL EXSERTED	3	EASY (>50% of grains removed)	Madagascar
IRIS_313-11978	IR 5657-33-2	IND	YES	YES	YES	0	ABSENT	2	51-70 CM	2	MEDIUM (10-20 CULMS)	1	SHORT (<30 CM)	3	SEMI-ERECT	7	LATE (two or more leaves still green)	7	MODERATELY WELL EXSERTED	3	EASY (>50% of grains removed)	Philippines
IRIS_313-11979	IR 19661-364-1-2-3	IND	YES	YES	YES	1	SHORT AND PARTLY AWNED	2	51-70 CM	2	MEDIUM (10-20 CULMS)	1	SHORT (<30 CM)	5	HORIZONTAL	5	INTERMEDIATE (one leaf still green)	9	WELL EXSERTED	3	EASY (>50% of grains removed)	Philippines
IRIS_313-11980	HSINCHU AI CHIO CHIENG	IND	YES	YES	YES	0	ABSENT	1	< 51 CM	2	MEDIUM (10-20 CULMS)	1	SHORT (<30 CM)	1	ERECT	5	INTERMEDIATE (one leaf still green)	5	EXSERTED	3	EASY (>50% of grains removed)	China(Taiwan)
IRIS_313-11981	TAICHUNG 188	JAP
IRIS_313-11982	PORASHI	AUS	YES	YES		0	ABSENT	5	111-130 CM	3	PROLIFIC (>20 CULMS)	3	TALL (>59 CM)	3	SEMI-ERECT	7	LATE (two or more leaves still green)	5	EXSERTED	2	INTERMEDIATE (25 - 50% of grains removed)	Bangladesh
IRIS_313-11983	KERIBAREFOR	IND	YES	YES	YES	0	ABSENT	7	> 150 CM	2	MEDIUM (10-20 CULMS)	3	TALL (>59 CM)	1	ERECT	5	INTERMEDIATE (one leaf still green)	7	MODERATELY WELL EXSERTED	2	INTERMEDIATE (25 - 50% of grains removed)	Burkina Faso
IRIS_313-11984	BLAU BLA	JAP
IRIS_313-11985	LI TOU ZHAN	IND	YES	YES	YES	0	ABSENT	7	> 150 CM	3	PROLIFIC (>20 CULMS)	3	TALL (>59 CM)	5	HORIZONTAL	7	LATE (two or more leaves still green)	9	WELL EXSERTED	3	EASY (>50% of grains removed)	China
IRIS_313-11986	LIANG GUANG	IND	YES	YES	YES	0	ABSENT	3	71-90 CM	2	MEDIUM (10-20 CULMS)	2	INTERMEDIATE (30-59 CM)	3	SEMI-ERECT	7	LATE (two or more leaves still green)	9	WELL EXSERTED	2	INTERMEDIATE (25 - 50% of grains removed)	China
IRIS_313-11987	IR 10120-7-2-1-4	IND	YES	YES	YES	0	ABSENT	4	91-110 CM	2	MEDIUM (10-20 CULMS)	2	INTERMEDIATE (30-59 CM)	1	ERECT	9	VERY LATE (all leaves still green)	7	MODERATELY WELL EXSERTED	2	INTERMEDIATE (25 - 50% of grains removed)	Philippines
IRIS_313-11988	POTOQOIN	IND	YES	YES	YES	0	ABSENT	6	131-150 CM	2	MEDIUM (10-20 CULMS)	3	TALL (>59 CM)	1	ERECT	5	INTERMEDIATE (one leaf still green)	5	EXSERTED	2	INTERMEDIATE (25 - 50% of grains removed)	Sierra Leone
IRIS_313-11989	TAMBAS JANGKOK	IND	YES	YES	YES	0	ABSENT	5	111-130 CM	3	PROLIFIC (>20 CULMS)	2	INTERMEDIATE (30-59 CM)	3	SEMI-ERECT	5	INTERMEDIATE (one leaf still green)	7	MODERATELY WELL EXSERTED	2	INTERMEDIATE (25 - 50% of grains removed)	Brunei
IRIS_313-11990	TAISEN GLUTINOUS YU 1157	IND	YES	YES	YES	0	ABSENT	4	91-110 CM	2	MEDIUM (10-20 CULMS)	2	INTERMEDIATE (30-59 CM)	1	ERECT	9	VERY LATE (all leaves still green)	7	MODERATELY WELL EXSERTED	1	DIFFICULT (few or no grains removed)	China(Taiwan)
IRIS_313-11991	CHON	IND	YES	YES	YES	0	ABSENT	7	> 150 CM	2	MEDIUM (10-20 CULMS)	3	TALL (>59 CM)	5	HORIZONTAL	3	EARLY (all leaves have lost green colour)	5	EXSERTED	3	EASY (>50% of grains removed)	Laos
IRIS_313-11992	Chao lao soung	IND	YES	YES	YES	0	ABSENT	6	131-150 CM	2	MEDIUM (10-20 CULMS)	3	TALL (>59 CM)	3	SEMI-ERECT	5	INTERMEDIATE (one leaf still green)	7	MODERATELY WELL EXSERTED	2	INTERMEDIATE (25 - 50% of grains removed)	Laos
IRIS_313-11993	LIM MA NO MA KHIN NYUNT	IND	YES	YES	YES	5	SHORT AND FULLY AWNED	6	131-150 CM	2	MEDIUM (10-20 CULMS)	2	INTERMEDIATE (30-59 CM)	3	SEMI-ERECT	3	EARLY (all leaves have lost green colour)	7	MODERATELY WELL EXSERTED	2	INTERMEDIATE (25 - 50% of grains removed)	Myanmar
IRIS_313-11994	KALINDIG	JAP
IRIS_313-11995	PINUTYUKAN	JAP
IRIS_313-11996	TUI(KIDAYAN)	IND	YES	YES	YES	9	LONG AND FULLY AWNED	7	> 150 CM	3	PROLIFIC (>20 CULMS)	2	INTERMEDIATE (30-59 CM)	3	SEMI-ERECT	5	INTERMEDIATE (one leaf still green)	7	MODERATELY WELL EXSERTED	2	INTERMEDIATE (25 - 50% of grains removed)	Philippines
IRIS_313-11997	BARUM	IND	YES	YES	YES	0	ABSENT	6	131-150 CM	2	MEDIUM (10-20 CULMS)	2	INTERMEDIATE (30-59 CM)	3	SEMI-ERECT	7	LATE (two or more leaves still green)	9	WELL EXSERTED	3	EASY (>50% of grains removed)	Cambodia
IRIS_313-11998	DAMNOEUB KAUN KHMOM	IND	YES	YES	YES	0	ABSENT	6	131-150 CM	2	MEDIUM (10-20 CULMS)	3	TALL (>59 CM)	3	SEMI-ERECT	7	LATE (two or more leaves still green)	7	MODERATELY WELL EXSERTED	2	INTERMEDIATE (25 - 50% of grains removed)	Cambodia
IRIS_313-11999	KAUN TREI	IND	YES	YES	YES	0	ABSENT	5	111-130 CM	2	MEDIUM (10-20 CULMS)	2	INTERMEDIATE (30-59 CM)	5	HORIZONTAL	5	INTERMEDIATE (one leaf still green)	7	MODERATELY WELL EXSERTED	2	INTERMEDIATE (25 - 50% of grains removed)	Cambodia
IRIS_313-12000	LAANG	IND	YES	YES	YES	0	ABSENT	7	> 150 CM	3	PROLIFIC (>20 CULMS)	2	INTERMEDIATE (30-59 CM)	3	SEMI-ERECT	7	LATE (two or more leaves still green)	9	WELL EXSERTED	3	EASY (>50% of grains removed)	Cambodia
IRIS_313-12002	LARA BORO	AUS	YES	YES	YES	7	LONG AND PARTLY AWNED	6	131-150 CM	3	PROLIFIC (>20 CULMS)	3	TALL (>59 CM)	3	SEMI-ERECT	5	INTERMEDIATE (one leaf still green)	9	WELL EXSERTED	3	EASY (>50% of grains removed)	Bangladesh
IRIS_313-12003	GYEONGSAN 1	JAP
IRIS_313-12004	TANALA	ADM			YES
IRIS_313-12005	CHE MAH	IND	YES	YES	YES	0	ABSENT	6	131-150 CM	3	PROLIFIC (>20 CULMS)	2	INTERMEDIATE (30-59 CM)	3	SEMI-ERECT	5	INTERMEDIATE (one leaf still green)	9	WELL EXSERTED	2	INTERMEDIATE (25 - 50% of grains removed)	Malaysia
IRIS_313-12006	PADI HANGIR	JAP
IRIS_313-12007	JIA GEN	IND	YES	YES	YES	0	ABSENT	7	> 150 CM	3	PROLIFIC (>20 CULMS)	2	INTERMEDIATE (30-59 CM)	7	DESCENDING	5	INTERMEDIATE (one leaf still green)	9	WELL EXSERTED	2	INTERMEDIATE (25 - 50% of grains removed)	China
IRIS_313-12009	PO HE	IND	YES	YES	YES	0	ABSENT	6	131-150 CM	2	MEDIUM (10-20 CULMS)	3	TALL (>59 CM)	3	SEMI-ERECT	5	INTERMEDIATE (one leaf still green)	7	MODERATELY WELL EXSERTED	2	INTERMEDIATE (25 - 50% of grains removed)	China
IRIS_313-12010	YAN ZHAN	IND	YES	YES	YES	0	ABSENT	6	131-150 CM	3	PROLIFIC (>20 CULMS)	3	TALL (>59 CM)	3	SEMI-ERECT	5	INTERMEDIATE (one leaf still green)	9	WELL EXSERTED	2	INTERMEDIATE (25 - 50% of grains removed)	China(Hunan)
IRIS_313-12011	YU TOU ZHONG	IND	YES	YES	YES	0	ABSENT	7	> 150 CM	3	PROLIFIC (>20 CULMS)	3	TALL (>59 CM)	3	SEMI-ERECT	7	LATE (two or more leaves still green)	9	WELL EXSERTED	2	INTERMEDIATE (25 - 50% of grains removed)	China(Guangdong)
IRIS_313-12012	ZAO LENG SHUI ZHAN	IND	YES	YES	YES	0	ABSENT	6	131-150 CM	2	MEDIUM (10-20 CULMS)	3	TALL (>59 CM)	5	HORIZONTAL	5	INTERMEDIATE (one leaf still green)	7	MODERATELY WELL EXSERTED	2	INTERMEDIATE (25 - 50% of grains removed)	China
IRIS_313-12013	RAUSRR 4	IND	YES	YES	YES	0	ABSENT	7	> 150 CM	2	MEDIUM (10-20 CULMS)	3	TALL (>59 CM)	5	HORIZONTAL	5	INTERMEDIATE (one leaf still green)	5	EXSERTED	2	INTERMEDIATE (25 - 50% of grains removed)	India
IRIS_313-12014	ADANKARU	IND	YES	YES	YES	0	ABSENT	6	131-150 CM	2	MEDIUM (10-20 CULMS)	3	TALL (>59 CM)	3	SEMI-ERECT	5	INTERMEDIATE (one leaf still green)	7	MODERATELY WELL EXSERTED	2	INTERMEDIATE (25 - 50% of grains removed)	Nigeria
IRIS_313-12015	DOGON IRI	IND	YES	YES	YES	0	ABSENT	6	131-150 CM	2	MEDIUM (10-20 CULMS)	3	TALL (>59 CM)	3	SEMI-ERECT	7	LATE (two or more leaves still green)	7	MODERATELY WELL EXSERTED	2	INTERMEDIATE (25 - 50% of grains removed)	Nigeria
IRIS_313-12016	EX AUBERGE	IND	YES	YES	YES	0	ABSENT	6	131-150 CM	3	PROLIFIC (>20 CULMS)	2	INTERMEDIATE (30-59 CM)	1	ERECT	7	LATE (two or more leaves still green)	7	MODERATELY WELL EXSERTED	2	INTERMEDIATE (25 - 50% of grains removed)	Egypt
IRIS_313-12017	EX SANDEMA	IND	YES	YES	YES	0	ABSENT	6	131-150 CM	2	MEDIUM (10-20 CULMS)	2	INTERMEDIATE (30-59 CM)	5	HORIZONTAL	7	LATE (two or more leaves still green)	7	MODERATELY WELL EXSERTED	2	INTERMEDIATE (25 - 50% of grains removed)	Ghana
IRIS_313-12018	FRENSI GBOI	JAP
IRIS_313-12021	ITA 131	JAP
IRIS_313-12024	0	IND	YES	YES	YES	0	ABSENT	3	71-90 CM	3	PROLIFIC (>20 CULMS)	2	INTERMEDIATE (30-59 CM)	1	ERECT	9	VERY LATE (all leaves still green)	5	EXSERTED	2	INTERMEDIATE (25 - 50% of grains removed)	na
IRIS_313-12027	ACEH(SELECTION)	IND	YES	YES	YES	0	ABSENT	7	> 150 CM	2	MEDIUM (10-20 CULMS)	3	TALL (>59 CM)	1	ERECT	5	INTERMEDIATE (one leaf still green)	9	WELL EXSERTED	2	INTERMEDIATE (25 - 50% of grains removed)	Indonesia
IRIS_313-12028	Chao bong	IND	YES	YES	YES	0	ABSENT	7	> 150 CM	2	MEDIUM (10-20 CULMS)	3	TALL (>59 CM)	5	HORIZONTAL	9	VERY LATE (all leaves still green)	7	MODERATELY WELL EXSERTED	2	INTERMEDIATE (25 - 50% of grains removed)	Laos
IRIS_313-12029	Chao meo	JAP
IRIS_313-12030	DELI 2	ADM
IRIS_313-12031	P.T.Q. QINDONAAL	JAP
IRIS_313-12033	GAO JIAO HONG	IND	YES	YES	YES	1	SHORT AND PARTLY AWNED	6	131-150 CM	3	PROLIFIC (>20 CULMS)	3	TALL (>59 CM)	1	ERECT	5	INTERMEDIATE (one leaf still green)	7	MODERATELY WELL EXSERTED	3	EASY (>50% of grains removed)	China
IRIS_313-12036	CHAN LEUY	IND	YES	YES	YES	0	ABSENT	6	131-150 CM	2	MEDIUM (10-20 CULMS)	2	INTERMEDIATE (30-59 CM)	5	HORIZONTAL	5	INTERMEDIATE (one leaf still green)	5	EXSERTED	2	INTERMEDIATE (25 - 50% of grains removed)	Cambodia
IRIS_313-12037	KHMAO KDET	IND	YES	YES	YES	0	ABSENT	7	> 150 CM	3	PROLIFIC (>20 CULMS)	2	INTERMEDIATE (30-59 CM)	5	HORIZONTAL	5	INTERMEDIATE (one leaf still green)	9	WELL EXSERTED	3	EASY (>50% of grains removed)	Cambodia
IRIS_313-12038	MUOY KUM	IND	YES	YES	YES	0	ABSENT	6	131-150 CM	3	PROLIFIC (>20 CULMS)	2	INTERMEDIATE (30-59 CM)	1	ERECT	5	INTERMEDIATE (one leaf still green)	9	WELL EXSERTED	2	INTERMEDIATE (25 - 50% of grains removed)	Cambodia
IRIS_313-12039	NEANG AN	IND	YES	YES	YES	0	ABSENT	7	> 150 CM	3	PROLIFIC (>20 CULMS)	2	INTERMEDIATE (30-59 CM)	5	HORIZONTAL	5	INTERMEDIATE (one leaf still green)	9	WELL EXSERTED	3	EASY (>50% of grains removed)	Cambodia
IRIS_313-12040	NEANG LAU	IND	YES	YES	YES	0	ABSENT	7	> 150 CM	3	PROLIFIC (>20 CULMS)	2	INTERMEDIATE (30-59 CM)	5	HORIZONTAL	5	INTERMEDIATE (one leaf still green)	7	MODERATELY WELL EXSERTED	3	EASY (>50% of grains removed)	Cambodia
IRIS_313-12041	NOU	IND	YES	YES	YES	0	ABSENT	6	131-150 CM	3	PROLIFIC (>20 CULMS)	2	INTERMEDIATE (30-59 CM)	5	HORIZONTAL	5	INTERMEDIATE (one leaf still green)	9	WELL EXSERTED	3	EASY (>50% of grains removed)	Cambodia
IRIS_313-12042	PHCAR KABAS	IND	YES	YES	YES	0	ABSENT	7	> 150 CM	2	MEDIUM (10-20 CULMS)	2	INTERMEDIATE (30-59 CM)	5	HORIZONTAL	5	INTERMEDIATE (one leaf still green)	7	MODERATELY WELL EXSERTED	3	EASY (>50% of grains removed)	Cambodia
IRIS_313-12043	SAMBOK ANGKRANG	IND	YES	YES	YES	0	ABSENT	6	131-150 CM	2	MEDIUM (10-20 CULMS)	2	INTERMEDIATE (30-59 CM)	5	HORIZONTAL	5	INTERMEDIATE (one leaf still green)	9	WELL EXSERTED	3	EASY (>50% of grains removed)	Cambodia
IRIS_313-12044	SAR SIEM	IND	YES	YES	YES	0	ABSENT	6	131-150 CM	2	MEDIUM (10-20 CULMS)	2	INTERMEDIATE (30-59 CM)	3	SEMI-ERECT	5	INTERMEDIATE (one leaf still green)	9	WELL EXSERTED	3	EASY (>50% of grains removed)	Cambodia
IRIS_313-12045	BUYAN	JAP
IRIS_313-12046	KUJAM KURIT	IND	YES	YES	YES	0	ABSENT	6	131-150 CM	2	MEDIUM (10-20 CULMS)	2	INTERMEDIATE (30-59 CM)	3	SEMI-ERECT	5	INTERMEDIATE (one leaf still green)	9	WELL EXSERTED	2	INTERMEDIATE (25 - 50% of grains removed)	Indonesia
IRIS_313-12047	LEMAK RUSA	IND	YES	YES	YES	0	ABSENT	7	> 150 CM	2	MEDIUM (10-20 CULMS)	2	INTERMEDIATE (30-59 CM)	3	SEMI-ERECT	5	INTERMEDIATE (one leaf still green)	7	MODERATELY WELL EXSERTED	2	INTERMEDIATE (25 - 50% of grains removed)	Indonesia
IRIS_313-12048	LIMA	IND	YES	YES	YES	0	ABSENT	7	> 150 CM	2	MEDIUM (10-20 CULMS)	2	INTERMEDIATE (30-59 CM)	3	SEMI-ERECT	5	INTERMEDIATE (one leaf still green)	9	WELL EXSERTED	3	EASY (>50% of grains removed)	Indonesia
IRIS_313-12049	Mae hang	IND	YES	YES	YES	0	ABSENT	5	111-130 CM	3	PROLIFIC (>20 CULMS)	2	INTERMEDIATE (30-59 CM)	1	ERECT	3	EARLY (all leaves have lost green colour)	7	MODERATELY WELL EXSERTED	2	INTERMEDIATE (25 - 50% of grains removed)	Laos
IRIS_313-12050	SHAN KAUK HNYIN	IND	YES	YES	YES	0	ABSENT	6	131-150 CM	2	MEDIUM (10-20 CULMS)	3	TALL (>59 CM)	3	SEMI-ERECT	5	INTERMEDIATE (one leaf still green)	9	WELL EXSERTED	3	EASY (>50% of grains removed)	Myanmar
IRIS_313-12051	TINOLDO MARANGRAS	JAP			YES
IRIS_313-12052	ADUKKAN	IND	YES	YES	YES	0	ABSENT	6	131-150 CM	2	MEDIUM (10-20 CULMS)	3	TALL (>59 CM)	5	HORIZONTAL	3	EARLY (all leaves have lost green colour)	9	WELL EXSERTED	2	INTERMEDIATE (25 - 50% of grains removed)	India
IRIS_313-12053	FACAGRO 406	IND	YES	YES	YES	0	ABSENT	4	91-110 CM	3	PROLIFIC (>20 CULMS)	2	INTERMEDIATE (30-59 CM)	3	SEMI-ERECT	5	INTERMEDIATE (one leaf still green)	7	MODERATELY WELL EXSERTED	2	INTERMEDIATE (25 - 50% of grains removed)	Burundi
IRIS_313-12054	HUA 24	JAP
IRIS_313-12055	LAL MOTI	AUS	YES	YES		0	ABSENT	5	111-130 CM	3	PROLIFIC (>20 CULMS)	2	INTERMEDIATE (30-59 CM)	3	SEMI-ERECT	5	INTERMEDIATE (one leaf still green)	7	MODERATELY WELL EXSERTED	3	EASY (>50% of grains removed)	Bangladesh
IRIS_313-12057	AI JIAO ZI	IND	YES	YES	YES	1	SHORT AND PARTLY AWNED	4	91-110 CM	2	MEDIUM (10-20 CULMS)	2	INTERMEDIATE (30-59 CM)	5	HORIZONTAL	5	INTERMEDIATE (one leaf still green)	9	WELL EXSERTED	3	EASY (>50% of grains removed)	China(Guangdong)
IRIS_313-12058	KUL REUSEI	IND	YES	YES	YES	0	ABSENT	6	131-150 CM	2	MEDIUM (10-20 CULMS)	2	INTERMEDIATE (30-59 CM)	5	HORIZONTAL	5	INTERMEDIATE (one leaf still green)	9	WELL EXSERTED	3	EASY (>50% of grains removed)	Cambodia
IRIS_313-12059	LIGEN 2	JAP
IRIS_313-12060	LIJIAN 942	JAP
IRIS_313-12061	YUNLEN 13	JAP
IRIS_313-12063	XIENG KANG	JAP
IRIS_313-12065	YERI BUTUKA	IND	YES	YES	YES	0	ABSENT	5	111-130 CM	2	MEDIUM (10-20 CULMS)	2	INTERMEDIATE (30-59 CM)	5	HORIZONTAL	5	INTERMEDIATE (one leaf still green)	9	WELL EXSERTED	2	INTERMEDIATE (25 - 50% of grains removed)	Nigeria
IRIS_313-12066	MARAMAY	IND	YES	YES	YES	0	ABSENT	7	> 150 CM	3	PROLIFIC (>20 CULMS)	2	INTERMEDIATE (30-59 CM)	3	SEMI-ERECT	5	INTERMEDIATE (one leaf still green)	7	MODERATELY WELL EXSERTED	2	INTERMEDIATE (25 - 50% of grains removed)	Philippines
IRIS_313-12067	0	IND	YES	YES	YES	0	ABSENT	3	71-90 CM	3	PROLIFIC (>20 CULMS)	2	INTERMEDIATE (30-59 CM)	1	ERECT	5	INTERMEDIATE (one leaf still green)	7	MODERATELY WELL EXSERTED	3	EASY (>50% of grains removed)	Philippines
IRIS_313-12068	PULUT KETAN	JAP			YES
IRIS_313-12069	PULUT MAS	JAP
IRIS_313-12070	BABELIONG	JAP
IRIS_313-12071	NIA	JAP
IRIS_313-12072	KYAUK KYI(LEAVES DROOPING)	IND	YES	YES	YES	1	SHORT AND PARTLY AWNED							3	SEMI-ERECT	5	INTERMEDIATE (one leaf still green)	9	WELL EXSERTED	2	INTERMEDIATE (25 - 50% of grains removed)	Myanmar
IRIS_313-12073	KASIGNAYAN	JAP
IRIS_313-12074	KYAIN WAR ME DONE	ARO			YES
IRIS_313-12076	HANG	JAP
IRIS_313-12077	YOI	JAP
IRIS_313-12078	DAU NGHA THAI BINH	IND	YES	YES	YES	1	SHORT AND PARTLY AWNED							5	HORIZONTAL	7	LATE (two or more leaves still green)	9	WELL EXSERTED	2	INTERMEDIATE (25 - 50% of grains removed)	Vietnam
IRIS_313-12079	KASHMIRI	IND	YES	YES	YES	0	ABSENT							1	ERECT	7	LATE (two or more leaves still green)	9	WELL EXSERTED	2	INTERMEDIATE (25 - 50% of grains removed)	Pakistan
IRIS_313-12080	KA GIL	IND	YES	YES	YES	1	SHORT AND PARTLY AWNED							3	SEMI-ERECT	7	LATE (two or more leaves still green)	9	WELL EXSERTED	3	EASY (>50% of grains removed)	Philippines
IRIS_313-12081	0	IND	YES	YES	YES	0	ABSENT							3	SEMI-ERECT	7	LATE (two or more leaves still green)	7	MODERATELY WELL EXSERTED	2	INTERMEDIATE (25 - 50% of grains removed)	Philippines
IRIS_313-12082	MAVOLATSIKA	ADM	YES	YES	YES	0	ABSENT							5	HORIZONTAL	7	LATE (two or more leaves still green)	9	WELL EXSERTED	2	INTERMEDIATE (25 - 50% of grains removed)	Madagascar
IRIS_313-12083	SARIN-TSIPALA	ADM	YES	YES	YES	0	ABSENT							3	SEMI-ERECT	7	LATE (two or more leaves still green)	9	WELL EXSERTED	2	INTERMEDIATE (25 - 50% of grains removed)	Madagascar
IRIS_313-12093	KARUEL	IND	YES	YES	YES	0	ABSENT							5	HORIZONTAL	5	INTERMEDIATE (one leaf still green)	9	WELL EXSERTED	3	EASY (>50% of grains removed)	Nepal
IRIS_313-12094	KASHA	ARO			YES
IRIS_313-12096	NEANG CHEK	IND	YES	YES	YES	0	ABSENT							3	SEMI-ERECT	7	LATE (two or more leaves still green)	9	WELL EXSERTED	2	INTERMEDIATE (25 - 50% of grains removed)	Cambodia
IRIS_313-12097	NEANG MINH	IND	YES	YES	YES	1	SHORT AND PARTLY AWNED	7	> 150 CM	2	MEDIUM (10-20 CULMS)	2	INTERMEDIATE (30-59 CM)	5	HORIZONTAL	7	LATE (two or more leaves still green)	9	WELL EXSERTED	3	EASY (>50% of grains removed)	Cambodia
IRIS_313-12101	SAMRONG 2	IND	YES	YES	YES	0	ABSENT							3	SEMI-ERECT	7	LATE (two or more leaves still green)	7	MODERATELY WELL EXSERTED	2	INTERMEDIATE (25 - 50% of grains removed)	Cambodia
IRIS_313-12102	SOK SOV	IND	YES	YES	YES	1	SHORT AND PARTLY AWNED							5	HORIZONTAL	7	LATE (two or more leaves still green)	9	WELL EXSERTED	2	INTERMEDIATE (25 - 50% of grains removed)	Cambodia
IRIS_313-12108	PARAI JALEY MASIK	JAP
IRIS_313-12109	ARITH	IND	YES	YES	YES	0	ABSENT	5	111-130 CM	2	MEDIUM (10-20 CULMS)	2	INTERMEDIATE (30-59 CM)	5	HORIZONTAL	7	LATE (two or more leaves still green)	9	WELL EXSERTED	3	EASY (>50% of grains removed)	Cambodia
IRIS_313-12118	OVIBENAMPOTAKA + OVIBE + MAKALIOKA	ADM	YES	YES	YES	0	ABSENT	5	111-130 CM	2	MEDIUM (10-20 CULMS)	2	INTERMEDIATE (30-59 CM)	1	ERECT	5	INTERMEDIATE (one leaf still green)	9	WELL EXSERTED	3	EASY (>50% of grains removed)	Madagascar
IRIS_313-12121	CHA LIENG	IND	YES	YES	YES	0	ABSENT	5	111-130 CM	2	MEDIUM (10-20 CULMS)	2	INTERMEDIATE (30-59 CM)	5	HORIZONTAL	7	LATE (two or more leaves still green)	9	WELL EXSERTED	3	EASY (>50% of grains removed)	Laos
IRIS_313-12127	INPONG	IND	YES	YES	YES	0	ABSENT	7	> 150 CM	2	MEDIUM (10-20 CULMS)	2	INTERMEDIATE (30-59 CM)	3	SEMI-ERECT	7	LATE (two or more leaves still green)	9	WELL EXSERTED	3	EASY (>50% of grains removed)	Laos
IRIS_313-12128	Hma gneng	IND	YES	YES	YES	0	ABSENT	7	> 150 CM	2	MEDIUM (10-20 CULMS)	2	INTERMEDIATE (30-59 CM)	5	HORIZONTAL	7	LATE (two or more leaves still green)	9	WELL EXSERTED	3	EASY (>50% of grains removed)	Laos
IRIS_313-12129	Mon Lai	JAP
IRIS_313-12130	Khao pa	IND	YES	YES	YES	0	ABSENT	7	> 150 CM	1	SPARSE (<10 CULMS)	2	INTERMEDIATE (30-59 CM)	5	HORIZONTAL	7	LATE (two or more leaves still green)	9	WELL EXSERTED	3	EASY (>50% of grains removed)	Laos
IRIS_313-12131	0	IND	YES	YES	YES	1	SHORT AND PARTLY AWNED	7	> 150 CM	2	MEDIUM (10-20 CULMS)	2	INTERMEDIATE (30-59 CM)	5	HORIZONTAL	7	LATE (two or more leaves still green)	9	WELL EXSERTED	3	EASY (>50% of grains removed)	Laos
IRIS_313-12133	Tap khouay	IND	YES	YES	YES	0	ABSENT	6	131-150 CM	1	SPARSE (<10 CULMS)	2	INTERMEDIATE (30-59 CM)	3	SEMI-ERECT	7	LATE (two or more leaves still green)	5	EXSERTED	3	EASY (>50% of grains removed)	Laos
IRIS_313-12134	THATENG	JAP
IRIS_313-12135	PERUBAK LUEY	IND	YES	YES	YES	0	ABSENT	2	51-70 CM	2	MEDIUM (10-20 CULMS)	2	INTERMEDIATE (30-59 CM)	3	SEMI-ERECT	7	LATE (two or more leaves still green)	7	MODERATELY WELL EXSERTED	3	EASY (>50% of grains removed)	Malaysia
IRIS_313-12138	YADU-BARA	IND	YES	YES	YES	0	ABSENT	5	111-130 CM	2	MEDIUM (10-20 CULMS)	3	TALL (>59 CM)	5	HORIZONTAL	5	INTERMEDIATE (one leaf still green)	9	WELL EXSERTED	2	INTERMEDIATE (25 - 50% of grains removed)	Bhutan
IRIS_313-12139	MANSARA DHAN	AUS	YES	YES		0	ABSENT	4	91-110 CM	3	PROLIFIC (>20 CULMS)	2	INTERMEDIATE (30-59 CM)	3	SEMI-ERECT	5	INTERMEDIATE (one leaf still green)	9	WELL EXSERTED	3	EASY (>50% of grains removed)	Nepal
IRIS_313-12141	HATEA	AUS	YES	YES	YES	1	SHORT AND PARTLY AWNED	4	91-110 CM	3	PROLIFIC (>20 CULMS)	2	INTERMEDIATE (30-59 CM)	5	HORIZONTAL	7	LATE (two or more leaves still green)	9	WELL EXSERTED	3	EASY (>50% of grains removed)	Bangladesh
IRIS_313-12142	ATT CHHMOUS	IND	YES	YES	YES	0	ABSENT	7	> 150 CM	2	MEDIUM (10-20 CULMS)	2	INTERMEDIATE (30-59 CM)	7	DESCENDING	7	LATE (two or more leaves still green)	7	MODERATELY WELL EXSERTED	3	EASY (>50% of grains removed)	Cambodia
IRIS_313-12143	Srau Khgnaerng	IND	YES	YES	YES	0	ABSENT	5	111-130 CM	2	MEDIUM (10-20 CULMS)	2	INTERMEDIATE (30-59 CM)	5	HORIZONTAL	7	LATE (two or more leaves still green)	5	EXSERTED	3	EASY (>50% of grains removed)	Cambodia
IRIS_313-12144	GINAYANGGANG	JAP
IRIS_313-12146	AM BEUS	IND	YES	YES	YES	0	ABSENT	5	111-130 CM	2	MEDIUM (10-20 CULMS)	2	INTERMEDIATE (30-59 CM)	3	SEMI-ERECT	5	INTERMEDIATE (one leaf still green)	9	WELL EXSERTED	3	EASY (>50% of grains removed)	Cambodia
IRIS_313-12147	Arng-kar Phar-ong	IND	YES	YES	YES	0	ABSENT	5	111-130 CM	2	MEDIUM (10-20 CULMS)	2	INTERMEDIATE (30-59 CM)	3	SEMI-ERECT	7	LATE (two or more leaves still green)	9	WELL EXSERTED	3	EASY (>50% of grains removed)	Cambodia
IRIS_313-12148	Arn-sar Thngorn	IND	YES	YES	YES	0	ABSENT	5	111-130 CM	2	MEDIUM (10-20 CULMS)	2	INTERMEDIATE (30-59 CM)	5	HORIZONTAL	7	LATE (two or more leaves still green)	5	EXSERTED	2	INTERMEDIATE (25 - 50% of grains removed)	Cambodia
IRIS_313-12151	DAMNOEUB KRACHAK SESS	IND	YES	YES	YES	0	ABSENT	6	131-150 CM	3	PROLIFIC (>20 CULMS)	2	INTERMEDIATE (30-59 CM)	3	SEMI-ERECT	5	INTERMEDIATE (one leaf still green)	9	WELL EXSERTED	3	EASY (>50% of grains removed)	Cambodia
IRIS_313-12152	Damm-noeb Thngorn	IND	YES	YES	YES	1	SHORT AND PARTLY AWNED	6	131-150 CM	2	MEDIUM (10-20 CULMS)	2	INTERMEDIATE (30-59 CM)	3	SEMI-ERECT	7	LATE (two or more leaves still green)	7	MODERATELY WELL EXSERTED	3	EASY (>50% of grains removed)	Cambodia
IRIS_313-12161	Pa Pha-ea	IND	YES	YES	YES	1	SHORT AND PARTLY AWNED	5	111-130 CM	2	MEDIUM (10-20 CULMS)	2	INTERMEDIATE (30-59 CM)	7	DESCENDING	7	LATE (two or more leaves still green)	7	MODERATELY WELL EXSERTED	3	EASY (>50% of grains removed)	Cambodia
IRIS_313-12164	PA YANG NOEUGN	JAP
IRIS_313-12180	JHINUWA DHAN	IND	YES	YES	YES	0	ABSENT	6	131-150 CM	2	MEDIUM (10-20 CULMS)	2	INTERMEDIATE (30-59 CM)	7	DESCENDING	7	LATE (two or more leaves still green)	9	WELL EXSERTED	3	EASY (>50% of grains removed)	Nepal
IRIS_313-12182	NYAULI	IND	YES	YES	YES	0	ABSENT	6	131-150 CM	2	MEDIUM (10-20 CULMS)	2	INTERMEDIATE (30-59 CM)	3	SEMI-ERECT	7	LATE (two or more leaves still green)	9	WELL EXSERTED	3	EASY (>50% of grains removed)	Nepal
IRIS_313-12183	SETYA	AUS	YES	YES		0	ABSENT	5	111-130 CM	2	MEDIUM (10-20 CULMS)	2	INTERMEDIATE (30-59 CM)	3	SEMI-ERECT	5	INTERMEDIATE (one leaf still green)	9	WELL EXSERTED	2	INTERMEDIATE (25 - 50% of grains removed)	Nepal
IRIS_313-12185	AE NOUA	IND	YES	YES	YES	0	ABSENT	5	111-130 CM	2	MEDIUM (10-20 CULMS)	2	INTERMEDIATE (30-59 CM)	3	SEMI-ERECT	7	LATE (two or more leaves still green)	9	WELL EXSERTED	3	EASY (>50% of grains removed)	Laos
IRIS_313-12186	BAO DAM	IND	YES	YES	YES	0	ABSENT	5	111-130 CM	2	MEDIUM (10-20 CULMS)	2	INTERMEDIATE (30-59 CM)	3	SEMI-ERECT	7	LATE (two or more leaves still green)	9	WELL EXSERTED	3	EASY (>50% of grains removed)	Laos
IRIS_313-12187	CHAM LEK	IND	YES	YES	YES	0	ABSENT	6	131-150 CM	3	PROLIFIC (>20 CULMS)	2	INTERMEDIATE (30-59 CM)	5	HORIZONTAL	7	LATE (two or more leaves still green)	9	WELL EXSERTED	3	EASY (>50% of grains removed)	Laos
IRIS_313-12188	CHAO DO	IND	YES	YES	YES	0	ABSENT	5	111-130 CM	3	PROLIFIC (>20 CULMS)	2	INTERMEDIATE (30-59 CM)	3	SEMI-ERECT	7	LATE (two or more leaves still green)	9	WELL EXSERTED	3	EASY (>50% of grains removed)	Laos
IRIS_313-12190	Chao khaw nyao	IND	YES	YES	YES	1	SHORT AND PARTLY AWNED	7	> 150 CM	3	PROLIFIC (>20 CULMS)	2	INTERMEDIATE (30-59 CM)	3	SEMI-ERECT	7	LATE (two or more leaves still green)	9	WELL EXSERTED	3	EASY (>50% of grains removed)	Laos
IRIS_313-12193	Do Nouan	IND	YES	YES	YES	0	ABSENT	6	131-150 CM	2	MEDIUM (10-20 CULMS)	2	INTERMEDIATE (30-59 CM)	7	DESCENDING	7	LATE (two or more leaves still green)	9	WELL EXSERTED	3	EASY (>50% of grains removed)	Laos
IRIS_313-12194	EA POUAK	IND	YES	YES	YES	0	ABSENT	6	131-150 CM	2	MEDIUM (10-20 CULMS)	2	INTERMEDIATE (30-59 CM)	3	SEMI-ERECT	7	LATE (two or more leaves still green)	5	EXSERTED	3	EASY (>50% of grains removed)	Laos
IRIS_313-12200	LEUANG	JAP
IRIS_313-12207	SALA	IND	YES	YES	YES	0	ABSENT	7	> 150 CM	2	MEDIUM (10-20 CULMS)	2	INTERMEDIATE (30-59 CM)	3	SEMI-ERECT	5	INTERMEDIATE (one leaf still green)	9	WELL EXSERTED	3	EASY (>50% of grains removed)	Laos
IRIS_313-12210	CHAM TON	IND	YES	YES	YES	0	ABSENT	4	91-110 CM	3	PROLIFIC (>20 CULMS)	2	INTERMEDIATE (30-59 CM)	3	SEMI-ERECT	5	INTERMEDIATE (one leaf still green)	9	WELL EXSERTED	3	EASY (>50% of grains removed)	Vietnam
IRIS_313-12217	WEONJU 8	JAP
IRIS_313-12220	Chao khie khouay	IND	YES	YES	YES	1	SHORT AND PARTLY AWNED	7	> 150 CM	2	MEDIUM (10-20 CULMS)	2	INTERMEDIATE (30-59 CM)	3	SEMI-ERECT	5	INTERMEDIATE (one leaf still green)	9	WELL EXSERTED	3	EASY (>50% of grains removed)	Laos
IRIS_313-12221	EA LOUY	IND	YES	YES	YES	0	ABSENT	6	131-150 CM	2	MEDIUM (10-20 CULMS)	2	INTERMEDIATE (30-59 CM)	3	SEMI-ERECT	7	LATE (two or more leaves still green)	9	WELL EXSERTED	3	EASY (>50% of grains removed)	Laos
IRIS_313-12222	Lam Boun	IND	YES	YES	YES	1	SHORT AND PARTLY AWNED	5	111-130 CM	2	MEDIUM (10-20 CULMS)	2	INTERMEDIATE (30-59 CM)	5	HORIZONTAL	5	INTERMEDIATE (one leaf still green)	9	WELL EXSERTED	2	INTERMEDIATE (25 - 50% of grains removed)	Laos
IRIS_313-12224	NOON SOUNG	IND	YES	YES	YES	0	ABSENT	7	> 150 CM	2	MEDIUM (10-20 CULMS)	2	INTERMEDIATE (30-59 CM)	3	SEMI-ERECT	5	INTERMEDIATE (one leaf still green)	9	WELL EXSERTED	3	EASY (>50% of grains removed)	Laos
IRIS_313-12225	Pa lat ngan	IND	YES	YES	YES	0	ABSENT	7	> 150 CM	2	MEDIUM (10-20 CULMS)	2	INTERMEDIATE (30-59 CM)	3	SEMI-ERECT	7	LATE (two or more leaves still green)	9	WELL EXSERTED	2	INTERMEDIATE (25 - 50% of grains removed)	Laos
IRIS_313-12226	PANG	JAP
IRIS_313-12227	Set	JAP
IRIS_313-12228	Som	JAP
IRIS_313-12229	TAM	IND	YES	YES	YES	0	ABSENT	4	91-110 CM	2	MEDIUM (10-20 CULMS)	2	INTERMEDIATE (30-59 CM)	1	ERECT	5	INTERMEDIATE (one leaf still green)	7	MODERATELY WELL EXSERTED	3	EASY (>50% of grains removed)	Laos
IRIS_313-12231	TOUN	IND	YES	YES	YES	0	ABSENT	7	> 150 CM	2	MEDIUM (10-20 CULMS)	2	INTERMEDIATE (30-59 CM)	5	HORIZONTAL	5	INTERMEDIATE (one leaf still green)	7	MODERATELY WELL EXSERTED	3	EASY (>50% of grains removed)	Laos
IRIS_313-12232	TE SAN AI 2	IND	YES	YES	YES	0	ABSENT	3	71-90 CM	3	PROLIFIC (>20 CULMS)	2	INTERMEDIATE (30-59 CM)	3	SEMI-ERECT	5	INTERMEDIATE (one leaf still green)	7	MODERATELY WELL EXSERTED	3	EASY (>50% of grains removed)	China
IRIS_313-12234	ANLINGWUBAILI	IND	YES	YES	YES	1	SHORT AND PARTLY AWNED	2	51-70 CM	3	PROLIFIC (>20 CULMS)	1	SHORT (<30 CM)	3	SEMI-ERECT	5	INTERMEDIATE (one leaf still green)	9	WELL EXSERTED	3	EASY (>50% of grains removed)	China
IRIS_313-12236	LAOZAOGU	IND	YES	YES	YES	0	ABSENT	5	111-130 CM	2	MEDIUM (10-20 CULMS)	2	INTERMEDIATE (30-59 CM)	5	HORIZONTAL	5	INTERMEDIATE (one leaf still green)	9	WELL EXSERTED	3	EASY (>50% of grains removed)	China
IRIS_313-12237	WUGU	IND	YES	YES	YES	1	SHORT AND PARTLY AWNED	4	91-110 CM	3	PROLIFIC (>20 CULMS)	2	INTERMEDIATE (30-59 CM)	5	HORIZONTAL	5	INTERMEDIATE (one leaf still green)	9	WELL EXSERTED	3	EASY (>50% of grains removed)	China(Guangdong)
IRIS_313-12240	PULUT MINYAK	IND	YES	YES	YES	7	LONG AND PARTLY AWNED	7	> 150 CM	2	MEDIUM (10-20 CULMS)	2	INTERMEDIATE (30-59 CM)	5	HORIZONTAL	7	LATE (two or more leaves still green)	9	WELL EXSERTED	2	INTERMEDIATE (25 - 50% of grains removed)	Indonesia
IRIS_313-12241	SEMENDANG	JAP
IRIS_313-12242	Khao Khot	JAP
IRIS_313-12244	PINAHULA	JAP
IRIS_313-12246	BANGKOUY	IND	YES	YES	YES	0	ABSENT	6	131-150 CM	2	MEDIUM (10-20 CULMS)	2	INTERMEDIATE (30-59 CM)	5	HORIZONTAL	5	INTERMEDIATE (one leaf still green)	9	WELL EXSERTED	2	INTERMEDIATE (25 - 50% of grains removed)	Cambodia
IRIS_313-12247	DAMNOEUB KRAMOUM	IND	YES	YES	YES	0	ABSENT	6	131-150 CM	2	MEDIUM (10-20 CULMS)	2	INTERMEDIATE (30-59 CM)	5	HORIZONTAL	5	INTERMEDIATE (one leaf still green)	9	WELL EXSERTED	3	EASY (>50% of grains removed)	Cambodia
IRIS_313-12249	DAMNOUEB PHDAU PEN	IND	YES	YES	YES	0	ABSENT	4	91-110 CM	2	MEDIUM (10-20 CULMS)	2	INTERMEDIATE (30-59 CM)	5	HORIZONTAL	5	INTERMEDIATE (one leaf still green)	9	WELL EXSERTED	2	INTERMEDIATE (25 - 50% of grains removed)	Cambodia
IRIS_313-12251	RUS RUSSEI	IND	YES	YES	YES	1	SHORT AND PARTLY AWNED	6	131-150 CM	2	MEDIUM (10-20 CULMS)	2	INTERMEDIATE (30-59 CM)	5	HORIZONTAL	7	LATE (two or more leaves still green)	9	WELL EXSERTED	3	EASY (>50% of grains removed)	Cambodia
IRIS_313-12252	A MOUK	JAP
IRIS_313-12254	BAN BONG	JAP
IRIS_313-12257	DENG PEE	JAP
IRIS_313-12258	Don	JAP
IRIS_313-12259	Ea nouan	IND	YES	YES	YES	0	ABSENT	7	> 150 CM	2	MEDIUM (10-20 CULMS)	2	INTERMEDIATE (30-59 CM)	5	HORIZONTAL	7	LATE (two or more leaves still green)	9	WELL EXSERTED	2	INTERMEDIATE (25 - 50% of grains removed)	Laos
IRIS_313-12260	Ea khaw ngan	IND	YES	YES	YES	0	ABSENT	5	111-130 CM	1	SPARSE (<10 CULMS)	2	INTERMEDIATE (30-59 CM)	5	HORIZONTAL	7	LATE (two or more leaves still green)	9	WELL EXSERTED	3	EASY (>50% of grains removed)	Laos
IRIS_313-12261	Ea tom	IND	YES	YES	YES	0	ABSENT	6	131-150 CM	2	MEDIUM (10-20 CULMS)	2	INTERMEDIATE (30-59 CM)	1	ERECT	7	LATE (two or more leaves still green)	9	WELL EXSERTED	2	INTERMEDIATE (25 - 50% of grains removed)	Laos
IRIS_313-12262	Nyae	JAP
IRIS_313-12263	KHIE TOM	IND	YES	YES	YES	0	ABSENT	7	> 150 CM	2	MEDIUM (10-20 CULMS)	1	SHORT (<30 CM)	3	SEMI-ERECT	7	LATE (two or more leaves still green)	9	WELL EXSERTED	3	EASY (>50% of grains removed)	Laos
IRIS_313-12265	Kon Sim	JAP
IRIS_313-12266	KAUK PAHLING	JAP
IRIS_313-12268	MAYATAUNG	IND	YES	YES	YES	0	ABSENT	5	111-130 CM	2	MEDIUM (10-20 CULMS)	2	INTERMEDIATE (30-59 CM)	3	SEMI-ERECT	5	INTERMEDIATE (one leaf still green)	9	WELL EXSERTED	3	EASY (>50% of grains removed)	Myanmar
IRIS_313-12269	SHWEWARHNAN	IND	YES	YES	YES	1	SHORT AND PARTLY AWNED	4	91-110 CM	3	PROLIFIC (>20 CULMS)	2	INTERMEDIATE (30-59 CM)	3	SEMI-ERECT	3	EARLY (all leaves have lost green colour)	9	WELL EXSERTED	2	INTERMEDIATE (25 - 50% of grains removed)	Myanmar
IRIS_313-12270	TOAM JUM	IND	YES	YES	YES	1	SHORT AND PARTLY AWNED	7	> 150 CM	3	PROLIFIC (>20 CULMS)	2	INTERMEDIATE (30-59 CM)	5	HORIZONTAL	5	INTERMEDIATE (one leaf still green)	9	WELL EXSERTED	3	EASY (>50% of grains removed)	Myanmar
IRIS_313-12271	BATIBATIKAN	JAP
IRIS_313-12272	MALAGKIT (ITIM)	JAP			YES
IRIS_313-12273	AIJIAONANTE	IND	YES	YES	YES	1	SHORT AND PARTLY AWNED	2	51-70 CM	3	PROLIFIC (>20 CULMS)	1	SHORT (<30 CM)	1	ERECT	7	LATE (two or more leaves still green)	9	WELL EXSERTED	3	EASY (>50% of grains removed)	China
IRIS_313-12275	MAGU	IND	YES	YES	YES	0	ABSENT	4	91-110 CM	3	PROLIFIC (>20 CULMS)	2	INTERMEDIATE (30-59 CM)	5	HORIZONTAL	7	LATE (two or more leaves still green)	9	WELL EXSERTED	3	EASY (>50% of grains removed)	China(Jiangxi)
IRIS_313-12278	MENALAVA	ADM	YES	YES	YES	0	ABSENT	6	131-150 CM	2	MEDIUM (10-20 CULMS)	2	INTERMEDIATE (30-59 CM)	5	HORIZONTAL	7	LATE (two or more leaves still green)	9	WELL EXSERTED	2	INTERMEDIATE (25 - 50% of grains removed)	Madagascar
IRIS_313-12279	RAMADITRA	JAP			YES
IRIS_313-12280	MAKALIOKA	IND	YES	YES	YES	0	ABSENT	5	111-130 CM	2	MEDIUM (10-20 CULMS)	2	INTERMEDIATE (30-59 CM)	3	SEMI-ERECT	7	LATE (two or more leaves still green)	9	WELL EXSERTED	3	EASY (>50% of grains removed)	Madagascar
IRIS_313-12281	SALAZANA	JAP
IRIS_313-12282	TSY MILA RO	IND	YES	YES	YES		ABSENT							5	HORIZONTAL	5	INTERMEDIATE (one leaf still green)	9	WELL EXSERTED	2	INTERMEDIATE (25 - 50% of grains removed)	Madagascar
IRIS_313-12283	VARY 5000 FOTSY	IND	YES	YES	YES	0	ABSENT	5	111-130 CM	2	MEDIUM (10-20 CULMS)	2	INTERMEDIATE (30-59 CM)	7	DESCENDING	7	LATE (two or more leaves still green)	9	WELL EXSERTED	1	DIFFICULT (few or no grains removed)	Madagascar
IRIS_313-12284	VARY GONY	IND	YES	YES	YES	0	ABSENT	5	111-130 CM	3	PROLIFIC (>20 CULMS)	2	INTERMEDIATE (30-59 CM)	3	SEMI-ERECT	7	LATE (two or more leaves still green)	9	WELL EXSERTED	3	EASY (>50% of grains removed)	Madagascar
IRIS_313-12285	PADI MIAT (KECIL)	JAP
IRIS_313-12286	EKAYIN SAW	IND	YES	YES	YES	0	ABSENT	5	111-130 CM	2	MEDIUM (10-20 CULMS)	2	INTERMEDIATE (30-59 CM)	3	SEMI-ERECT	7	LATE (two or more leaves still green)	9	WELL EXSERTED	3	EASY (>50% of grains removed)	Myanmar
IRIS_313-12287	KAUK HNYINGWA	IND	YES	YES	YES	0	ABSENT	5	111-130 CM	3	PROLIFIC (>20 CULMS)	2	INTERMEDIATE (30-59 CM)	3	SEMI-ERECT	5	INTERMEDIATE (one leaf still green)	9	WELL EXSERTED	3	EASY (>50% of grains removed)	Myanmar
IRIS_313-12288	NGWE-TOE-KYE	IND	YES	YES	YES	0	ABSENT	5	111-130 CM	1	SPARSE (<10 CULMS)	2	INTERMEDIATE (30-59 CM)	3	SEMI-ERECT	9	VERY LATE (all leaves still green)	9	WELL EXSERTED	2	INTERMEDIATE (25 - 50% of grains removed)	Myanmar
IRIS_313-12289	YARSABA	JAP
IRIS_313-12290	JON JAN	IND	YES	YES	YES	0	ABSENT	6	131-150 CM	3	PROLIFIC (>20 CULMS)	2	INTERMEDIATE (30-59 CM)	5	HORIZONTAL	7	LATE (two or more leaves still green)	9	WELL EXSERTED	3	EASY (>50% of grains removed)	Myanmar
IRIS_313-12291	NGA CHEKH FAT	IND	YES	YES	YES	0	ABSENT	6	131-150 CM	1	SPARSE (<10 CULMS)	2	INTERMEDIATE (30-59 CM)	5	HORIZONTAL	5	INTERMEDIATE (one leaf still green)	9	WELL EXSERTED	3	EASY (>50% of grains removed)	Myanmar
IRIS_313-12292	EMAHTAKYAN	IND	YES	YES	YES	0	ABSENT	6	131-150 CM	2	MEDIUM (10-20 CULMS)	2	INTERMEDIATE (30-59 CM)	7	DESCENDING	7	LATE (two or more leaves still green)	9	WELL EXSERTED	3	EASY (>50% of grains removed)	Myanmar
IRIS_313-12296	SABALINE	IND	YES	YES	YES		ABSENT							5	HORIZONTAL	9	VERY LATE (all leaves still green)	9	WELL EXSERTED	3	EASY (>50% of grains removed)	Myanmar
IRIS_313-12297	LOUK PASOM	IND	YES	YES	YES	0	ABSENT	4	91-110 CM	2	MEDIUM (10-20 CULMS)	2	INTERMEDIATE (30-59 CM)	3	SEMI-ERECT	5	INTERMEDIATE (one leaf still green)	9	WELL EXSERTED	3	EASY (>50% of grains removed)	Laos
IRIS_313-12299	MUANG TAY	JAP
IRIS_313-12300	NGAM KON DAM	IND	YES	YES	YES	0	ABSENT	6	131-150 CM	3	PROLIFIC (>20 CULMS)	2	INTERMEDIATE (30-59 CM)	3	SEMI-ERECT	7	LATE (two or more leaves still green)	9	WELL EXSERTED	3	EASY (>50% of grains removed)	Laos
IRIS_313-12301	Ngon	IND	YES	YES	YES	0	ABSENT	7	> 150 CM	2	MEDIUM (10-20 CULMS)	2	INTERMEDIATE (30-59 CM)	3	SEMI-ERECT	5	INTERMEDIATE (one leaf still green)	9	WELL EXSERTED	2	INTERMEDIATE (25 - 50% of grains removed)	Laos
IRIS_313-12302	0	IND	YES	YES	YES	0	ABSENT	6	131-150 CM	2	MEDIUM (10-20 CULMS)	2	INTERMEDIATE (30-59 CM)	3	SEMI-ERECT	5	INTERMEDIATE (one leaf still green)	9	WELL EXSERTED	1	DIFFICULT (few or no grains removed)	Laos
IRIS_313-12303	0	IND	YES	YES	YES	0	ABSENT	5	111-130 CM	2	MEDIUM (10-20 CULMS)	2	INTERMEDIATE (30-59 CM)	3	SEMI-ERECT	5	INTERMEDIATE (one leaf still green)	9	WELL EXSERTED	2	INTERMEDIATE (25 - 50% of grains removed)	Laos
IRIS_313-12305	Pa kheng khaw	IND	YES	YES	YES	0	ABSENT	4	91-110 CM	2	MEDIUM (10-20 CULMS)	2	INTERMEDIATE (30-59 CM)	3	SEMI-ERECT	5	INTERMEDIATE (one leaf still green)	9	WELL EXSERTED	3	EASY (>50% of grains removed)	Laos
IRIS_313-12307	POU	JAP
IRIS_313-12308	SAM SI	IND	YES	YES	YES	0	ABSENT	7	> 150 CM	2	MEDIUM (10-20 CULMS)	2	INTERMEDIATE (30-59 CM)	1	ERECT	5	INTERMEDIATE (one leaf still green)	9	WELL EXSERTED	2	INTERMEDIATE (25 - 50% of grains removed)	Laos
IRIS_313-12309	Sanpatong nyay	IND	YES	YES	YES	0	ABSENT	7	> 150 CM	2	MEDIUM (10-20 CULMS)	2	INTERMEDIATE (30-59 CM)	5	HORIZONTAL	7	LATE (two or more leaves still green)	9	WELL EXSERTED	2	INTERMEDIATE (25 - 50% of grains removed)	Laos
IRIS_313-12311	TAM	JAP
IRIS_313-12312	TA SENG	JAP
IRIS_313-12313	Lai hin	JAP
IRIS_313-12319	PSBRC18	IND	YES	YES	YES	0	ABSENT	3	71-90 CM	3	PROLIFIC (>20 CULMS)	1	SHORT (<30 CM)	1	ERECT	7	LATE (two or more leaves still green)	9	WELL EXSERTED	3	EASY (>50% of grains removed)	Philippines
IRIS_313-12321	0	JAP
IRIS_313-12322	VOK	JAP
IRIS_313-12323	BAN KEO	JAP
IRIS_313-12324	BER YA	JAP
IRIS_313-12325	DISSI	IND	YES	YES	YES	0	ABSENT							1	ERECT	7	LATE (two or more leaves still green)	7	MODERATELY WELL EXSERTED	2	INTERMEDIATE (25 - 50% of grains removed)	Cameroon
IRIS_313-12329	CHAO DO	IND	YES	YES	YES	0	ABSENT	3	71-90 CM	2	MEDIUM (10-20 CULMS)	2	INTERMEDIATE (30-59 CM)	3	SEMI-ERECT	5	INTERMEDIATE (one leaf still green)	9	WELL EXSERTED	2	INTERMEDIATE (25 - 50% of grains removed)	Laos
IRIS_313-12330	CHAO PEE	JAP
IRIS_313-12332	Deng nyay	JAP
IRIS_313-12334	Do khaw	IND	YES	YES	YES	0	ABSENT	5	111-130 CM	3	PROLIFIC (>20 CULMS)	2	INTERMEDIATE (30-59 CM)	3	SEMI-ERECT	5	INTERMEDIATE (one leaf still green)	9	WELL EXSERTED	3	EASY (>50% of grains removed)	Laos
IRIS_313-12336	DO LEUANG	JAP
IRIS_313-12337	Dok hien noi	JAP
IRIS_313-12340	Nyao	JAP
IRIS_313-12341	Nyon	JAP
IRIS_313-12342	Hai na	JAP
IRIS_313-12344	Khao	JAP
IRIS_313-12345	Vieng	JAP
IRIS_313-12346	Lab	JAP
IRIS_313-12347	LAI DAM	JAP
IRIS_313-12348	LOUK NOK	JAP
IRIS_313-12349	MAK KHEUA DENG	JAP
IRIS_313-12350	MAK KHEUA KANG	JAP
IRIS_313-12351	Khao louang	JAP
IRIS_313-12352	MEE	JAP
IRIS_313-12353	MOK	JAP
IRIS_313-12354	Nasaeng	IND	YES	YES	YES	0	ABSENT	5	111-130 CM	2	MEDIUM (10-20 CULMS)	2	INTERMEDIATE (30-59 CM)	1	ERECT	7	LATE (two or more leaves still green)	9	WELL EXSERTED	2	INTERMEDIATE (25 - 50% of grains removed)	Laos
IRIS_313-12355	Nasaeng	IND	YES	YES	YES	1	SHORT AND PARTLY AWNED	3	71-90 CM	2	MEDIUM (10-20 CULMS)	1	SHORT (<30 CM)	1	ERECT	7	LATE (two or more leaves still green)	9	WELL EXSERTED	3	EASY (>50% of grains removed)	Laos
IRIS_313-15896	FEDEARROZ 50	IND	YES	YES	YES		NA	NA	NA	NA	NA	NA	NA	NA	NA	NA	NA	NA	NA	NA	NA	Colombia
IRIS_313-15897	SANHUANGZHAN NO 2	IND	YES	YES	YES		NA	NA	NA	NA	NA	NA	NA	NA	NA	NA	NA	NA	NA	NA	NA	China(Guangdong)
IRIS_313-15898	IR 4630-22-2-5-1-3	IND	YES	YES	YES		NA	NA	NA	NA	NA	NA	NA	NA	NA	NA	NA	NA	NA	NA	NA	Philippines
IRIS_313-15899	IR 45427-2B-2-2B-1-1	IND	YES	YES	YES		NA	NA	NA	NA	NA	NA	NA	NA	NA	NA	NA	NA	NA	NA	NA	Philippines
IRIS_313-15900	IR 84196-12-32(SAMBHA MAHSURI + SUB1)	IND	YES	YES	YES		NA	NA	NA	NA	NA	NA	NA	NA	NA	NA	NA	NA	NA	NA	NA	Philippines
IRIS_313-15901	IR 77298-14-1-2-10	IND	YES	YES	YES		NA	NA	NA	NA	NA	NA	NA	NA	NA	NA	NA	NA	NA	NA	NA	Philippines
IRIS_313-15902	IR 77186-122-2-2-3	IND	YES	YES	YES		NA	NA	NA	NA	NA	NA	NA	NA	NA	NA	NA	NA	NA	NA	NA	Philippines
IRIS_313-15903	IAC 165	IND	YES	YES	YES		NA	NA	NA	NA	NA	NA	NA	NA	NA	NA	NA	NA	NA	NA	NA	Brazil
IRIS_313-15904	JINBUBYEO	JAP
IRIS_313-15905	WAB 56-125	JAP
IRIS_313-15906	IR 73571-3B-11-3-K2	IND	YES	YES	YES		NA	NA	NA	NA	NA	NA	NA	NA	NA	NA	NA	NA	NA	NA	NA	Philippines
IRIS_313-15907	INIA TACUARI	JAP
IRIS_313-15908	COLOMBIA XXI	AUS	YES	YES	YES		NA	NA	NA	NA	NA	NA	NA	NA	NA	NA	NA	NA	NA	NA	NA	Colombia
IRIS_313-15909	IET 14720	ARO	YES	YES	YES		NA	NA	NA	NA	NA	NA	NA	NA	NA	NA	NA	NA	NA	NA	NA	na
IRIS_313-15910	CYPRESS	JAP
IRIS_313-7620	GAMBIAKA	IND	YES	YES	YES		NA	NA	NA	NA	NA	NA	NA	NA	NA	NA	NA	NA	NA	NA	NA	Burkina Faso
IRIS_313-7635	SEQ93	IND	YES	YES	YES		NA	NA	NA	NA	NA	NA	NA	NA	NA	NA	NA	NA	NA	NA	NA	na
IRIS_313-7636	ADNY 11	IND	YES	YES	YES		NA	NA	NA	NA	NA	NA	NA	NA	NA	NA	NA	NA	NA	NA	NA	Mali
IRIS_313-7638	ANGIFOTSY 685	IND	YES	YES	YES		NA	NA	NA	NA	NA	NA	NA	NA	NA	NA	NA	NA	NA	NA	NA	Madagascar
IRIS_313-7641	B 6144-MR-6-0-0	IND	YES	YES	YES		NA	NA	NA	NA	NA	NA	NA	NA	NA	NA	NA	NA	NA	NA	NA	Indonesia
IRIS_313-7646	BETSILAIZINA	ADM	YES	YES	YES		NA	NA	NA	NA	NA	NA	NA	NA	NA	NA	NA	NA	NA	NA	NA	Madagascar
IRIS_313-7650	BOTOHAVANA 139	IND	YES	YES	YES		NA	NA	NA	NA	NA	NA	NA	NA	NA	NA	NA	NA	NA	NA	NA	Madagascar
IRIS_313-7651	BOTRA MAITSO	IND	YES	YES	YES		NA	NA	NA	NA	NA	NA	NA	NA	NA	NA	NA	NA	NA	NA	NA	Madagascar
IRIS_313-7654	BOUAKE 189	IND	YES	YES	YES		NA	NA	NA	NA	NA	NA	NA	NA	NA	NA	NA	NA	NA	NA	NA	Ivory_Coast
IRIS_313-7664	CICA 8	IND	YES	YES	YES		NA	NA	NA	NA	NA	NA	NA	NA	NA	NA	NA	NA	NA	NA	NA	Colombia
IRIS_313-7665	CT 6510-24-1-2	IND	YES	YES	YES		NA	NA	NA	NA	NA	NA	NA	NA	NA	NA	NA	NA	NA	NA	NA	Colombia
IRIS_313-7668	DANAU LAUT TAWAR	IND	YES	YES	YES		NA	NA	NA	NA	NA	NA	NA	NA	NA	NA	NA	NA	NA	NA	NA	Indonesia
IRIS_313-7681	H15-23-DA	IND	YES	YES	YES		NA	NA	NA	NA	NA	NA	NA	NA	NA	NA	NA	NA	NA	NA	NA	Mali
IRIS_313-7684	IR 1561-228-3-3	IND	YES	YES	YES	0	ABSENT	2	51-70 CM	2	MEDIUM (10-20 CULMS)	2	INTERMEDIATE (30-59 CM)	1	ERECT	9	VERY LATE (all leaves still green)	9	WELL EXSERTED	2	INTERMEDIATE (25 - 50% of grains removed)	Philippines
IRIS_313-7685	IR 19746-28-2-2	IND	YES	YES	YES	0	ABSENT	2	51-70 CM	3	PROLIFIC (>20 CULMS)	2	INTERMEDIATE (30-59 CM)	1	ERECT	5	INTERMEDIATE (one leaf still green)	7	MODERATELY WELL EXSERTED	3	EASY (>50% of grains removed)	Philippines
IRIS_313-7688	IR 22	IND	YES	YES	YES	0	ABSENT	3	71-90 CM	2	MEDIUM (10-20 CULMS)	2	INTERMEDIATE (30-59 CM)	3	SEMI-ERECT	9	VERY LATE (all leaves still green)	9	WELL EXSERTED	2	INTERMEDIATE (25 - 50% of grains removed)	Philippines
IRIS_313-7689	IR 2307-247-2-2-3	IND	YES	YES	YES	0	ABSENT	2	51-70 CM	3	PROLIFIC (>20 CULMS)	1	SHORT (<30 CM)	1	ERECT	5	INTERMEDIATE (one leaf still green)	5	EXSERTED	3	EASY (>50% of grains removed)	Philippines
IRIS_313-7690	IR 2344-P1 PB-9-3-2B	IND	YES	YES	YES	1	SHORT AND PARTLY AWNED	3	71-90 CM	2	MEDIUM (10-20 CULMS)	2	INTERMEDIATE (30-59 CM)	5	HORIZONTAL	9	VERY LATE (all leaves still green)	5	EXSERTED	1	DIFFICULT (few or no grains removed)	Philippines
IRIS_313-7691	IR 28	IND	YES	YES	YES	0	ABSENT	3	71-90 CM	2	MEDIUM (10-20 CULMS)	1	SHORT (<30 CM)	1	ERECT	9	VERY LATE (all leaves still green)	9	WELL EXSERTED	2	INTERMEDIATE (25 - 50% of grains removed)	Philippines
IRIS_313-7696	IR 55411-50	IND	YES	YES	YES		NA	NA	NA	NA	NA	NA	NA	NA	NA	NA	NA	NA	NA	NA	NA	Philippines
IRIS_313-7698	IR 57920-AC-25-2-B	IND	YES	YES	YES		NA	NA	NA	NA	NA	NA	NA	NA	NA	NA	NA	NA	NA	NA	NA	Philippines
IRIS_313-7699	IR 57924-24	IND	YES	YES	YES		NA	NA	NA	NA	NA	NA	NA	NA	NA	NA	NA	NA	NA	NA	NA	Philippines
IRIS_313-7719	KOGONI 91-1	IND	YES	YES	YES		NA	NA	NA	NA	NA	NA	NA	NA	NA	NA	NA	NA	NA	NA	NA	Mali
IRIS_313-7720	LAITRA	IND	YES	YES	YES		NA	NA	NA	NA	NA	NA	NA	NA	NA	NA	NA	NA	NA	NA	NA	Madagascar
IRIS_313-7722	LATSIBOZAKA 112-1	ADM	YES	YES	YES		NA	NA	NA	NA	NA	NA	NA	NA	NA	NA	NA	NA	NA	NA	NA	Madagascar
IRIS_313-7725	MADINIKA 1329	ADM	YES	YES	YES		NA	NA	NA	NA	NA	NA	NA	NA	NA	NA	NA	NA	NA	NA	NA	Madagascar
IRIS_313-7728	MAMORIAKA 114	IND	YES	YES	YES		NA	NA	NA	NA	NA	NA	NA	NA	NA	NA	NA	NA	NA	NA	NA	Madagascar
IRIS_313-7736	NONA BOKRA	IND	YES	YES	YES	0	ABSENT	3	71-90 CM	2	MEDIUM (10-20 CULMS)	1	SHORT (<30 CM)	3	SEMI-ERECT	9	VERY LATE (all leaves still green)	3	PARTLY EXSERTED	2	INTERMEDIATE (25 - 50% of grains removed)	India
IRIS_313-7758	ROJOKELY	IND	YES	YES	YES		NA	NA	NA	NA	NA	NA	NA	NA	NA	NA	NA	NA	NA	NA	NA	Madagascar
IRIS_313-7766	SAHEL 108	IND	YES	YES	YES		NA	NA	NA	NA	NA	NA	NA	NA	NA	NA	NA	NA	NA	NA	NA	Senegal
IRIS_313-7769	SALUMPIKIT	IND	YES	YES	YES		NA	NA	NA	NA	NA	NA	NA	NA	NA	NA	NA	NA	NA	NA	NA	Philippines
IRIS_313-7770	SAMBALA MALO	IND	YES	YES	YES		NA	NA	NA	NA	NA	NA	NA	NA	NA	NA	NA	NA	NA	NA	NA	Mali
IRIS_313-7773	SEBERANG MR77	IND	YES	YES	YES		NA	NA	NA	NA	NA	NA	NA	NA	NA	NA	NA	NA	NA	NA	NA	Mali
IRIS_313-7778	SOMCAU 70 A	IND	YES	YES	YES		NA	NA	NA	NA	NA	NA	NA	NA	NA	NA	NA	NA	NA	NA	NA	Vietnam
IRIS_313-7780	SONA(IET 1991)	IND	YES	YES	YES	0	ABSENT	4	91-110 CM	3	PROLIFIC (>20 CULMS)	1	SHORT (<30 CM)	1	ERECT	9	VERY LATE (all leaves still green)	3	PARTLY EXSERTED	2	INTERMEDIATE (25 - 50% of grains removed)	India
IRIS_313-7792	TSIPALA 1231	IND	YES	YES	YES		NA	NA	NA	NA	NA	NA	NA	NA	NA	NA	NA	NA	NA	NA	NA	Madagascar
IRIS_313-7793	TSIPALA B160	ADM	YES	YES	YES		NA	NA	NA	NA	NA	NA	NA	NA	NA	NA	NA	NA	NA	NA	NA	Madagascar
IRIS_313-7795	TSIPALA MENA 626	ADM	YES	YES	YES		NA	NA	NA	NA	NA	NA	NA	NA	NA	NA	NA	NA	NA	NA	NA	Madagascar
IRIS_313-7797	UPL RI-7	IND	YES	YES	YES		NA	NA	NA	NA	NA	NA	NA	NA	NA	NA	NA	NA	NA	NA	NA	Philippines
IRIS_313-7799	VARY LAVA DE MAROVATO	IND	YES	YES	YES		NA	NA	NA	NA	NA	NA	NA	NA	NA	NA	NA	NA	NA	NA	NA	Madagascar
IRIS_313-7807	WAS 170-B-B-1-1	IND	YES	YES	YES		NA	NA	NA	NA	NA	NA	NA	NA	NA	NA	NA	NA	NA	NA	NA	Senegal
IRIS_313-7808	WAS 173-B-B-6-2-2	IND	YES	YES			NA	NA	NA	NA	NA	NA	NA	NA	NA	NA	NA	NA	NA	NA	NA	Senegal
IRIS_313-7809	WAS 174-B-3-5	IND	YES	YES	YES		NA	NA	NA	NA	NA	NA	NA	NA	NA	NA	NA	NA	NA	NA	NA	Senegal
IRIS_313-7815	WAS 198-B-3-1-3	IND	YES	YES	YES		NA	NA	NA	NA	NA	NA	NA	NA	NA	NA	NA	NA	NA	NA	NA	Senegal
IRIS_313-7816	WAS 199-B-1-2-1	IND	YES	YES	YES		NA	NA	NA	NA	NA	NA	NA	NA	NA	NA	NA	NA	NA	NA	NA	Senegal
IRIS_313-7819	WAS 203-B-B-2-4-1	IND	YES	YES	YES		NA	NA	NA	NA	NA	NA	NA	NA	NA	NA	NA	NA	NA	NA	NA	Senegal
IRIS_313-7820	WAS 206-B-B-2-2-1	IND	YES	YES	YES		NA	NA	NA	NA	NA	NA	NA	NA	NA	NA	NA	NA	NA	NA	NA	Senegal
IRIS_313-7824	WAS 21-B-B-20-4-3-3	IND	YES	YES	YES		NA	NA	NA	NA	NA	NA	NA	NA	NA	NA	NA	NA	NA	NA	NA	Senegal
IRIS_313-7826	WAS 33-B-B-15-1-4-5	IND	YES	YES	YES		NA	NA	NA	NA	NA	NA	NA	NA	NA	NA	NA	NA	NA	NA	NA	Senegal
IRIS_313-7832	WAS 63-22-5-9-10-1	IND	YES	YES	YES		NA	NA	NA	NA	NA	NA	NA	NA	NA	NA	NA	NA	NA	NA	NA	Senegal
IRIS_313-7838	62667	JAP
IRIS_313-7850	BODA 148-3	JAP			YES
IRIS_313-7856	CHA LOY OE	JAP
IRIS_313-7859	CIRAD 358	JAP
IRIS_313-7863	CIRAD 403	JAP
IRIS_313-7866	CNA-7BO11>33-13-6-1	ADM	YES	YES			NA	NA	NA	NA	NA	NA	NA	NA	NA	NA	NA	NA	NA	NA	NA	Colombia
IRIS_313-7868	CT13582-15-5-M	JAP
IRIS_313-7870	CUIABANA	JAP
IRIS_313-7876	DINORADO	JAP
IRIS_313-7883	GANIGI	JAP
IRIS_313-7885	GOGO	JAP
IRIS_313-7902	IR 63380-16	JAP
IRIS_313-7907	IR 68704-145-1-1-B	ADM
IRIS_313-7909	IR 71525-19-1-1	ADM
IRIS_313-7911	IR 72967-12-2-3	IND	YES	YES	YES		NA	NA	NA	NA	NA	NA	NA	NA	NA	NA	NA	NA	NA	NA	NA	Philippines
IRIS_313-7912	IRAT 104	JAP
IRIS_313-7914	IRAT 112	JAP
IRIS_313-7922	IRAT 234	JAP
IRIS_313-7924	IRAT 335	ADM
IRIS_313-7933	KAKANI 2	ADM
IRIS_313-7959	MITSANGANAHIJERY	JAP	YES	YES	YES		NA	NA	NA	NA	NA	NA	NA	NA	NA	NA	NA	NA	NA	NA	NA	Madagascar
IRIS_313-7992	VARY LAVA 90	JAP
IRIS_313-7993	VARY LAVA DE BETAFO	JAP	YES	YES	YES		NA	NA	NA	NA	NA	NA	NA	NA	NA	NA	NA	NA	NA	NA	NA	Madagascar
IRIS_313-7994	VARY MADINIKA 3566	JAP			YES
IRIS_313-8003	IR 47686-09-01-B-1	JAP
IRIS_313-8010	IR 71524-44-1-1	JAP
IRIS_313-8011	VIETNAM1	JAP
IRIS_313-8023	RIZZOTTO 51-1	JAP
IRIS_313-8024	RIBE 253	JAP
IRIS_313-8025	ITALPATNA 48	JAP
IRIS_313-8026	GIOVANNI MARCHETTI	JAP
IRIS_313-8027	ANSEATICO	JAP
IRIS_313-8029	GRITNA	JAP
IRIS_313-8031	RUBINO	JAP
IRIS_313-8032	PIEMONTE	JAP
IRIS_313-8033	LOMELLINO	JAP
IRIS_313-8037	DORELLA	JAP
IRIS_313-8039	LOTO	JAP
IRIS_313-8041	GRALDO	JAP
IRIS_313-8044	GOLFO	JAP
IRIS_313-8046	PLUS	JAP	YES	YES			NA	NA	NA	NA	NA	NA	NA	NA	NA	NA	NA	NA	NA	NA	NA	Italy
IRIS_313-8048	RONCOLO	JAP
IRIS_313-8049	LORD	JAP
IRIS_313-8050	MIARA	JAP
IRIS_313-8052	SMERALDO	JAP
IRIS_313-8053	RUBIDIO	JAP
IRIS_313-8057	79 UPLA	JAP
IRIS_313-8058	91 UPLA	JAP	YES	YES			NA	NA	NA	NA	NA	NA	NA	NA	NA	NA	NA	NA	NA	NA	NA	Argentina
IRIS_313-8060	77 UPLA	JAP
IRIS_313-8061	75 UPLA	JAP
IRIS_313-8062	80 UPLA	JAP
IRIS_313-8063	104 UPLA	JAP
IRIS_313-8064	32 UPLA	JAP
IRIS_313-8065	SAMBA	JAP
IRIS_313-8066	GHIBLI	JAP
IRIS_313-8067	MEDUSA	IND	YES	YES			NA	NA	NA	NA	NA	NA	NA	NA	NA	NA	NA	NA	NA	NA	NA	Italy
IRIS_313-8068	ORIONE	IND	YES	YES	YES		NA	NA	NA	NA	NA	NA	NA	NA	NA	NA	NA	NA	NA	NA	NA	Italy
IRIS_313-8069	ARIANA	IND	YES	YES	YES		NA	NA	NA	NA	NA	NA	NA	NA	NA	NA	NA	NA	NA	NA	NA	Romania
IRIS_313-8072	CENTURY PATNA	JAP
IRIS_313-8073	DAWN CI 9534	AUS	YES	YES			NA	NA	NA	NA	NA	NA	NA	NA	NA	NA	NA	NA	NA	NA	NA	United States of America
IRIS_313-8074	GOOLARAH	JAP
IRIS_313-8075	HARRA	JAP
IRIS_313-8076	PELDE	JAP
IRIS_313-8084	CAPATAZ	JAP
IRIS_313-8085	CLOT	JAP
IRIS_313-8087	FRANCES	JAP
IRIS_313-8090	MARENY	JAP
IRIS_313-8095	SHSS 53	JAP
IRIS_313-8096	SR 113	JAP
IRIS_313-8097	ULLAL	JAP
IRIS_313-8099	FLIPPER	JAP
IRIS_313-8102	BLUE BONNET	JAP
IRIS_313-8105	THAIPERLA	JAP
IRIS_313-8109	CAMPINO	JAP
IRIS_313-8111	CARRICO	JAP
IRIS_313-8112	CHIPKA	JAP
IRIS_313-8113	ESCARLATE	JAP
IRIS_313-8114	FAISCA	JAP
IRIS_313-8115	FAMILIA 181	JAP
IRIS_313-8116	HAREM	JAP
IRIS_313-8118	IBO 400	JAP			YES
IRIS_313-8119	JUBILIENI	JAP
IRIS_313-8121	MESTRE	JAP
IRIS_313-8123	MUGA	JAP
IRIS_313-8124	OTA	JAP
IRIS_313-8125	PLOVDIV 22	JAP
IRIS_313-8126	PLOVDIV 24	JAP
IRIS_313-8127	POLIZESTI 28	JAP
IRIS_313-8128	PRECOZ 2 F A	JAP
IRIS_313-8129	RODINA	JAP
IRIS_313-8132	RUBI	JAP
IRIS_313-8134	S 102-2	JAP
IRIS_313-8135	SAEDINENIE	JAP
IRIS_313-8136	SAFARI	JAP
IRIS_313-8137	SAGRES	JAP
IRIS_313-8138	SALOIO	JAP
IRIS_313-8139	SANDOCA	JAP			YES
IRIS_313-8140	SHANGAI	JAP
IRIS_313-8141	SELN 244 A6-20	JAP
IRIS_313-8142	SETTANTUNO	JAP
IRIS_313-8143	SLAVA	JAP
IRIS_313-8145	SUPER	JAP
IRIS_313-8147	T 757	JAP
IRIS_313-8148	TIMICH 108	JAP
IRIS_313-8149	TOPAZIO	JAP
IRIS_313-8151	VALTEJO	JAP
IRIS_313-8154	GIGANTE VERCELLI	JAP
IRIS_313-8155	KULON	JAP
IRIS_313-8158	CT 23	JAP
IRIS_313-8159	CT 36	JAP
IRIS_313-8160	CT 58	JAP
IRIS_313-8161	CNA 4081	IND	YES	YES	YES		NA	NA	NA	NA	NA	NA	NA	NA	NA	NA	NA	NA	NA	NA	NA	Brazil
IRIS_313-8162	RPC 12	JAP
IRIS_313-8164	YRM 6-2	JAP
IRIS_313-8165	CIGALON	JAP
IRIS_313-8166	CALENDAL	JAP
IRIS_313-8167	DELTA	JAP
IRIS_313-8168	ARLESIENNE	JAP
IRIS_313-8170	MEJANES 2	JAP
IRIS_313-8171	AUGUSTZA	JAP
IRIS_313-8172	FIDJI	ADM	YES	YES			NA	NA	NA	NA	NA	NA	NA	NA	NA	NA	NA	NA	NA	NA	NA	Philippines
IRIS_313-8173	A 201	JAP
IRIS_313-8177	AUGUSTO	JAP
IRIS_313-8180	DELLMONT	JAP
IRIS_313-8183	DREW	JAP
IRIS_313-8184	FRAGRANCE	ARO			YES
IRIS_313-8185	GLADIO	JAP
IRIS_313-8186	JACINTO	JAP
IRIS_313-8192	L 205	JAP
IRIS_313-8193	LACASSINE	JAP	YES	YES			NA	NA	NA	NA	NA	NA	NA	NA	NA	NA	NA	NA	NA	NA	NA	United States of America
IRIS_313-8195	LUXOR	JAP
IRIS_313-8200	OPALE	JAP
IRIS_313-8202	REXMONT	JAP
IRIS_313-8204	S 102	JAP
IRIS_313-8205	SALVO	JAP
IRIS_313-8208	LUSITO IRRADIADO 859-85-2	JAP
IRIS_313-8209	ALEXANDROS	JAP
IRIS_313-8212	GIZA 178	IND	YES	YES	YES		NA	NA	NA	NA	NA	NA	NA	NA	NA	NA	NA	NA	NA	NA	NA	Egypt
IRIS_313-8213	GRAAL	JAP
IRIS_313-8214	MELAS	JAP
IRIS_313-8215	MERLE	IND	YES	YES	YES		NA	NA	NA	NA	NA	NA	NA	NA	NA	NA	NA	NA	NA	NA	NA	France
IRIS_313-8216	ROXANI	JAP
IRIS_313-8217	SAKHA 102	JAP
IRIS_313-8218	SAKHA 103	JAP
IRIS_313-8232	IR 62266-42-6-2	ADM
IRIS_313-8244	POKKALI	IND	YES	YES	YES	0	ABSENT	5	111-130 CM	2	MEDIUM (10-20 CULMS)	1	SHORT (<30 CM)	1	ERECT	1	VERY EARLY (leaves dried before grain mature)	9	WELL EXSERTED	2	INTERMEDIATE (25 - 50% of grains removed)	Sri Lanka
IRIS_313-8252	JAGLI BORO	AUS	YES	YES	YES	5	SHORT AND FULLY AWNED	4	91-110 CM	3	PROLIFIC (>20 CULMS)	2	INTERMEDIATE (30-59 CM)	3	SEMI-ERECT	9	VERY LATE (all leaves still green)	9	WELL EXSERTED	3	EASY (>50% of grains removed)	Bangladesh
IRIS_313-8253	KHAO DAWK MALI 105	IND	YES	YES	YES	0	ABSENT	6	131-150 CM	2	MEDIUM (10-20 CULMS)	2	INTERMEDIATE (30-59 CM)	5	HORIZONTAL	9	VERY LATE (all leaves still green)	3	PARTLY EXSERTED	3	EASY (>50% of grains removed)	Thailand
IRIS_313-8256	GERDEH	JAP			YES
IRIS_313-8265	CO 39	IND	YES	YES	YES	0	ABSENT	2	51-70 CM	2	MEDIUM (10-20 CULMS)	2	INTERMEDIATE (30-59 CM)	3	SEMI-ERECT	3	EARLY (all leaves have lost green colour)	5	EXSERTED	1	DIFFICULT (few or no grains removed)	India
IRIS_313-8268	CHHOTE DHAN	ARO	YES	YES	YES	0	ABSENT	3	71-90 CM	1	SPARSE (<10 CULMS)	2	INTERMEDIATE (30-59 CM)	5	HORIZONTAL	9	VERY LATE (all leaves still green)	9	WELL EXSERTED	3	EASY (>50% of grains removed)	Nepal
IRIS_313-8277	K 2 C 14	JAP
IRIS_313-8279	SAWAH	JAP			YES
IRIS_313-8283	KOYRA	AUS	YES	YES	YES		ABSENT							5	HORIZONTAL	5	INTERMEDIATE (one leaf still green)	5	EXSERTED	3	EASY (>50% of grains removed)	Bangladesh
IRIS_313-8285	KATY	JAP
IRIS_313-8288	AVO	IND	YES	YES	YES	0	ABSENT	4	91-110 CM	2	MEDIUM (10-20 CULMS)	2	INTERMEDIATE (30-59 CM)	3	SEMI-ERECT	9	VERY LATE (all leaves still green)	9	WELL EXSERTED	3	EASY (>50% of grains removed)	Madagascar
IRIS_313-8291	KEDOT	IND	YES	YES	YES	0	ABSENT	7	> 150 CM	2	MEDIUM (10-20 CULMS)	2	INTERMEDIATE (30-59 CM)	3	SEMI-ERECT	7	LATE (two or more leaves still green)	7	MODERATELY WELL EXSERTED	3	EASY (>50% of grains removed)	Indonesia
IRIS_313-8292	CARREON	IND	YES	YES	YES	0	ABSENT	5	111-130 CM	2	MEDIUM (10-20 CULMS)	2	INTERMEDIATE (30-59 CM)	5	HORIZONTAL	9	VERY LATE (all leaves still green)	9	WELL EXSERTED	3	EASY (>50% of grains removed)	Philippines
IRIS_313-8293	SAGNADE	IND	YES	YES	YES	0	ABSENT	7	> 150 CM	2	MEDIUM (10-20 CULMS)	2	INTERMEDIATE (30-59 CM)	3	SEMI-ERECT	9	VERY LATE (all leaves still green)	9	WELL EXSERTED	2	INTERMEDIATE (25 - 50% of grains removed)	Senegal
IRIS_313-8302	KAMJA	ADM
IRIS_313-8303	SURMATIYA	IND	YES	YES	YES	0	ABSENT	5	111-130 CM	2	MEDIUM (10-20 CULMS)	2	INTERMEDIATE (30-59 CM)	1	ERECT	7	LATE (two or more leaves still green)	7	MODERATELY WELL EXSERTED	3	EASY (>50% of grains removed)	India
IRIS_313-8305	URAIBOOL	IND	YES	YES	YES	1	SHORT AND PARTLY AWNED	6	131-150 CM	3	PROLIFIC (>20 CULMS)	2	INTERMEDIATE (30-59 CM)	5	HORIZONTAL	9	VERY LATE (all leaves still green)	9	WELL EXSERTED	3	EASY (>50% of grains removed)	India
IRIS_313-8306	PULUTHI KARAN(MIXED)	IND	YES	YES	YES		ABSENT							3	SEMI-ERECT	5	INTERMEDIATE (one leaf still green)	9	WELL EXSERTED	3	EASY (>50% of grains removed)	India
IRIS_313-8312	BATU	IND	YES	YES	YES	0	ABSENT	6	131-150 CM	2	MEDIUM (10-20 CULMS)	2	INTERMEDIATE (30-59 CM)			7	LATE (two or more leaves still green)	9	WELL EXSERTED	2	INTERMEDIATE (25 - 50% of grains removed)	Malaysia
IRIS_313-8314	BEUREUM MEULIT	JAP
IRIS_313-8315	ARC 11867	IND	YES	YES	YES	1	SHORT AND PARTLY AWNED	6	131-150 CM	2	MEDIUM (10-20 CULMS)	2	INTERMEDIATE (30-59 CM)	7	DESCENDING	9	VERY LATE (all leaves still green)	9	WELL EXSERTED	3	EASY (>50% of grains removed)	India
IRIS_313-8316	RADIN PAHANG	IND	YES	YES	YES	0	ABSENT	6	131-150 CM	2	MEDIUM (10-20 CULMS)	2	INTERMEDIATE (30-59 CM)	5	HORIZONTAL	9	VERY LATE (all leaves still green)	9	WELL EXSERTED	3	EASY (>50% of grains removed)	Malaysia
IRIS_313-8321	BHADOIA 303	AUS	YES	YES	YES	5	SHORT AND FULLY AWNED	5	111-130 CM	3	PROLIFIC (>20 CULMS)	1	SHORT (<30 CM)	5	HORIZONTAL	1	VERY EARLY (leaves dried before grain mature)	9	WELL EXSERTED	2	INTERMEDIATE (25 - 50% of grains removed)	Bangladesh
IRIS_313-8323	REXARK ROGUE	JAP
IRIS_313-8324	POENOET HITAM	ADM			YES
IRIS_313-8326	JC1	ARO	YES	YES	YES	0	ABSENT	5	111-130 CM	2	MEDIUM (10-20 CULMS)	1	SHORT (<30 CM)	1	ERECT	1	VERY EARLY (leaves dried before grain mature)	9	WELL EXSERTED	2	INTERMEDIATE (25 - 50% of grains removed)	India
IRIS_313-8332	ARC 15091	IND	YES	YES	YES	1	SHORT AND PARTLY AWNED	5	111-130 CM	2	MEDIUM (10-20 CULMS)	2	INTERMEDIATE (30-59 CM)	7	DESCENDING	9	VERY LATE (all leaves still green)	7	MODERATELY WELL EXSERTED	3	EASY (>50% of grains removed)	India
IRIS_313-8339	BOND	JAP
IRIS_313-8341	BAT DO	IND	YES	YES	YES	0	ABSENT	5	111-130 CM	2	MEDIUM (10-20 CULMS)	2	INTERMEDIATE (30-59 CM)	1	ERECT	1	VERY EARLY (leaves dried before grain mature)	9	WELL EXSERTED	2	INTERMEDIATE (25 - 50% of grains removed)	Vietnam
IRIS_313-8342	KURULU WEE(WHITE)	AUS	YES	YES			ABSENT							1	ERECT	7	LATE (two or more leaves still green)	9	WELL EXSERTED	3	EASY (>50% of grains removed)	Sri Lanka
IRIS_313-8349	LATA MONA	IND	YES	YES	YES	0	ABSENT	6	131-150 CM	2	MEDIUM (10-20 CULMS)	3	TALL (>59 CM)	5	HORIZONTAL	1	VERY EARLY (leaves dried before grain mature)	9	WELL EXSERTED	3	EASY (>50% of grains removed)	Bangladesh
IRIS_313-8356	BLICCA	JAP
IRIS_313-8368	MENTIK TJERE BELUT	IND	YES	YES	YES	0	ABSENT	6	131-150 CM	2	MEDIUM (10-20 CULMS)	2	INTERMEDIATE (30-59 CM)	5	HORIZONTAL	9	VERY LATE (all leaves still green)	9	WELL EXSERTED	3	EASY (>50% of grains removed)	Indonesia
IRIS_313-8380	SAN CHIAO TSWEN	IND	YES	YES	YES	0	ABSENT	4	91-110 CM	3	PROLIFIC (>20 CULMS)	1	SHORT (<30 CM)	3	SEMI-ERECT	9	VERY LATE (all leaves still green)	9	WELL EXSERTED	2	INTERMEDIATE (25 - 50% of grains removed)	China(Sichuan)
IRIS_313-8381	PURAK SIRIBA	JAP			YES
IRIS_313-8382	ARC 13252	AUS	YES	YES		0	ABSENT	6	131-150 CM	2	MEDIUM (10-20 CULMS)	2	INTERMEDIATE (30-59 CM)	5	HORIZONTAL	9	VERY LATE (all leaves still green)	9	WELL EXSERTED	3	EASY (>50% of grains removed)	India
IRIS_313-8383	GENE	IND	YES	YES	YES	0	ABSENT	5	111-130 CM	2	MEDIUM (10-20 CULMS)	2	INTERMEDIATE (30-59 CM)	3	SEMI-ERECT	3	EARLY (all leaves have lost green colour)	5	EXSERTED	2	INTERMEDIATE (25 - 50% of grains removed)	Philippines
IRIS_313-8385	JC149	ARO	YES	YES	YES	0	ABSENT	5	111-130 CM	2	MEDIUM (10-20 CULMS)	1	SHORT (<30 CM)	1	ERECT	1	VERY EARLY (leaves dried before grain mature)	9	WELL EXSERTED	2	INTERMEDIATE (25 - 50% of grains removed)	India
IRIS_313-8386	ARC 10812	IND	YES	YES	YES	0	ABSENT	6	131-150 CM	2	MEDIUM (10-20 CULMS)	2	INTERMEDIATE (30-59 CM)	3	SEMI-ERECT	9	VERY LATE (all leaves still green)	9	WELL EXSERTED	2	INTERMEDIATE (25 - 50% of grains removed)	India
IRIS_313-8387	FU LI HONG	JAP
IRIS_313-8390	SUFAID 246	AUS	YES	YES		1	SHORT AND PARTLY AWNED	4	91-110 CM	2	MEDIUM (10-20 CULMS)	2	INTERMEDIATE (30-59 CM)	5	HORIZONTAL	9	VERY LATE (all leaves still green)	9	WELL EXSERTED	3	EASY (>50% of grains removed)	Pakistan
IRIS_313-8391	MARAGBE	IND	YES	YES	YES	0	ABSENT	5	111-130 CM	2	MEDIUM (10-20 CULMS)	2	INTERMEDIATE (30-59 CM)	3	SEMI-ERECT	5	INTERMEDIATE (one leaf still green)	7	MODERATELY WELL EXSERTED	3	EASY (>50% of grains removed)	Burkina Faso
IRIS_313-8392	IR 2003-P7-7-4-2	IND	YES	YES	YES	0	ABSENT	3	71-90 CM	2	MEDIUM (10-20 CULMS)	1	SHORT (<30 CM)	1	ERECT	9	VERY LATE (all leaves still green)	3	PARTLY EXSERTED	2	INTERMEDIATE (25 - 50% of grains removed)	Philippines
IRIS_313-8398	KHARSU 80	AUS	YES	YES	YES	5	SHORT AND FULLY AWNED	2	51-70 CM	2	MEDIUM (10-20 CULMS)	2	INTERMEDIATE (30-59 CM)	1	ERECT	9	VERY LATE (all leaves still green)	3	PARTLY EXSERTED	3	EASY (>50% of grains removed)	Pakistan
IRIS_313-8399	24869	JAP
IRIS_313-8400	RIKUTO NORIN MOCHI 20	JAP
IRIS_313-8401	ARC 13530	IND	YES	YES	YES	0	ABSENT	6	131-150 CM	2	MEDIUM (10-20 CULMS)	2	INTERMEDIATE (30-59 CM)	5	HORIZONTAL	7	LATE (two or more leaves still green)	7	MODERATELY WELL EXSERTED	3	EASY (>50% of grains removed)	India
IRIS_313-8405	JIN JUN DAO	IND	YES	YES	YES	0	ABSENT	4	91-110 CM	3	PROLIFIC (>20 CULMS)	2	INTERMEDIATE (30-59 CM)	3	SEMI-ERECT	7	LATE (two or more leaves still green)	9	WELL EXSERTED	3	EASY (>50% of grains removed)	China
IRIS_313-8407	NACHIN ER 12	IND	YES	YES	YES	0	ABSENT	7	> 150 CM	3	PROLIFIC (>20 CULMS)	2	INTERMEDIATE (30-59 CM)	7	DESCENDING	5	INTERMEDIATE (one leaf still green)	9	WELL EXSERTED	3	EASY (>50% of grains removed)	Malaysia
IRIS_313-8409	SOM NGHE AN	IND	YES	YES	YES	0	ABSENT	6	131-150 CM	2	MEDIUM (10-20 CULMS)	2	INTERMEDIATE (30-59 CM)	5	HORIZONTAL	7	LATE (two or more leaves still green)	9	WELL EXSERTED	2	INTERMEDIATE (25 - 50% of grains removed)	Vietnam
IRIS_313-8410	JABOR SAIL	AUS	YES	YES		0	ABSENT	4	91-110 CM	2	MEDIUM (10-20 CULMS)	2	INTERMEDIATE (30-59 CM)	7	DESCENDING	3	EARLY (all leaves have lost green colour)	3	PARTLY EXSERTED	3	EASY (>50% of grains removed)	Bangladesh
IRIS_313-8412	FEI GAI 122	IND	YES	YES	YES	0	ABSENT	2	51-70 CM	2	MEDIUM (10-20 CULMS)	1	SHORT (<30 CM)	3	SEMI-ERECT	5	INTERMEDIATE (one leaf still green)	5	EXSERTED	1	DIFFICULT (few or no grains removed)	China
IRIS_313-8414	ARC 18202	AUS	YES	YES	YES	0	ABSENT	6	131-150 CM	2	MEDIUM (10-20 CULMS)	2	INTERMEDIATE (30-59 CM)	3	SEMI-ERECT	7	LATE (two or more leaves still green)	9	WELL EXSERTED	1	DIFFICULT (few or no grains removed)	India
IRIS_313-8431	BOCAO	JAP
IRIS_313-8433	CHANG LE SAN SHU ZAO	IND	YES	YES	YES	0	ABSENT	1	< 51 CM	2	MEDIUM (10-20 CULMS)	2	INTERMEDIATE (30-59 CM)	1	ERECT	3	EARLY (all leaves have lost green colour)	5	EXSERTED	3	EASY (>50% of grains removed)	China
IRIS_313-8434	TEBONNET	JAP	YES	YES		1	SHORT AND PARTLY AWNED	2	51-70 CM	2	MEDIUM (10-20 CULMS)	1	SHORT (<30 CM)	3	SEMI-ERECT	7	LATE (two or more leaves still green)	7	MODERATELY WELL EXSERTED	3	EASY (>50% of grains removed)	United States of America
IRIS_313-8435	UPRH233	IND	YES	YES	YES	0	ABSENT	4	91-110 CM	2	MEDIUM (10-20 CULMS)	3	TALL (>59 CM)	5	HORIZONTAL	9	VERY LATE (all leaves still green)	7	MODERATELY WELL EXSERTED	3	EASY (>50% of grains removed)	India
IRIS_313-8436	PIKTO MAMAS	JAP
IRIS_313-8437	IRRIBINI	IND	YES	YES	YES	0	ABSENT	5	111-130 CM	2	MEDIUM (10-20 CULMS)	2	INTERMEDIATE (30-59 CM)	1	ERECT	7	LATE (two or more leaves still green)	7	MODERATELY WELL EXSERTED	3	EASY (>50% of grains removed)	Bangladesh
IRIS_313-8439	KENDINGA 5(H)	JAP
IRIS_313-8450	498-2A BR 8	IND	YES	YES	YES	0	ABSENT	6	131-150 CM	3	PROLIFIC (>20 CULMS)	1	SHORT (<30 CM)	1	ERECT	1	VERY EARLY (leaves dried before grain mature)	9	WELL EXSERTED	2	INTERMEDIATE (25 - 50% of grains removed)	India
IRIS_313-8453	ARC 18597	IND	YES	YES	YES	0	ABSENT	6	131-150 CM	2	MEDIUM (10-20 CULMS)	2	INTERMEDIATE (30-59 CM)	5	HORIZONTAL	7	LATE (two or more leaves still green)	9	WELL EXSERTED	3	EASY (>50% of grains removed)	India
IRIS_313-8454	LAI YIP ZIM	IND	YES	YES	YES	0	ABSENT	5	111-130 CM	2	MEDIUM (10-20 CULMS)	1	SHORT (<30 CM)	1	ERECT	1	VERY EARLY (leaves dried before grain mature)	9	WELL EXSERTED	2	INTERMEDIATE (25 - 50% of grains removed)	China(Taiwan)
IRIS_313-8457	SARA	IND	YES	YES	YES		ABSENT							5	HORIZONTAL	5	INTERMEDIATE (one leaf still green)	5	EXSERTED	3	EASY (>50% of grains removed)	Indonesia
IRIS_313-8458	ARC 18175	IND	YES	YES	YES	0	ABSENT	6	131-150 CM	2	MEDIUM (10-20 CULMS)	2	INTERMEDIATE (30-59 CM)	3	SEMI-ERECT	9	VERY LATE (all leaves still green)	9	WELL EXSERTED	1	DIFFICULT (few or no grains removed)	India
IRIS_313-8466	CHAW GAM PRUED	IND	YES	YES	YES	0	ABSENT	7	> 150 CM	2	MEDIUM (10-20 CULMS)	2	INTERMEDIATE (30-59 CM)	5	HORIZONTAL	7	LATE (two or more leaves still green)	9	WELL EXSERTED	2	INTERMEDIATE (25 - 50% of grains removed)	Thailand
IRIS_313-8468	LEONG ORN 4135	IND	YES	YES	YES	0	ABSENT	7	> 150 CM	3	PROLIFIC (>20 CULMS)	1	SHORT (<30 CM)	3	SEMI-ERECT	9	VERY LATE (all leaves still green)	7	MODERATELY WELL EXSERTED	3	EASY (>50% of grains removed)	Malaysia
[truncated: 1,013 more rows]
