# Supplementary material for: Over-Expression of HDA710 Delays Leaf Senescence in Rice (Oryza sativa L.)
Source: Front Bioeng Biotechnol. 2020 May 19;8:471. doi: 10.3389/fbioe.2020.00471 (PMC7248171; doi:10.3389/fbioe.2020.00471)
Supplement: Supplementary file 2 [file Table_2.XLSX]

## Sheet: supp-table-draft
Table S2. Expression levels of 18 HDACs in Nipponbare and 9311 under control and methylviologen treatment
Probe Set ID	Locus ID （MSU）	Locus ID （RAP）	Gene Name	MV24h_Nipponbare			CK24h_Nipponbare			MV24h_9311			CK24h_9311			Nipponbare vs 9311		MV vs CK		Descriptiuon
				r1	r2	r3	r1	r2	r3	r1	r2	r3	r1	r2	r3	Log2Ratio	P-value	Log2Ratio	P-value
OsAffx.28039.1.S1_x_at	LOC_Os01g12310	N/A	HDA707	9.4	10.3	8	16.8	17.3	9	10.4	16.7	17.5	8.8	11.2	8.3	-0.0421695	0.85371	0.0180716	0.936957	unspliced-genomic histone deacetylase, putative
OsAffx.11406.1.S1_at	LOC_Os01g40400	Os01g0586400	HDA701	8.4	7	3.5	27.9	6.5	2.7	71.3	28.1	23.6	4.5	7.5	6.2	-1.33424	0.137179	1.35952	0.131679	unspliced-genomic histone deacetylase, putative
Os.19434.1.S1_at	LOC_Os01g68104	Os01g0909100	HDT702	106.9	52	59.6	107.7	102.7	81.7	282.7	325.3	336.2	269.8	280.1	235.7	-1.76034	5.50322e-07	0.109523	0.347178	unspliced-genomic histone deacetylase 2a, putative, expressed
OsAffx.2432.1.S1_at	LOC_Os01g68104	Os01g0909100	HDT702	76.3	48.5	31.1	98.2	64.4	85.9	132.1	182.7	156.3	247.3	158.7	144.2	-1.33655	0.000755458	-0.349188	0.180624	unspliced-genomic histone deacetylase 2a, putative, expressed
OsAffx.28308.3.S1_at	LOC_Os01g68104	Os01g0909100	HDT702	41.1	53.5	22.1	18	11.3	44.9	7.1	33.8	7.1	20.9	39.3	50.4	0.267424	0.57647	-0.166124	0.726516	unspliced-genomic histone deacetylase 2a, putative, expressed
Os.20204.2.S1_a_at	LOC_Os02g12350	Os02g0214900	HDA703	330.3	412.2	375.6	107.8	147.9	84.3	90	125.1	170.8	42.8	46.6	30.2	1.52831	3.46405e-05	1.71035	1.7693e-05	unspliced-genomic histone deacetylase, putative, expressed
Os.20204.1.S1_at	LOC_Os02g12380	Os02g0215200	HDA710	8.9	12.4	1.2	0.6	0.9	1.6	0.2	0.2	0.3	2.9	0.1	1.5	2.29956	0.081871	1.61005	0.166709	unspliced-genomic histone deacetylase, putative, expressed
Os.20204.1.S1_s_at	LOC_Os02g12380	Os02g0215200	HDA710	703.2	648.1	588.7	126.9	166.4	139.2	128.8	149.1	174	12.6	4.7	7.2	2.31616	1.55313e-07	2.38789	1.32596e-07	unspliced-genomic histone deacetylase, putative, expressed
Os.20204.1.S1_x_at	LOC_Os02g12380	Os02g0215200	HDA710	52.6	49.6	52	38.5	56.4	26.2	16.5	47.8	13.7	20.7	12.1	33.3	0.933934	0.0214003	0.310788	0.356563	unspliced-genomic histone deacetylase, putative, expressed
Os.20204.3.S1_a_at	LOC_Os02g12380	Os02g0215200	HDA710	1015.9	1018	918.5	175.4	285.8	305.9	3.1	16.5	15	1.9	4.4	3.7	6.38192	1.18439e-08	1.94253	6.32702e-07	unspliced-genomic histone deacetylase, putative, expressed
Os.2316.1.S1_a_at	LOC_Os04g20270	Os04g0271000	SRT701	402	319	346.5	450.6	347.7	355.2	754.8	673.3	845.8	541.2	694.5	736.8	-0.935031	5.79147e-05	0.0961349	0.437073	unspliced-genomic mono-ADP-ribosyltransferase sirtuin-6, putative, expressed
Os.11348.1.S1_at	LOC_Os04g33480	Os04g0409600	HDA711	1015.1	940.8	858.5	1105.7	893.2	869.3	579.6	606	830.2	629.4	525.7	761.6	0.531104	0.00272658	0.0135942	0.914728	unspliced-genomic histone deacetylase 1, putative, expressed
Os.4894.1.S1_a_at	LOC_Os05g36920	Os05g0440250	HDA712	103.7	139	140.6	149	143.1	182.8	142.5	145.4	137.9	139	173.6	178.7	-0.0957652	0.385881	-0.256004	0.0401717	unspliced-genomic histone deacetylase-like amidohydrolase, putative, expressed
Os.27331.1.S1_at	LOC_Os05g36930	Os05g0440300	HDA716	157.3	107.9	110.9	107.2	148.7	84.8	57.5	81.5	81.8	59	30.7	52.6	0.981204	0.00254084	0.305466	0.201505	unspliced-genomic histone deacetylase-like amidohydrolase, putative, expressed
Os.8519.1.S1_a_at	LOC_Os05g51830	Os05g0597100	HDT701	3187	2865.3	2829.7	4334.2	4598.1	3956.9	3237.1	3179.6	4053.4	5433.1	3861.5	3368.1	-0.087519	0.544664	-0.40094	0.0205019	unspliced-genomic histone deacetylase 2b, putative, expressed
Os.53917.1.S1_at	LOC_Os06g37420	Os06g0571100	HDA706	367.7	336.9	301.2	336.7	251.7	265.2	216.5	249.2	258.2	176.3	238.2	232.2	0.44003	0.00365359	0.205271	0.0934571	unspliced-genomic histone deacetylase 11, putative, expressed
Os.10708.1.S1_a_at	LOC_Os06g38470	Os06g0583400	HDA702	1142.8	1360.2	1057.7	1124.4	1449.9	945.3	362.5	528.1	595.5	429.6	524.3	548.5	1.24439	9.37978e-05	0.00710689	0.966331	unspliced-genomic histone deacetylase, putative, expressed
Os.10708.1.S1_at	LOC_Os06g38470	Os06g0583400	HDA702	3095.2	3316.2	3136.5	3437.1	3349	3278.7	2138.6	2386.5	2583.7	1985	2763.7	1890.2	0.512598	0.000263237	-0.0040651	0.961675	unspliced-genomic histone deacetylase, putative, expressed
Os.10708.2.S1_at	LOC_Os06g38470	Os06g0583400	HDA702	8.9	28.4	9.4	12.8	28	31.9	55.2	70.6	114.7	96.8	110.4	66.3	-2.10597	0.000545275	-0.26955	0.431239	unspliced-genomic histone deacetylase, putative, expressed
Os.28463.1.S1_at	LOC_Os06g38470	Os06g0583400	HDA702	18.2	15.6	1.5	3.7	1.4	1.1	1.9	2.6	2.8	2.8	1.1	1.1	1.75445	0.103055	1.92735	0.0832335	unspliced-genomic histone deacetylase, putative, expressed
Os.28463.1.S1_x_at	LOC_Os06g38470	Os06g0583400	HDA702	16.2	28.7	3.6	13.8	5.6	3.7	29.6	47.5	14.6	21.9	19.8	23.6	-1.13273	0.0508029	0.665368	0.201244	unspliced-genomic histone deacetylase, putative, expressed
Os.21399.1.S1_a_at	LOC_Os07g06980	Os07g0164100	HDA704	510	392.7	553.5	442.5	486.6	421.4	450.7	419	520.4	480.3	404.9	416.6	0.06025	0.567577	0.101844	0.343249	unspliced-genomic histone deacetylase HDA110 isoform 1, putative, expressed
Os.49398.1.S1_at	LOC_Os07g41090	Os07g0602200	HDA713	1327.9	1443.4	1557.2	1369	1325.6	1459.2	1400.5	1428.3	1494.7	1537	1417.4	1538.2	-0.0556851	0.257163	0.000934086	0.98417	unspliced-genomic histone deacetylase 6, putative, expressed
Os.15998.1.S1_at	LOC_Os08g25570	Os08g0344100	HDA705	922.4	814.1	759.6	914.7	934.2	835.5	847.1	949.9	831	1086.2	897.4	873.3	-0.082374	0.318967	-0.112926	0.183375	unspliced-genomic histone deacetylase, putative, expressed
Os.51921.1.S1_at	LOC_Os11g09370	Os11g0200000	HDA709	15	17.6	27.7	8.4	30.7	5.2	31.2	31.6	43.2	2.3	26.3	38.4	-0.725889	0.151989	0.579335	0.238696	unspliced-genomic histone deacetylase, putative, expressed
Os.24985.1.A1_at	LOC_Os12g07950	Os12g0179800	SRT702	5.9	0.7	1.1	4.8	18.2	21.1	311	483.2	393.5	221.4	361.1	341.1	-5.34904	6.5813e-06	0.304862	0.285756	unspliced-genomic NAD-dependent deacetylase sirtuin-4, putative, expressed
Os.52430.1.S1_at	LOC_Os12g07950	Os12g0179800	SRT702	569	744.2	647.6	406.8	620.2	403.8	17.6	12.9	14.3	7.6	7.3	12.4	5.55582	1.4709e-06	0.459944	0.0711943	unspliced-genomic NAD-dependent deacetylase sirtuin-4, putative, expressed
Os.53427.1.S1_at	LOC_Os12g08220	Os12g0182700	HDA714	261.9	261	247.8	232.1	261.7	197	278.4	343.5	363.3	288.1	341.1	375.6	-0.445319	0.00260305	0.0504148	0.636594	unspliced-genomic histone deacetylase 10, putative, expressed
