# Supplementary material for: Over-Expression of HDA710 Delays Leaf Senescence in Rice (Oryza sativa L.)
Source: Front Bioeng Biotechnol. 2020 May 19;8:471. doi: 10.3389/fbioe.2020.00471 (PMC7248171; doi:10.3389/fbioe.2020.00471)
Supplement: Supplementary file 3 [file Table_3.XLSX]

## Sheet: Sheet1
Table S5. The expression levels of the 2,809 differentially expressed genes in HDA710-antisense, HDA710-sense, and Nipponbare lines
Locus ID	FPKM									log2 FoldChange (35S::HDA710-sense/antisense)	up-regulated or down-regulated in 35S::HDA710-sense/antisense	P-value	Q-value	log2 FoldChange (NIP/35S::HDA710-antisense)	log2 FoldChange (35S::HDA710-sense/NIP)	Gene family	Annotation
	NIP-r1	NIP-r2	NIP-r3	Sense-r1	Sense-r2	Sense-r3	antisense-r1	antisense-r2	antisense-r3
LOC_Os01g01570	6.22464	5.81807	6.65753	3.68392	3.19105	2.93626	7.00246	6.15634	6.3347	-0.990488	down	5e-05	0.000314891	-0.0599373	-0.930551		kinesin heavy chain, putative, expressed
LOC_Os01g02360	1.42948	1.40063	1.38603	0.590792	0.73153	0.383927	1.26145	1.1591	0.903391	-0.962067	down	0.0015	0.0063564	0.343027	-1.30509		resistance-related receptor-like kinase, putative, expressed
LOC_Os01g02420	1.30353	1.93589	1.62473	0.864406	0.944054	0.859169	2.38109	2.13488	2.48271	-1.39153	down	5e-05	0.000314891	-0.524898	-0.866628		protein kinase domain containing protein
LOC_Os01g02460	0.330146	0.524736	0.352777	0	0.0975321	0.177853	0.482345	0.57554	0.647458	-2.63054	down	0.01455	0.0423014	-0.497849	-2.13269		receptor kinase LRK10, putative
LOC_Os01g02490	7.95328	10.5246	9.59747	5.34893	4.15545	5.0354	8.73309	10.5461	10.5862	-1.03847	down	5e-05	0.000314891	-0.0891709	-0.949296		expressed protein
LOC_Os01g02500	2.57053	2.15914	1.92571	0.979055	1.55559	1.42283	2.58207	3.64644	2.41121	-1.1264	down	0.01135	0.0344865	-0.376464	-0.749939		glutamyl-tRNA amidotransferase, putative
LOC_Os01g02590	8.23204	9.66789	9.96714	8.15216	7.3431	8.91456	19.0251	19.3827	20.0119	-1.25899	down	5e-05	0.000314891	-1.06789	-0.1911		receptor-like kinase, putative, expressed
LOC_Os01g02730	6.18616	6.19984	6.10822	3.521	3.30038	3.44695	8.65934	8.24326	7.69	-1.26002	down	5e-05	0.000314891	-0.411149	-0.848873		TAK14, putative, expressed
LOC_Os01g02750	5.96772	7.15888	7.00938	4.51679	4.41476	5.85568	11.7934	11.3987	13.7131	-1.31948	down	5e-05	0.000314891	-0.874051	-0.445425		protein kinase domain containing protein, expressed
LOC_Os01g02790	5.85084	6.46833	5.81809	8.19746	7.85371	8.68198	16.0316	15.8712	13.8413	-0.887139	down	5e-05	0.000314891	-1.33463	0.447488		protein kinase domain containing protein, expressed
LOC_Os01g02870	2.02797	2.28005	2.30957	1.20086	0.78922	0.853161	2.21489	1.54951	1.72574	-0.949305	down	0.0028	0.0107723	0.269463	-1.21877		auxin-induced protein 5NG4, putative, expressed
LOC_Os01g03690	2.15483	2.18248	2.44796	3.07452	2.96883	3.12914	6.25267	5.51371	5.30749	-0.896405	down	5e-05	0.000314891	-1.33131	0.434907		TKL_IRAK_DUF26-lg.1 - DUF26 kinases have homology to DUF26containing loci, expressed
LOC_Os01g03710	0.355256	0.6832	0.910192	0.335305	0.662292	0.791107	0.792884	1.29991	1.13453	-0.851423	down	0.0127	0.0378173	-0.727863	-0.123559		mannose-6-phosphate isomerase, putative, expressed
LOC_Os01g03810	3.30377	3.73523	3.82825	2.45283	2.95448	3.24325	16.5187	15.6315	14.7445	-2.43856	down	0.01285	0.0381869	-2.10944	-0.329121		expressed protein
LOC_Os01g04280	4.30629	4.20063	4.83305	5.73284	6.19148	4.94993	11.1403	10.8153	10.5836	-0.947355	down	5e-05	0.000314891	-1.28642	0.339068		calmodulin binding protein, putative, expressed
LOC_Os01g04550	0.176887	0.129594	0.181279	0.166939	0.247313	0.187564	1.15046	1.13262	1.5193	-2.65951	down	5e-05	0.000314891	-2.96266	0.303151		expressed protein
LOC_Os01g04860	16.1289	18.917	17.3431	8.14484	7.32182	7.24908	25.0093	23.4108	24.0662	-1.67402	down	5e-05	0.000314891	-0.468448	-1.20557		DUF647 domain containing protein, putative, expressed
LOC_Os01g04870	9.75384	10.1297	10.729	4.41209	4.90195	5.2033	8.52583	8.62419	7.93357	-0.788966	down	5e-05	0.000314891	0.287378	-1.07634		WD domain, G-beta repeat domain containing protein, expressed
LOC_Os01g05460	1.68619	2.26301	1.15511	0.860397	1.84123	2.62055	4.53074	4.84751	4.88139	-1.42185	down	0.00135	0.00580894	-1.48215	0.0602983		hypothetical protein
LOC_Os01g05510	11.2464	10.8578	11.5942	5.14589	6.52967	7.27834	10.605	11.1276	11.3666	-0.804307	down	5e-05	0.000314891	0.0258769	-0.830184		expressed protein
LOC_Os01g06510	4.17121	3.92601	3.7492	2.88772	3.06222	3.2794	4.74514	5.97686	5.21252	-0.787856	down	5e-05	0.000314891	-0.427705	-0.360151		arginyl-tRNA synthetase, putative, expressed
LOC_Os01g06890	0.255674	0.609833	0.480277	0.527921	0.623748	0.540432	1.03948	1.19457	1.29041	-1.05859	down	0.0005	0.00247669	-1.38896	0.33037		leucine-rich repeat family protein, putative
LOC_Os01g07170	2.768	3.18465	2.23625	1.8378	1.43906	2.0242	19.788	21.5281	22.2177	-3.58317	down	5e-05	0.000314891	-2.95578	-0.627386		HORMA domain containing protein, putative, expressed
LOC_Os01g07540	5.68352	4.09395	4.02807	2.67036	2.44573	3.63907	5.4077	6.87892	4.71353	-0.957341	down	5e-05	0.000314891	-0.300299	-0.657042		G-patch domain containing protein, expressed
LOC_Os01g07600	1.00701	1.33963	0.924321	0.401595	0.906547	0.665094	1.21528	1.29084	0.994256	-0.826944	down	0.0047	0.0166224	-0.0977925	-0.729152		expressed protein
LOC_Os01g07920	3.08269	2.96825	2.92645	2.34519	1.4743	2.37784	2.89971	3.74868	3.99259	-0.779911	down	0.00355	0.0131392	-0.245264	-0.534647		prolyl 4-hydroxylase, putative, expressed
LOC_Os01g08020	265.742	283.036	274.682	91.656	113.14	109.026	224.639	218.359	216.618	-1.07168	down	5e-05	0.000314891	0.320071	-1.39175		boron transporter protein, putative, expressed
LOC_Os01g08220	0.576626	0.368201	0.689744	0.551138	0.473422	0.0616041	1.14959	0.930151	0.960328	-1.48486	down	0.0051	0.0177896	-0.895193	-0.58967		gibberellin 3-beta-dioxygenase 2-2, putative, expressed
LOC_Os01g08260	0.622445	0.675593	0.693251	0.553487	0.53471	0.402687	1.06377	0.906548	1.0748	-1.03033	down	0.0035	0.0129857	-0.612796	-0.417533		pleiotropic drug resistance protein 4, putative, expressed
LOC_Os01g08630	0.385039	0.430414	0.730848	0.324366	0	0.136433	0.437712	0.735628	0.803064	-2.10067	down	0.0047	0.0166224	-0.354056	-1.74661		hypothetical protein
LOC_Os01g10300	5.63686	4.74288	4.18145	1.72118	1.96414	0.994105	3.51143	3.5024	3.0998	-1.1119	down	0.00035	0.00181151	0.525826	-1.63772		expressed protein
LOC_Os01g10504	0.171724	0.574423	0.489074	0.328406	0.261817	0.243512	1.5207	2.24647	1.468	-2.65058	down	5e-05	0.000314891	-2.08347	-0.56711		OsMADS3 - MADS-box family gene with MIKCc type-box, expressed
LOC_Os01g11660	0.816252	0.419322	0.610154	1.26297	0.836037	0.543806	2.12713	2.34584	1.35606	-1.14118	down	0.00095	0.00430163	-1.65907	0.517887		GDSL-like lipase/acylhydrolase, putative, expressed
LOC_Os01g12520	7.58906	4.76146	5.51357	7.11018	5.90696	3.83432	9.58453	8.62359	11.8769	-0.836171	down	5e-05	0.000314891	-0.751983	-0.0841889		mitochondrial carrier protein, putative, expressed
LOC_Os01g14090	0.68971	1.44438	1.14995	0.866654	0.9177	0.835108	1.50638	2.25124	1.80661	-1.08691	down	0.0002	0.00110653	-0.760711	-0.326201		kinesin motor domain containing protein, putative, expressed
LOC_Os01g14100	9.80049	8.61504	8.07961	7.6795	7.54019	7.04801	13.0682	12.8888	13.1143	-0.811157	down	5e-05	0.000314891	-0.560381	-0.250775		BT1 family protein, putative, expressed
LOC_Os01g15520	3.46926	3.28825	3.57014	2.65262	3.80586	2.44294	6.17182	6.80151	6.82813	-1.1535	down	5e-05	0.000314891	-0.939095	-0.214405		expressed protein
LOC_Os01g15660	8.7614	8.94717	7.28906	5.58006	4.07302	5.91899	9.47236	9.80636	8.57821	-0.839076	down	0.0001	0.000594427	-0.156245	-0.682831		NAD dependent epimerase/dehydratase family protein, putative, expressed
LOC_Os01g16170	120.03	119.984	115.375	61.8145	57.8442	63.7026	114.991	121.327	123.662	-0.973228	down	5e-05	0.000314891	-0.0185209	-0.954707		PQ loop repeat domain containing protein, expressed
LOC_Os01g17214	31.3016	36.5119	38.4084	30.9026	30.1021	31.189	62.9992	61.1833	61.6981	-1.01164	down	5e-05	0.000314891	-0.807295	-0.204343		major facilitator superfamily antiporter, putative, expressed
LOC_Os01g18840	8.31212	8.83777	7.58125	4.84065	4.44019	5.69492	8.66558	9.05203	9.50452	-0.86215	down	0.00015	0.000856668	-0.138451	-0.723699		IF, putative, expressed
LOC_Os01g18860	10.6343	11.2883	11.6267	9.15858	8.00207	8.16365	16.0527	14.4562	14.8788	-0.84178	down	5e-05	0.000314891	-0.436018	-0.405761		S-adenosylmethionine synthetase, putative, expressed
LOC_Os01g19140	11.8546	12.5347	12.3085	4.59657	4.56703	5.89171	8.48701	8.68711	10.4834	-0.877399	down	0.00015	0.000856668	0.40802	-1.28542		O-sialoglycoprotein endopeptidase, putative, expressed
LOC_Os01g19260	0.281252	0.715993	0.640468	0.823875	0.690945	0.761085	2.02929	1.42725	1.54617	-1.13627	down	0.0004	0.00203664	-1.61103	0.474758		ATPase, putative, expressed
LOC_Os01g19630	1.44834	1.63783	1.5425	1.23544	1.02287	1.64702	2.80792	2.10282	2.12193	-0.848627	down	0.00105	0.00468916	-0.603475	-0.245153		expressed protein
LOC_Os01g19940	12.1832	14.7342	13.0938	9.35581	8.85385	7.9129	17.6511	20.619	17.1885	-1.08611	down	5e-05	0.000314891	-0.471006	-0.615108		expressed protein
LOC_Os01g21420	10.3847	10.6186	10.8532	5.87924	5.71704	5.29412	10.3904	10.3053	11.5574	-0.933233	down	5e-05	0.000314891	-0.0178475	-0.915385		pre-mRNA-splicing factor SF2, putative, expressed
LOC_Os01g22090	0.88473	0.944599	1.01885	0.789532	0.835357	0.412473	1.35676	1.21716	0.901343	-0.770419	down	0.0042	0.0151289	-0.287084	-0.483336		expressed protein
LOC_Os01g22430	4.44774	5.14567	4.44609	4.58578	4.97929	5.84342	10.2444	8.14862	8.42566	-0.799515	down	0.00015	0.000856668	-0.933749	0.134234		OsFBDUF3 - F-box and DUF domain containing protein, expressed
LOC_Os01g22570	1.99531	1.14007	1.52682	1.03171	0.624717	2.73652	2.95808	5.16655	3.20455	-1.36678	down	0.00045	0.00225795	-1.28096	-0.0858238		glycerol-3-phosphate acyltransferase, putative
LOC_Os01g25810	2.43624	2.02972	2.03821	0.925017	0.790286	1.4203	1.9637	1.80808	1.65162	-0.790457	down	0.0006	0.00290015	0.262167	-1.05262		powdery mildew resistance protein PM3A, putative, expressed
LOC_Os01g26000	1.63123	2.06643	1.85712	0.656264	0.691908	0.656838	1.54635	1.12137	1.44904	-1.0379	down	0.00035	0.00181151	0.43222	-1.47012		expressed protein
LOC_Os01g26970	3.61644	2.7859	2.76829	1.09164	1.44778	1.81921	2.36066	2.75122	2.85287	-0.869754	down	0.00085	0.0039129	0.203392	-1.07315		expressed protein
LOC_Os01g28580	0.7877	0.682672	0.601976	0.431874	0.193563	0.308352	1.58981	1.99509	1.69291	-2.49877	down	5e-05	0.000314891	-1.34867	-1.1501		expressed protein
LOC_Os01g28680	158.19	156.635	151.705	90.1518	98.0516	92.2691	171.189	181.331	180.161	-0.925412	down	5e-05	0.000314891	-0.191301	-0.734112		WD domain, G-beta repeat domain containing protein, expressed
LOC_Os01g28989	120.661	132.825	126.684	75.5884	72.0486	72.189	130.336	127.536	132.045	-0.826802	down	5e-05	0.000314891	-0.03652	-0.790282		expressed protein
LOC_Os01g29180	0.395051	0.588517	0.665591	0.671715	0.697824	0.819468	1.23136	1.40435	1.13569	-0.784822	down	0.01175	0.0354804	-1.19337	0.408546		expressed protein
LOC_Os01g31980	10.3698	10.6172	9.98293	8.55631	10.9651	10.9933	17.8262	19.4775	17.4133	-0.842488	down	5e-05	0.000314891	-0.821125	-0.0213632		MATE efflux family protein, putative, expressed
LOC_Os01g32610	0.95096	0.926241	0.862802	0.866661	1.45178	0.503224	1.55047	2.13654	1.73075	-0.941152	down	0.0009	0.00410986	-0.983521	0.0423683		expressed protein
LOC_Os01g35160	4.1316	4.42315	4.40088	1.64866	1.5724	1.56081	5.72694	5.62753	5.51628	-1.81888	down	5e-05	0.000314891	-0.380945	-1.43793		TKL_IRAK_DUF26-lh.4 - DUF26 kinases have homology to DUF26containing loci, expressed
LOC_Os01g36080	24.8129	25.7737	27.0538	18.2048	17.7809	19.9464	32.2381	34.5854	32.8355	-0.833322	down	5e-05	0.000314891	-0.360193	-0.473129		protein phosphatase 2C containing protein, expressed
LOC_Os01g36294	3.47732	3.47149	4.06845	6.26601	3.8077	5.49282	12.3474	12.9193	12.8629	-1.29246	down	5e-05	0.000314891	-1.79114	0.498684		cytochrome P450, putative, expressed
LOC_Os01g36630	5.24777	5.85314	5.90561	3.93854	3.60241	3.3342	6.60171	8.11936	7.0402	-1.00073	down	5e-05	0.000314891	-0.355674	-0.645054		jmjC domain-containing protein 4, putative, expressed
LOC_Os01g36640	2.95467	3.42475	3.19717	1.46221	1.33406	1.90612	2.80341	2.50344	2.99681	-0.820352	down	5e-05	0.000314891	0.205766	-1.02612		disease resistance protein RPM1, putative, expressed
LOC_Os01g36670	7.80008	7.08065	7.54118	3.93548	4.87373	4.18254	7.3406	7.42141	7.66004	-0.787323	down	5e-05	0.000314891	-9.21825e-06	-0.787313		expressed protein
LOC_Os01g36790	0.342173	0.28972	0.269696	0.370714	0.183508	0.250426	0.568667	0.60005	0.606633	-1.14167	down	0.0053	0.0183669	-0.977562	-0.164111		TKL_IRAK_DUF26-lf.2 - DUF26 kinases have homology to DUF26containing loci, expressed
LOC_Os01g37210	4.6051	4.66605	5.54205	3.83182	3.06552	4.93605	7.32021	7.69053	7.21206	-0.909179	down	5e-05	0.000314891	-0.585158	-0.324021		expressed protein
LOC_Os01g37280	17.1794	14.9899	16.9273	7.10857	9.51427	7.43252	16.8129	14.8118	17.4431	-1.02842	down	5e-05	0.000314891	0.000848037	-1.02927		expressed protein
LOC_Os01g37630	21.2313	18.8706	20.2071	11.8288	11.2215	8.40594	23.4748	22.9299	22.2633	-1.12629	down	5e-05	0.000314891	-0.187265	-0.939023		esterase, putative, expressed
LOC_Os01g37710	0.826987	1.25863	1.37498	0.835665	0.782873	0.643199	1.3529	1.78331	2.14603	-1.22371	down	5e-05	0.000314891	-0.610123	-0.613592		conserved hypothetical protein
LOC_Os01g39810	2.16912	3.12303	2.2393	1.22466	1.51024	1.66543	2.85821	2.38495	2.77153	-0.865033	down	0.0002	0.00110653	-0.089718	-0.775315		Alg9-like mannosyltransferase protein, putative, expressed
LOC_Os01g40820	1.52953	1.25464	1.28845	0.5153	0.756981	0.688526	1.26713	1.64714	0.960338	-0.982601	down	0.0001	0.000594427	0.0719077	-1.05451		peptidase family M41 containing protein, expressed
LOC_Os01g40870	36.531	36.6044	37.2421	30.1751	29.8772	31.8185	89.7866	89.7107	82.2764	-1.51064	down	5e-05	0.000314891	-1.24587	-0.264767		aldehyde dehydrogenase, putative, expressed
LOC_Os01g42630	11.2757	11.8344	11.1363	6.94731	7.4841	5.77701	13.0479	12.8796	12.3795	-0.922652	down	5e-05	0.000314891	-0.161658	-0.760994		C-5 cytosine-specific DNA methylase, putative, expressed
LOC_Os01g43480	29.7358	30.6991	30.4703	30.4895	31.1154	30.4788	64.0423	63.796	63.8995	-1.05812	down	5e-05	0.000314891	-1.0767	0.0185825		AAA-type ATPase family protein, putative, expressed
LOC_Os01g43740	5.20664	4.47295	6.5548	6.38173	6.29846	5.51051	10.3739	10.0502	11.5738	-0.814778	down	5e-05	0.000314891	-0.978925	0.164147		cytochrome P450 72A1, putative, expressed
LOC_Os01g44250	4.35114	3.9288	3.71707	3.28399	2.80924	3.25092	8.91536	8.10378	6.86604	-1.35398	down	5e-05	0.000314891	-0.99344	-0.36054		CBS domain containing membrane protein, putative, expressed
LOC_Os01g45520	0.26321	0.386293	0.359594	0.0988571	0.214093	0.139126	0.451588	0.540045	0.491084	-1.71361	down	0.0022	0.00879937	-0.555178	-1.15843		D-mannose binding lectin family protein
LOC_Os01g45620	5.67292	5.53033	4.81864	2.90891	2.54885	2.79576	5.63448	5.27556	5.21189	-0.965944	down	5e-05	0.000314891	-0.00898055	-0.956963		CGMC_MAPKCMGC_2.5 - CGMC includes CDA, MAPK, GSK3, and CLKC kinases, expressed
LOC_Os01g46020	6.97457	7.00839	7.05507	4.39057	4.20692	4.51179	7.82668	9.73104	9.79563	-1.06113	down	5e-05	0.000314891	-0.378718	-0.682411		TATA-binding protein-associated factor TAFII55 family protein, putative, expressed
LOC_Os01g47750	0.425332	0.961743	0.454707	0.627271	0.632801	0.693019	2.16042	2.11842	1.44282	-1.55067	down	0.00355	0.0131392	-1.63533	0.084657		splicing factor U2AF 35 kDa subunit, putative
LOC_Os01g48339	1.80557	1.7012	0.771385	0.633693	0.353221	0.57919	1.20106	0.971695	1.73903	-1.32065	down	0.0033	0.0123596	0.12916	-1.44981		expressed protein
LOC_Os01g48360	28.2885	27.1703	28.318	35.8295	26.4017	29.1704	80.5868	80.1162	77.1943	-1.38005	down	5e-05	0.000314891	-1.50572	0.125669		expressed protein
LOC_Os01g48700	3.73116	3.45611	2.50129	2.52342	1.41375	1.41038	2.9161	4.10029	3.12262	-0.922966	down	0.0012	0.00525835	-0.0655616	-0.857404		transcription factor Dp, putative, expressed
LOC_Os01g48790	55.901	50.8621	53.3115	31.5517	32.0566	33.3256	54.6712	54.445	59.0546	-0.794854	down	5e-05	0.000314891	-0.0711822	-0.723672		YT521-B-like family domain containing protein, expressed
LOC_Os01g49030	4.37189	5.51637	4.91365	5.88211	4.68562	4.18474	9.71965	11.3789	9.33951	-1.04492	down	5e-05	0.000314891	-1.04009	-0.00482721		expressed protein
LOC_Os01g49330	5.89021	5.68138	5.73996	2.85666	3.77894	3.28752	6.15543	5.75421	5.5247	-0.813067	down	0.0043	0.0154292	-0.0101973	-0.80287		formyl transferase, putative, expressed
LOC_Os01g49580	0.604003	0.573692	0.85354	0.565386	0.579892	0.747235	1.96787	1.32699	1.61968	-1.37675	down	5e-05	0.000314891	-1.2747	-0.102055		Protein kinase domain containing protein, expressed
LOC_Os01g49710	0.896273	0.666143	0.835803	0.710587	0.673766	0.43878	1.95677	2.17718	2.3731	-1.83559	down	0.0003	0.00158274	-1.44004	-0.395544	GST	glutathione S-transferase, putative, expressed
LOC_Os01g49720	2.26481	1.861	1.3737	0.634047	0.946943	1.01999	2.07966	1.52331	1.30532	-0.916165	down	0.0147	0.0426656	0.164081	-1.08025	GST	glutathione S-transferase, putative, expressed
LOC_Os01g49820	3.49385	4.12919	3.45147	4.69756	4.16508	4.46164	8.15863	7.94337	8.40714	-0.879263	down	5e-05	0.000314891	-1.14608	0.266813		lipid phosphatase protein, putative, expressed
LOC_Os01g49920	0.797036	0.682189	0.879813	0.538125	0.334082	0.231462	0.625726	0.811045	0.765634	-0.996772	down	0.00075	0.00351634	0.0991189	-1.09589		protein kinase, putative, expressed
LOC_Os01g51890	24.9082	25.1368	25.6867	12.05	12.4352	11.8957	22.9599	22.6942	23.5284	-0.927227	down	5e-05	0.000314891	0.13049	-1.05772		endonuclease/exonuclease/phosphatase family domain containing protein, expressed
LOC_Os01g52070	3.70487	3.39355	3.66201	1.48835	1.47837	0.981771	4.89774	4.78355	5.13533	-1.90784	down	5e-05	0.000314891	-0.461479	-1.44636		potassium channel AKT1, putative, expressed
LOC_Os01g52560	5.15907	4.43847	4.94186	2.61663	2.20578	2.21122	5.08611	4.68298	5.32718	-1.10185	down	5e-05	0.000314891	-0.0542248	-1.04763		Plant PDR ABC transporter associated domain containing protein, expressed
LOC_Os01g52720	5.70798	6.92359	6.70133	3.47368	4.80423	3.98951	8.40814	8.57868	8.24441	-1.04038	down	0.00025	0.00134791	-0.384152	-0.656226		Complex I intermediate-associated protein 30 domain containing protein, putative, expressed
LOC_Os01g52810	14.7955	16.6607	16.943	9.2565	12.0628	9.23354	20.3557	20.4726	18.8487	-0.965874	down	5e-05	0.000314891	-0.302194	-0.66368		expressed protein
LOC_Os01g53040	0.414395	0.292105	0.571649	0.600489	0.445215	0.472653	1.23822	1.09212	0.70112	-0.997503	down	0.0031	0.0117251	-1.24596	0.248455	WRKY	OsWRKY14 - Superfamily of TFs having WRKY and zinc fingerdomains, expressed
LOC_Os01g53260	0.237651	0.59598	0.406116	0.511592	0.139442	0.254046	0.879404	0.75347	0.660079	-1.34109	down	0.01585	0.0453453	-0.887161	-0.453929	WRKY	OsWRKY23 - Superfamily of TFs having WRKY and zinc fingerdomains, expressed
LOC_Os01g53450	3.24288	3.32492	2.31396	2.14265	2.38211	2.40521	4.25502	4.74319	3.14639	-0.809395	down	0.0047	0.0166224	-0.451397	-0.357998		aminotransferase, classes I and II, domain containing protein, expressed
LOC_Os01g53670	21.0336	20.5395	20.1874	17.3314	15.7141	15.748	28.4869	29.6876	29.2995	-0.842164	down	5e-05	0.000314891	-0.502168	-0.339996		ENTH domain containing protein, expressed
LOC_Os01g53779	4.51396	4.69913	4.10322	4.43681	5.2834	4.68395	11.1893	9.935	9.50242	-1.08831	down	5e-05	0.000314891	-1.2016	0.11329		expressed protein
LOC_Os01g54020	7.84758	9.58699	8.88012	5.42737	5.15867	6.21858	9.71961	9.71659	9.97088	-0.807306	down	5e-05	0.000314891	-0.160295	-0.647011		tRNA synthetase, putative, expressed
LOC_Os01g54040	0.944902	1.06394	0.941577	0.364409	0.570143	0.760607	0.777261	0.953572	1.4049	-0.887381	down	0.00665	0.0221694	-0.0878805	-0.7995		ATP-dependent protease La, putative, expressed
LOC_Os01g54424	2.33114	2.43713	1.9911	1.77415	0.971821	2.07895	2.52765	3.29125	2.66478	-0.814185	down	0.00155	0.006536	-0.327802	-0.486383		expressed protein
LOC_Os01g54900	3.22885	3.7201	3.3303	1.86707	1.63447	1.78409	3.14779	2.56484	3.37142	-0.78126	down	0.00015	0.000856668	0.178329	-0.959589		lipid-A-disaccharide synthase family protein, expressed
LOC_Os01g55974	1.70173	2.3053	1.78024	1.25148	0.96191	1.20969	2.55835	2.42169	3.01678	-1.22413	down	5e-05	0.000314891	-0.466545	-0.757587		deoxycytidylate deaminase, putative, expressed
LOC_Os01g56880	9.50806	9.48208	8.68252	11.2666	10.7656	10.8685	20.3977	18.7888	18.8789	-0.819564	down	5e-05	0.000314891	-1.06922	0.249655		purple acid phosphatase precursor, putative, expressed
LOC_Os01g57082	3.40306	3.15918	3.64312	2.55782	2.75495	2.88522	6.5011	7.83843	6.46191	-1.34334	down	5e-05	0.000314891	-1.02736	-0.315984		insulin-degrading enzyme, putative
LOC_Os01g57280	3.59425	3.49196	3.65948	1.37156	1.56448	1.31373	2.67834	2.65787	2.44182	-0.872022	down	5e-05	0.000314891	0.466281	-1.3383		rp1, putative, expressed
LOC_Os01g57580	4.61687	3.16876	3.31645	4.11481	4.01355	5.16306	7.47107	8.19832	7.00738	-0.77072	down	0.0005	0.00247669	-1.03039	0.259666		bHelix-loop-helix transcription factor, putative, expressed
LOC_Os01g57599	23.1957	24.9444	20.0027	9.70335	8.35791	9.91137	16.6158	15.4374	18.368	-0.850013	down	5e-05	0.000314891	0.434533	-1.28455		retrotransposon protein, putative, unclassified, expressed
LOC_Os01g58140	4.92216	5.80617	5.58249	7.26198	6.36922	7.44055	13.679	16.0548	12.4655	-1.00191	down	5e-05	0.000314891	-1.37139	0.36948		expressed protein
LOC_Os01g58760	3.47579	3.30464	3.6621	1.72255	2.38673	2.69824	2.72753	4.41269	4.61685	-0.788329	down	0.0068	0.0225858	-0.171058	-0.617271		bZIP transcription factor domain containing protein, expressed
LOC_Os01g59550	1.54708	1.1244	1.19245	1.00604	0.772895	0.97517	1.94892	2.10288	1.95385	-1.12474	down	5e-05	0.000314891	-0.636254	-0.488483		senescence-induced receptor-like serine/threonine-proteinkinase precursor, putative, expressed
LOC_Os01g60250	0.554651	0.334949	0.487026	0.532536	0.45893	0.467438	1.003	0.881963	0.796976	-0.87839	down	0.00125	0.0054421	-0.962139	0.0837488		pentatricopeptide, putative, expressed
LOC_Os01g60350	2.81023	2.04948	2.0524	1.46506	1.14068	1.34119	3.33094	3.54572	3.28039	-1.36368	down	5e-05	0.000314891	-0.555283	-0.808398		hypothetical protein
LOC_Os01g60450	2.1287	2.27076	2.61379	1.89302	2.22777	2.59417	6.46954	5.28986	7.25144	-1.50137	down	5e-05	0.000314891	-1.43867	-0.0627044		cytochrome P450, putative
LOC_Os01g61370	0.144832	0.132617	0.123692	0.170939	0.168788	0.384042	0.55428	0.911069	0.957194	-1.74292	down	0.00075	0.00351634	-2.59434	0.851419		expressed protein
LOC_Os01g62010	1.63817	2.36166	2.21662	0.787657	0.803127	0.219556	1.45454	1.57871	1.14127	-1.20535	down	0.00615	0.0207807	0.57448	-1.77983		hydrolase, alpha/beta fold family domain containing protein, expressed
LOC_Os01g62100	0.846491	0.723741	0.960568	0.528136	0.656414	0.638698	1.06913	1.07241	1.08644	-0.82412	down	0.0003	0.00158274	-0.351038	-0.473082		retrotransposon protein, putative, unclassified
LOC_Os01g62390	18.9616	21.6498	22.3063	16.4122	17.5873	16.1635	29.7264	30.85	29.0205	-0.836823	down	5e-05	0.000314891	-0.509982	-0.326841		growth regulator related protein, putative, expressed
LOC_Os01g62610	1.138	0.677992	0.71855	0.517778	0.463125	0.474429	0.888165	1.64861	1.25967	-1.3833	down	0.00155	0.006536	-0.582924	-0.800376		peptidyl-prolyl cis-trans isomerase, FKBP-type, putative,expressed
LOC_Os01g62750	4.51745	4.9146	4.51476	1.75772	2.21706	1.0573	3.64307	2.1249	3.29503	-0.848831	down	0.00135	0.00580894	0.621874	-1.4707		expressed protein
LOC_Os01g63180	0.403285	0.637522	0.593002	0.251889	0.338049	0.567696	1.09461	1.14769	1.03126	-1.49968	down	5e-05	0.000314891	-1.00262	-0.497059		laccase-6 precursor, putative, expressed
LOC_Os01g63880	0.554305	0.657115	0.729627	0.303057	0.32174	0.121948	0.732911	0.736329	0.531676	-1.42197	down	0.0005	0.00247669	-0.0438251	-1.37815		expressed protein
LOC_Os01g64990	1.43212	1.97566	1.08013	0.700368	0.402588	0.287761	1.1385	0.998172	0.909907	-1.13136	down	0.0007	0.00331454	0.558854	-1.69021		GPI transamidase subunit PIG-U domain containing protein,expressed
LOC_Os01g65250	1.97308	2.08796	1.7948	2.808	3.96364	2.79359	7.13876	6.02597	7.57824	-1.11675	down	5e-05	0.000314891	-1.82468	0.707925		transposon protein, putative, Pong sub-class, expressed
LOC_Os01g65550	2.13605	1.80924	1.77162	1.70998	1.89298	1.33581	3.06087	2.51872	3.08687	-0.81129	down	0.0004	0.00203664	-0.600207	-0.211082		RNA recognition motif containing protein, putative, expressed
LOC_Os01g65650	12.3707	12.1909	12.889	6.45531	6.4468	6.17299	14.0762	13.5293	13.7984	-1.11808	down	5e-05	0.000314891	-0.144779	-0.973299		receptor-like protein kinase HAIKU2 precursor, putative, expressed
LOC_Os01g66110	1.75462	1.54532	1.97668	1.55538	1.48871	1.22048	2.47503	2.48788	2.3949	-0.786876	down	0.00015	0.000856668	-0.479661	-0.307215		methyltransferase, putative, expressed
LOC_Os01g66890	58.4938	58.7609	60.1299	31.2019	30.1015	37.6137	68.5888	67.014	70.253	-1.05734	down	5e-05	0.000314891	-0.214753	-0.842587		BTBZ1 - Bric-a-Brac, Tramtrack, and Broad Complex BTB domain with TAZ zinc finger and Calmodulin-binding domains, expressed
LOC_Os01g67310	0.354086	0.355115	0.590354	0.122689	0.100765	0.334185	0.551851	0.791416	0.476455	-1.70631	down	0.0037	0.0136037	-0.4857	-1.22061		patatin, putative, expressed
LOC_Os01g67420	0.75669	1.0516	0.750798	0.516766	0.355839	0.776785	1.12809	0.977124	1.16463	-0.987288	down	0.00085	0.0039129	-0.353593	-0.633695		lipase, putative, expressed
LOC_Os01g67550	1.71047	1.69552	1.44094	1.32505	1.53543	0.98733	2.09854	3.14176	2.29978	-0.970539	down	5e-05	0.000314891	-0.637509	-0.33303		FAD binding domain containing protein, expressed
LOC_Os01g68104	1.52061	1.43626	1.92623	1.09929	0.982465	1.34208	1.91827	2.05044	3.37007	-1.09993	down	0.0003	0.00158274	-0.587741	-0.512184		ZOS1-21 - C2H2 zinc finger protein, expressed
LOC_Os01g69010	2.2497	2.4254	2.851	0.650984	1.26864	1.11613	3.14773	3.15414	2.31823	-1.50565	down	5e-05	0.000314891	-0.195803	-1.30984		MATE efflux protein, putative
LOC_Os01g69279	7.1002	6.85768	7.24056	5.43094	5.51128	6.27463	10.9156	10.9594	9.6535	-0.872832	down	5e-05	0.000314891	-0.572695	-0.300138		expressed protein
LOC_Os01g70010	3.6765	3.34164	3.87803	1.05919	2.03094	2.94545	4.25949	4.08485	2.97565	-0.907309	down	0.00275	0.0106101	-0.0550504	-0.852259		ribosomal protein L7Ae, putative, expressed
LOC_Os01g70130	27.1333	31.3604	30.1398	27.1436	30.5236	28.643	65.6019	61.5368	60.1842	-1.11792	down	5e-05	0.000314891	-1.0796	-0.0383199		protein kinase domain containing protein, expressed
LOC_Os01g70850	1.28796	0.756725	1.1085	0.672943	0.979945	0.800491	1.06166	1.92321	1.45569	-0.85597	down	0.01415	0.0413351	-0.493929	-0.362041		esterase, putative, expressed
LOC_Os01g71690	2.40262	2.10323	2.24215	2.35799	2.83989	2.32683	5.85798	5.26658	6.2901	-1.2106	down	5e-05	0.000314891	-1.36777	0.157173		recA protein, expressed
LOC_Os01g71930	3.71644	3.3145	3.03879	1.94663	1.72558	2.04829	3.50327	3.82908	4.4229	-1.03909	down	5e-05	0.000314891	-0.223282	-0.815811		glycosyl hydrolases family 17 protein, expressed
LOC_Os01g72090	5.01272	5.51154	6.79593	3.51203	3.15791	3.38409	6.10623	6.7631	5.62992	-0.879693	down	0.00025	0.00134791	-0.0950119	-0.784681		phycoerythrobilin ferredoxin oxidoreductase, putative, expressed
LOC_Os01g72630	0.04204	0	0	0.159303	0.196315	0.35742	0.618121	0.770862	0.788917	-1.61089	down	0.0044	0.0157298	-5.69503	4.08414		expressed protein
LOC_Os01g72670	10.2001	8.93141	10.2996	5.49521	6.61218	6.04025	11.7057	11.6402	11.1368	-0.926091	down	5e-05	0.000314891	-0.228526	-0.697565		expressed protein
LOC_Os01g72970	0.75713	0.677507	0.878437	0.581055	0.832952	0.962354	1.66102	1.56745	1.31765	-0.935883	down	0.00045	0.00225795	-0.974826	0.0389429		DUF630/DUF632 domains containing protein, putative, expressed
LOC_Os01g73100	1.12274	1.53019	1.23392	1.47539	1.42048	1.64037	2.39322	2.4213	3.14271	-0.810766	down	0.01325	0.0391697	-1.03367	0.222901		retrotransposon protein, putative, unclassified
LOC_Os01g73750	1.63786	1.07176	1.11326	0.472667	0.817368	0.531302	0.766718	1.2222	1.43445	-0.910416	down	0.00595	0.0202192	0.159248	-1.06966		Leucine Rich Repeat family protein, expressed
LOC_Os01g73760	8.9293	8.80811	8.10826	5.65066	6.17648	6.33246	12.8084	11.9336	11.283	-0.988265	down	5e-05	0.000314891	-0.479075	-0.50919		IPP transferase, putative, expressed
LOC_Os01g74350	6.96	7.27073	7.80806	5.98347	7.19998	6.76488	12.2146	12.9675	13.5442	-0.957042	down	5e-05	0.000314891	-0.813266	-0.143777		soluble inorganic pyrophosphatase, putative, expressed
LOC_Os01g74410	43.8871	44.921	40.1885	39.4107	42.7931	38.3234	101.234	101.166	98.8104	-1.32141	down	5e-05	0.000314891	-1.22344	-0.0979739		MYB family transcription factor, putative, expressed
LOC_Os02g01550	0.304829	0.474984	0.494579	0.316662	0.284663	0.356169	0.582464	0.873067	0.939928	-1.32297	down	0.0013	0.00562962	-0.910494	-0.412473		OsFBL6 - F-box domain and LRR containing protein, expressed
LOC_Os02g02670	1.67719	1.85899	1.86735	0.581684	0.493968	0.635351	1.26332	1.02749	1.14803	-1.00708	down	5e-05	0.000314891	0.651982	-1.65906	NBS-LRR	NBS-LRR disease resistance protein, putative
LOC_Os02g04230	8.08927	9.0526	7.72073	9.06661	8.01609	8.11651	13.9993	14.3969	15.3489	-0.795742	down	5e-05	0.000314891	-0.815144	0.0194014		CGMC_MAPKCMGC_2.7 - CGMC includes CDA, MAPK, GSK3, and CLKC kinases, expressed
LOC_Os02g04680	32.7303	33.2757	34.2913	19.5486	19.473	20.596	36.4081	35.0621	36.3776	-0.855186	down	5e-05	0.000314891	-0.104714	-0.750472		OsSPL3 - SBP-box gene family member, expressed
LOC_Os02g04690	2.14187	2.03552	1.86804	1.00357	1.14876	1.17335	2.06915	1.6862	2.55157	-0.923288	down	0.00015	0.000856668	-0.0610877	-0.8622		cycloartenol synthase, putative, expressed
LOC_Os02g04730	3.36333	3.38079	3.34626	1.56927	1.97676	1.90262	2.89116	3.76746	3.30473	-0.870734	down	0.00035	0.00181151	0.018278	-0.889012		cycloartenol synthase, putative, expressed
LOC_Os02g05550	0.545904	0.699206	0.691993	0.355299	0.287499	0.366047	0.576007	0.638979	0.651255	-0.88743	down	0.00465	0.0164738	0.0537662	-0.941197		retrotransposon protein, putative, Ty1-copia subclass
LOC_Os02g05730	2.01917	2.10169	1.93728	0.791322	1.04802	1.11545	2.18144	2.49283	2.44183	-1.26803	down	5e-05	0.000314891	-0.232208	-1.03582		protein kinase domain containing protein, expressed
LOC_Os02g06180	2.29648	2.30667	2.70794	1.28424	1.46175	1.41665	3.02396	3.17972	1.77093	-0.937916	down	0.0001	0.000594427	-0.125326	-0.81259		phytosulfokine receptor precursor, putative, expressed
LOC_Os02g06200	1.30384	1.78078	2.20299	2.03336	2.4509	1.84846	4.95615	5.09353	4.17329	-1.16733	down	5e-05	0.000314891	-1.42753	0.260207		phytosulfokine receptor precursor, putative, expressed
LOC_Os02g06530	0.926188	0.545493	0.706205	0.654724	0.577703	0.806097	1.15904	0.907008	1.41935	-0.773798	down	0.012	0.0360856	-0.678395	-0.0954026		armadillo/beta-catenin repeat family protein, putative, expressed
LOC_Os02g06754	1.35814	2.9002	1.9079	0.664006	0.115138	0.210078	6.14481	5.32584	6.55842	-4.18789	down	5e-05	0.000314891	-1.54786	-2.64002		expressed protein
LOC_Os02g06770	4.83024	5.24831	5.02079	0.130279	0.712726	0.153785	6.32314	7.95561	5.869	-4.33719	down	0.0001	0.000594427	-0.416133	-3.92105		expressed protein
LOC_Os02g06779	2.25069	3.20742	2.02671	0.117305	0.56606	0.516858	3.43242	3.48542	2.82585	-3.02116	down	0.00035	0.00181151	-0.3805	-2.64067		expressed protein
LOC_Os02g06820	0.372805	0.437578	0.272999	0.101552	0.0623832	0.284068	0.581279	1.22542	0.472277	-2.34681	down	0.00445	0.0158808	-1.07284	-1.27396		transposon protein, putative, unclassified
LOC_Os02g07000	2.1517	1.37438	1.56039	0.576424	0.994875	0.948732	1.42663	1.95314	1.79165	-1.03712	down	0.0014	0.00599673	-0.0238966	-1.01322		expressed protein
LOC_Os02g07170	0.281329	0.320075	0.540972	0.203144	0.165612	0.377317	0.909071	1.05812	0.47075	-1.70828	down	0.01155	0.0349776	-1.09363	-0.61465		MYB family transcription factor, putative, expressed
LOC_Os02g07310	2.33724	2.34376	2.49799	1.91738	2.21272	2.12527	3.74056	3.58924	3.377	-0.77536	down	0.0001	0.000594427	-0.576674	-0.198686		argonaute, putative, expressed
LOC_Os02g08230	0.287155	0.191568	0.111445	0.294097	0.454976	0.110379	0.447845	0.565327	0.658902	-0.960151	down	0.013	0.0385592	-1.50244	0.542291		WAX2, putative, expressed
LOC_Os02g09490	10.6878	11.9621	11.6294	16.7427	16.0088	14.9047	33.3408	31.9935	28.8098	-0.982206	down	5e-05	0.000314891	-1.45753	0.475325		dehydrogenase, putative, expressed
LOC_Os02g10320	4.34505	3.68804	3.0569	3.11529	2.45339	3.43298	5.70584	5.3477	5.32209	-0.863289	down	0.0001	0.000594427	-0.562292	-0.300997		3-oxoacyl-synthase, putative, expressed
LOC_Os02g10480	9.52188	8.90194	8.9244	6.48718	5.47568	4.57292	12.9348	14.1028	11.9848	-1.23871	down	5e-05	0.000314891	-0.512854	-0.725856		stromal membrane-associated protein, putative, expressed
LOC_Os02g10780	30.9976	34.7451	33.4613	25.5287	21.2809	21.0668	55.4931	48.1976	53.619	-1.21263	down	5e-05	0.000314891	-0.665138	-0.547489		SPX domain containing protein, putative, expressed
LOC_Os02g10860	8.69185	5.79131	7.0949	4.85581	6.02321	5.00167	9.8722	11.2386	8.66536	-0.906883	down	5e-05	0.000314891	-0.464592	-0.442291		bZIP transcription factor domain containing protein
LOC_Os02g10990	5.41167	5.18438	6.21387	5.2086	5.22907	4.75805	10.3526	10.6799	10.4857	-1.05252	down	5e-05	0.000314891	-0.906868	-0.145647		FAD binding domain of DNA photolyase domain containing protein, expressed
LOC_Os02g12400	2.68908	2.56039	2.34237	1.43266	1.46122	1.45873	2.95869	2.9119	2.98262	-1.02432	down	5e-05	0.000314891	-0.221752	-0.802567		receptor-like protein kinase precursor, putative, expressed
LOC_Os02g12480	454.46	481.746	449.097	405.912	409.358	430.758	834.424	865.696	847.504	-1.03182	down	5e-05	0.000314891	-0.878951	-0.152865		expressed protein
LOC_Os02g12900	8.91924	8.80978	9.14716	3.91386	3.7836	4.07743	6.62413	7.98829	7.0047	-0.876461	down	5e-05	0.000314891	0.314153	-1.19061		cysteine synthase, putative, expressed
LOC_Os02g13150	5.58557	5.35266	4.54823	5.38685	5.38522	5.33647	12.1971	12.4967	12.977	-1.22563	down	5e-05	0.000314891	-1.28244	0.0568182		pollen-specific protein SF21, putative, expressed
LOC_Os02g13350	13.2595	15.8011	14.854	5.18579	3.38815	6.17267	14.9018	13.722	16.5617	-1.61548	down	5e-05	0.000314891	-0.0411558	-1.57432		hydrolase, NUDIX family, domain containing protein, expressed
LOC_Os02g13430	6.25539	7.27604	6.80629	6.05745	7.47315	7.73851	14.171	14.4568	14.3764	-1.01572	down	5e-05	0.000314891	-1.08032	0.0646023		receptor-like protein kinase 5 precursor, putative, expressed
LOC_Os02g13850	5.62882	5.70043	5.95171	2.70347	2.62155	2.32042	5.08932	4.96933	5.26157	-1.00277	down	5e-05	0.000314891	0.173748	-1.17651		leucine-rich repeat-containing protein kinase family protein, putative, expressed
LOC_Os02g14290	2.41988	2.72854	2.75217	1.44281	0.832235	1.71759	1.6718	2.54871	2.93914	-0.842547	down	0.0033	0.0123596	0.142073	-0.98462		scramblase, putative, expressed
LOC_Os02g14500	9.03629	10.5703	10.0946	5.74678	5.51053	6.2067	10.0598	10.9251	10.6839	-0.858677	down	5e-05	0.000314891	-0.0925422	-0.766135		expressed protein
LOC_Os02g14800	8.09042	7.80433	6.2927	3.7186	4.3605	3.80686	6.5107	7.51723	7.80057	-0.876955	down	5e-05	0.000314891	0.0235305	-0.900485		expressed protein
LOC_Os02g14840	23.6973	24.0488	21.9978	12.9847	13.5019	14.1505	22.4328	23.6521	23.7824	-0.78182	down	5e-05	0.000314891	-0.00255156	-0.779269		potassium channel KAT1, putative, expressed
LOC_Os02g15690	0.935754	0.686615	1.27842	0.477082	0.497128	0.395746	0.730646	0.82295	0.821716	-0.793987	down	0.01705	0.0481053	0.288331	-1.08232		polygalacturonase, putative, expressed
LOC_Os02g16940	1.20912	1.3314	1.3834	0.249469	0.0842457	0.204369	1.85784	1.59759	1.51161	-3.20648	down	5e-05	0.000314891	-0.340089	-2.8664		OsSub13 - Putative Subtilisin homologue, expressed
LOC_Os02g17350	64.9617	64.6592	67.276	54.0242	55.8397	55.8835	94.413	94.7021	94.4688	-0.774789	down	5e-05	0.000314891	-0.526335	-0.248454		VHS and GAT domain containing protein, expressed
LOC_Os02g18070	11.2314	12.1083	10.8561	8.84301	9.87594	10.5895	17.2329	16.7266	16.38	-0.780375	down	5e-05	0.000314891	-0.557873	-0.222501	NB-ARC	NB-ARC domain containing protein, expressed
LOC_Os02g18140	1.16121	0.930425	0.919307	0.434854	0.710355	0.757536	1.28539	0.936899	1.06384	-0.788307	down	0.00395	0.0143702	-0.126176	-0.66213		NBS type disease resistance protein, putative, expressed
LOC_Os02g19040	1.56091	0.952204	1.60665	0.757439	0.840535	0.722594	1.96857	1.83344	1.85421	-1.28536	down	0.0001	0.000594427	-0.457276	-0.828086		GDSL-like lipase/acylhydrolase, putative, expressed
LOC_Os02g19450	0.114524	0.236262	0.12224	0.188426	0.133166	0.121162	0.564488	0.489918	0.786226	-2.05562	down	0.00095	0.00430163	-1.96021	-0.0954127		ATPase, AAA family protein, expressed
LOC_Os02g19470	0.255153	0.468504	0.435689	0.318531	0.17269	0.291718	0.593353	0.677458	0.768654	-1.38122	down	0.00055	0.00268966	-0.81488	-0.56634		expressed protein
LOC_Os02g20630	1.4863	1.46761	0.683392	0.429952	0.997048	0.907167	1.45426	1.1412	1.82094	-0.919962	down	0.0021	0.0084582	-0.280002	-0.63996		retrotransposon protein, putative, unclassified
LOC_Os02g21230	1.68751	1.63246	1.94809	1.47121	1.92737	1.25744	2.70573	3.21131	2.68003	-0.884746	down	0.0004	0.00203664	-0.70657	-0.178176		F-box domain containing protein, expressed
LOC_Os02g23930	3.05715	3.84326	3.79608	1.85484	1.86517	2.73533	4.32224	4.59084	5.07592	-1.11573	down	5e-05	0.000314891	-0.387155	-0.728573		expressed protein
LOC_Os02g24750	2.65714	2.74928	2.49963	1.05583	2.60475	1.55331	2.58137	2.82106	3.52368	-0.775668	down	0.00145	0.00617592	-0.175075	-0.600593		expressed protein
LOC_Os02g25080	6.98417	6.24024	6.57177	5.44416	3.31714	4.15343	6.88147	6.63154	8.5748	-0.774233	down	0.00015	0.000856668	-0.158028	-0.616205		expressed protein
LOC_Os02g26614	0.54693	0.554308	0.499137	0.652472	0.371727	0.636407	0.979923	0.98637	0.928883	-0.801941	down	0.00535	0.0185113	-0.855242	0.0533005		retrotransposon protein, putative, unclassified
LOC_Os02g26670	0.3202	0.209073	0.351663	0.651371	0.534605	0.58408	0.849219	1.10227	1.31465	-0.883794	down	0.0169	0.0477666	-1.89048	1.00669		F-box/Kelch-repeat protein, putative, expressed
LOC_Os02g28170	0.693037	0.548508	0.995339	0.622967	0.953183	0.300237	1.34382	1.11511	1.00453	-0.88426	down	0.0053	0.0183669	-0.630726	-0.253533		transferase family protein, putative, expressed
LOC_Os02g28460	3.05388	1.97201	1.67913	0.751845	2.07876	1.30443	3.07707	2.43086	4.44437	-1.26713	down	0.0015	0.0063564	-0.569789	-0.697338		conserved hypothetical protein
LOC_Os02g31030	2.66558	2.3872	2.08418	2.16403	2.29145	1.80481	5.36687	4.93046	4.66529	-1.25706	down	5e-05	0.000314891	-1.06798	-0.189082		glycerophosphoryl diester phosphodiesterase family protein, putative, expressed
LOC_Os02g31920	9.46167	7.70582	7.76322	4.00549	3.88437	3.97415	8.57344	8.27008	6.94972	-1.00396	down	0.0004	0.00203664	0.0673714	-1.07133		expressed protein
LOC_Os02g31922	3.99776	4.25441	5.06956	2.53728	2.32068	3.75347	5.52507	7.74838	5.1036	-1.09358	down	0.00125	0.0054421	-0.464125	-0.629456		hypothetical protein
LOC_Os02g31926	2.30552	2.22008	2.75825	1.96098	1.93627	2.46997	3.78228	4.79519	2.49425	-0.798144	down	0.00385	0.0140634	-0.604106	-0.194038		expressed protein
LOC_Os02g31960	9.56956	8.82789	8.65716	4.40428	4.41099	4.96807	10.282	11.0979	9.32714	-1.15565	down	5e-05	0.000314891	-0.182697	-0.972949		ATP/GTP binding protein, putative, expressed
LOC_Os02g32020	2.69509	1.57662	1.72973	1.48226	2.10337	1.62615	3.84071	4.14744	3.54286	-1.14567	down	0.00295	0.0112475	-0.942137	-0.203534		expressed protein
LOC_Os02g32280	5.12887	4.34331	4.62238	2.63745	3.0808	2.70488	5.84674	6.42813	5.09972	-1.04455	down	5e-05	0.000314891	-0.301841	-0.74271		expressed protein
LOC_Os02g32490	1.11199	1.07409	0.916617	1.32681	1.13375	1.29404	2.18696	2.72507	2.3085	-0.943444	down	5e-05	0.000314891	-1.21858	0.275139		AMP-binding enzyme, putative, expressed
LOC_Os02g32504	3.19155	2.92476	3.31911	4.82807	3.56725	3.91534	6.35798	8.33637	7.26228	-0.834749	down	5e-05	0.000314891	-1.2185	0.38375		heparan-alpha-glucosaminide N-acetyltransferase, putative,expressed
LOC_Os02g32520	16.9081	16.7362	17.2428	23.5128	25.0041	25.387	47.3249	47.8305	45.623	-0.929703	down	5e-05	0.000314891	-1.46805	0.538351		ERD1 protein, chloroplast precursor, putative, expressed
LOC_Os02g32690	0.533616	0.446088	0.652202	0.237239	0.112263	0.370041	0.697515	0.811674	0.595846	-1.54869	down	5e-05	0.000314891	-0.367286	-1.1814		pleiotropic drug resistance protein 15, putative, expressed
LOC_Os02g33020	31.8418	31.9615	29.4743	19.6475	16.694	20.1616	35.7261	37.9961	38.8178	-0.994035	down	5e-05	0.000314891	-0.270833	-0.723201		SOUL heme-binding protein, putative, expressed
LOC_Os02g33030	9.64657	10.476	11.0705	6.16449	5.83845	5.83771	11.7941	10.9191	10.3712	-0.890983	down	5e-05	0.000314891	-0.0849244	-0.806059		bifunctional monodehydroascorbate reductase and carbonic anhydrasenectarin-3 precursor, putative, expressed
LOC_Os02g35210	1.65943	1.46876	2.13366	1.10366	1.11304	1.43419	2.73758	2.09212	1.97024	-0.897274	down	0.0001	0.000594427	-0.369949	-0.527325		resistance protein, putative
LOC_Os02g35820	5.61541	5.95271	5.36123	4.23281	4.57856	5.0325	8.4282	7.73669	7.51085	-0.774163	down	5e-05	0.000314891	-0.483884	-0.290279		retrotransposon protein, putative, unclassified, expressed
LOC_Os02g36000	15.6255	16.3998	17.8503	20.6182	14.2282	20.0024	44.528	48.975	53.0351	-1.41774	down	5e-05	0.000314891	-1.55487	0.137127		zinc finger protein, putative
LOC_Os02g36140	1.52798	1.36959	1.38006	0.472979	0.512194	0.50466	1.17796	0.899892	0.846121	-0.972781	down	0.0009	0.00410986	0.548882	-1.52166		terpene synthase, putative, expressed
LOC_Os02g36880	10.2771	9.74724	8.50404	11.0373	9.01897	11.1497	20.9341	18.9295	21.7375	-0.981134	down	5e-05	0.000314891	-1.11056	0.129421		No apical meristem protein, putative, expressed
LOC_Os02g36924	0.323498	0.648411	0.276439	0.248359	0.152091	0.207861	0.834447	1.04621	0.792257	-2.13553	down	0.00525	0.0182225	-1.09839	-1.03714		OsMADS27 - MADS-box family gene with MIKCc type-box, expressed
LOC_Os02g38490	1.90143	0.257873	2.64919	0.432696	0.215022	0.35469	0.696532	0.597862	1.98669	-1.7107	down	0.0142	0.0414572	0.55141	-2.26211		expressed protein
LOC_Os02g38580	0.278948	0.223547	0.565785	0.032898	0.243718	0.332701	0.689105	0.358757	0.383886	-1.23251	down	0.01745	0.0490251	-0.422489	-0.810024		protein phosphatase 2C, putative, expressed
LOC_Os02g38680	1.11685	1.0728	0.982356	0.806081	0.607865	0.48149	1.20004	1.46126	1.09197	-0.985621	down	0.0002	0.00110653	-0.242753	-0.742868		EMB2423, putative
LOC_Os02g38690	0.714809	0.632339	0.326968	0.503156	0.444859	0.404709	0.956817	0.843658	0.784273	-0.934157	down	0.0049	0.0172047	-0.626624	-0.307533		protein phosphatase 2C containing protein
LOC_Os02g38800	4.24836	4.38458	4.53773	1.37722	2.05472	2.20622	2.81776	3.67736	3.33553	-0.802061	down	0.00395	0.0143702	0.42197	-1.22403		26S proteasome non-ATPase regulatory subunit 6, putative,expressed
LOC_Os02g38804	2.47254	2.03976	3.11581	3.06925	3.3582	3.18604	4.97217	6.40709	5.58986	-0.81978	down	0.00015	0.000856668	-1.15352	0.333735		protein phosphatase 2C containing protein, expressed
LOC_Os02g39530	54.1101	61.4277	53.9806	34.4643	32.6013	36.3715	63.7666	64.2506	65.5981	-0.90444	down	5e-05	0.000314891	-0.191751	-0.712689		expressed protein
LOC_Os02g39800	3.4818	3.83384	2.7585	2.57009	2.31835	1.97656	4.09335	3.50379	4.41242	-0.80685	down	0.01545	0.0444067	-0.253526	-0.553324		SET domain containing protein
LOC_Os02g40130	11.597	10.7695	9.42056	10.6759	9.86313	12.7645	21.075	19.4138	20.5777	-0.874705	down	5e-05	0.000314891	-0.941945	0.0672404		leucine-rich, putative, expressed
LOC_Os02g40180	7.15576	7.37006	6.35093	6.77922	7.1145	8.12327	13.172	14.1681	12.709	-0.863152	down	5e-05	0.000314891	-0.939872	0.0767198		receptor-like protein kinase 5 precursor, putative, expressed
LOC_Os02g40454	25.9818	25.835	26.2649	16.7922	17.7611	16.6993	33.4659	34.0559	30.9516	-0.942109	down	5e-05	0.000314891	-0.334751	-0.607358		serine/threonine protein phosphatase 2A 55 kDa regulatorysubunit B, putative, expressed
LOC_Os02g40770	0.762821	0.91562	0.680865	0.559593	0.430482	0.674349	1.1205	1.09378	0.970915	-0.936358	down	0.00085	0.0039129	-0.433018	-0.50334		SET domain containing protein, expressed
LOC_Os02g41630	17.3634	16.4434	17.0015	18.3842	20.3797	20.0227	38.2187	37.9743	37.9315	-0.95705	down	5e-05	0.000314891	-1.16747	0.210421		phenylalanine ammonia-lyase, putative, expressed
LOC_Os02g41650	28.8909	27.2686	27.1659	35.7622	37.0082	35.041	80.6211	80.4456	81.0392	-1.16713	down	5e-05	0.000314891	-1.53881	0.371681		phenylalanine ammonia-lyase, putative, expressed
LOC_Os02g41680	1.8651	2.04589	2.23329	2.23795	2.24413	2.92997	5.39816	5.38612	5.28516	-1.11637	down	5e-05	0.000314891	-1.387	0.270629		phenylalanine ammonia-lyase, putative, expressed
LOC_Os02g42412	6.95423	7.44327	6.71715	9.37846	7.45354	8.21265	22.97	24.9682	24.1287	-1.52483	down	5e-05	0.000314891	-1.77109	0.246258		F-box/LRR-repeat protein 2, putative, expressed
LOC_Os02g42520	8.30265	10.7246	9.76142	6.50491	5.29805	6.25513	10.9402	11.2694	11.6997	-0.909031	down	5e-05	0.000314891	-0.236174	-0.672858		dehydrogenase, putative, expressed
LOC_Os02g42730	6.80323	6.30212	6.31156	3.71964	4.896	4.69711	7.4683	8.3733	7.36891	-0.801969	down	0.00015	0.000856668	-0.257465	-0.544504		expressed protein
LOC_Os02g42920	8.78011	8.74129	7.89357	6.48062	6.24243	5.92711	10.5467	12.0777	9.55214	-0.786821	down	5e-05	0.000314891	-0.340331	-0.44649		DTA2, putative, expressed
LOC_Os02g43080	2.80266	2.67695	2.33456	0.875451	1.26956	1.10674	1.83637	1.91967	2.24775	-0.884661	down	0.00035	0.00181151	0.380218	-1.26488		PPR repeat domain containing protein, putative
LOC_Os02g43550	3.36665	2.29826	1.8582	2.36321	3.13777	1.35451	6.34548	7.38592	6.33715	-1.5496	down	5e-05	0.000314891	-1.41553	-0.134071		cyclin, putative, expressed
LOC_Os02g43850	14.6924	14.2512	16.2261	10.621	8.66908	7.29032	16.0382	17.5687	15.8707	-0.896412	down	5e-05	0.000314891	-0.13142	-0.764992		serine esterase family protein, putative, expressed
LOC_Os02g44270	9.68607	10.0179	8.17274	3.61155	4.95039	5.17557	8.90101	8.24658	9.3904	-0.949938	down	5e-05	0.000314891	0.0709997	-1.02094		expressed protein
LOC_Os02g44300	1.06776	0.68598	1.0059	0.967757	0.548584	0.708972	1.44652	1.98543	1.95191	-1.27463	down	0.0004	0.00203664	-0.964161	-0.310473		MSP domain containing protein, expressed
LOC_Os02g44380	0.885206	0.873777	0.681891	0.271309	0.486969	0.272474	0.675123	0.465125	0.765733	-0.886837	down	0.00115	0.00507198	0.356865	-1.2437		WD domain containing protein, putative, expressed
LOC_Os02g44730	6.39602	7.08617	6.04727	3.53623	3.57106	3.69906	6.48529	6.63538	6.74876	-0.878672	down	0.0006	0.00290015	-0.0248988	-0.853773		tetracycline transporter protein, putative, expressed
LOC_Os02g45170	18.0243	20.0574	19.6655	13.2354	13.2085	13.5205	26.5569	27.1971	24.4248	-0.968061	down	5e-05	0.000314891	-0.437026	-0.531035		helix-loop-helix DNA-binding protein, putative, expressed
LOC_Os02g45520	159.342	164.885	164.7	132.491	134.424	137.277	268.873	266.723	263.965	-0.984166	down	5e-05	0.000314891	-0.70959	-0.274576		uncharacterized membrane protein, putative, expressed
LOC_Os02g45950	5.92969	7.20577	7.16308	4.01312	3.90663	4.45668	7.63638	8.54392	8.13623	-0.974343	down	5e-05	0.000314891	-0.260561	-0.713782		expressed protein
LOC_Os02g45980	1.85037	2.40401	1.98816	0.640309	0.850015	0.78982	1.55484	1.46759	1.98819	-1.13586	down	0.0003	0.00158274	0.317144	-1.45301		ZR1 protein, putative, expressed
LOC_Os02g46720	7.91132	7.8266	7.11422	3.75231	4.68788	5.28686	9.19844	8.88141	8.49922	-0.953269	down	5e-05	0.000314891	-0.217961	-0.735308		ara54-like RING finger protein, putative, expressed
LOC_Os02g46730	1.16227	1.03438	0.964201	0.532129	0.309327	0.316678	0.782809	0.910599	1.31536	-1.37737	down	0.0006	0.00290015	0.0711411	-1.44851		expressed protein
LOC_Os02g46970	0.802434	0.644179	0.984909	0.141173	0.233019	0.317976	1.01932	1.34285	1.3204	-2.41152	down	5e-05	0.000314891	-0.598852	-1.81267		AMP-binding domain containing protein, expressed
LOC_Os02g48080	3.80921	4.59676	4.04366	3.72985	4.18958	3.85068	7.42356	8.34525	7.21367	-0.965406	down	5e-05	0.000314891	-0.88443	-0.0809757		cysteine-rich receptor-like protein kinase 7 precursor, putative, expressed
LOC_Os02g48400	0.277955	0.254059	0.989301	0.175971	0.379058	0.394426	0.474611	0.957037	0.819503	-1.24549	down	0.00865	0.0275629	-0.565345	-0.680147		expressed protein
LOC_Os02g49340	9.21348	8.29664	6.53236	4.99208	4.10493	4.18284	12.6343	11.517	11.2706	-1.4154	down	5e-05	0.000314891	-0.559055	-0.856347		nitrate-induced NOI protein, putative, expressed
LOC_Os02g49520	7.85763	7.96366	8.333	6.19981	6.06893	6.15377	10.3273	11.139	10.4285	-0.791853	down	5e-05	0.000314891	-0.401044	-0.390809		armadillo/beta-catenin repeat family protein, putative, expressed
LOC_Os02g49840	60.7285	66.1008	63.4446	22.1106	22.2654	23.6617	69.9744	72.3176	65.9177	-1.61363	down	5e-05	0.000314891	-0.129959	-1.48367		OsMADS57 - MADS-box family gene with MIKCc type-box, expressed
LOC_Os02g49860	0.316261	0.518782	0.648593	0.363903	0	0.677039	1.18222	0.94927	0.492619	-1.33394	down	0.01505	0.043478	-0.822691	-0.511248		AWPM-19-like membrane family protein, putative, expressed
LOC_Os02g50140	6.22261	9.54217	9.41365	7.29605	5.45173	5.8022	12.2467	10.1714	10.2425	-0.816135	down	5e-05	0.000314891	-0.375365	-0.440771		caleosin related protein, putative, expressed
LOC_Os02g50780	21.5304	22.7763	23.1736	16.7497	14.6986	15.4644	27.1509	25.1615	27.8669	-0.773248	down	5e-05	0.000314891	-0.248761	-0.524487		glycosyl hydrolase family 47 domain contain protein, expressed
LOC_Os02g51119	2.33529	2.08908	1.84945	0.82253	1.22254	0.818406	2.1302	1.73525	1.53849	-0.916245	down	0.00065	0.00310773	0.215335	-1.13158		expressed protein
LOC_Os02g52730	0	0	0.0453956	2.92069	2.47125	2.89468	6.77415	6.39392	5.42688	-1.16605	down	5e-05	0.000314891	-8.67814	7.51209		ferredoxin--nitrite reductase, putative, expressed
LOC_Os02g52910	0.596637	0.841026	0.530814	0.853468	0.976483	0.957276	3.26705	3.1525	2.48974	-1.67648	down	0.00105	0.00468916	-2.17823	0.501751		zinc finger protein, putative, expressed
LOC_Os02g53130	1.03205	1.16805	1.08563	0.999221	1.06824	1.32132	2.59202	2.61882	2.90416	-1.25982	down	5e-05	0.000314891	-1.30438	0.0445556		nitrate reductase, putative, expressed
LOC_Os02g54070	2.35575	2.9128	2.51433	1.05746	1.21965	0.947195	1.9032	2.04262	1.62952	-0.790072	down	0.00115	0.00507198	0.481246	-1.27132		conserved hypothetical protein
LOC_Os02g54130	11.9537	11.9795	13.4327	6.75705	8.60631	7.76288	12.9114	13.0255	14.4178	-0.803207	down	5e-05	0.000314891	-0.111016	-0.692191		heat shock protein DnaJ, putative, expressed
LOC_Os02g54900	1.77419	1.83231	1.70705	1.35814	1.73563	1.04019	2.88679	3.11407	3.11048	-1.14014	down	0.00125	0.0054421	-0.777985	-0.362154		STE_PAK_Ste20_STLK.2 - STE kinases include homologs to sterile 7, sterile 11 and sterile 20 from yeast, expressed
LOC_Os02g55070	0.211676	0.452329	0.451939	0.332934	0.328826	0.523706	0.517378	0.766408	1.12656	-1.02378	down	0.0086	0.0274292	-1.11097	0.0871894		expressed protein
LOC_Os02g55540	0.330202	0.909192	0.557685	0.417151	0.391357	0.870756	1.28082	1.32654	1.21139	-1.18527	down	0.0035	0.0129857	-1.08745	-0.0978255		F-box/LRR-repeat protein 14, putative, expressed
LOC_Os02g55910	17.3446	18.898	18.668	12.4345	15.2032	13.1404	24.9572	26.4157	26.6496	-0.936097	down	5e-05	0.000314891	-0.50681	-0.429287		monogalactosyldiacylglycerol synthase, putative, expressed
LOC_Os02g56060	1.12163	1.14751	1.3123	0.170901	0.469574	0.39644	0.683822	0.701395	0.896533	-1.13784	down	0.0001	0.000594427	0.650401	-1.78824		retrotransposon protein, putative, unclassified
LOC_Os02g56140	1.47854	1.64548	1.05804	0.604978	0.559467	0.466817	1.60808	1.51018	0.969706	-1.3254	down	0.00035	0.00181151	0.0328285	-1.35823		helix-loop-helix DNA-binding domain containing protein, expressed
LOC_Os02g56300	4.23726	5.09847	5.02539	4.40072	2.80632	4.29722	6.94522	8.09199	6.56324	-0.908893	down	5e-05	0.000314891	-0.588893	-0.32		aminotransferase, classes I and II, domain containing protein, expressed
LOC_Os02g56360	12.2167	10.7168	11.2159	8.86994	7.1586	7.60079	14.1548	14.6882	15.6144	-0.911845	down	5e-05	0.000314891	-0.380561	-0.531284		expressed protein
LOC_Os02g56370	0.510662	0.489972	0.673833	0.696222	0.37726	0.906976	1.16386	1.5594	0.941501	-0.887884	down	0.00225	0.00896757	-1.13001	0.24213		OsWAK20 - OsWAK receptor-like protein kinase, expressed
LOC_Os02g57305	0.956425	0.770005	1.2017	0.268652	0.329797	0.24031	0.940219	0.388753	0.936486	-1.43348	down	0.01055	0.0324602	0.370176	-1.80365		disease resistance protein, putative
LOC_Os02g57924	30.6956	30.8116	35.237	24.5531	23.0113	26.7572	47.8476	43.4094	36.2209	-0.778393	down	5e-05	0.000314891	-0.397999	-0.380394		expressed protein
LOC_Os02g57990	6.4999	8.05702	5.83753	4.11239	4.67347	3.47795	7.12203	6.31067	8.57828	-0.843817	down	5e-05	0.000314891	-0.110048	-0.733769		methionine adenosyltransferase regulatory beta subunit-related, putative, expressed
LOC_Os02g58214	0.451126	0.413189	0.563082	0.360117	0.363814	0.183941	0.707894	0.793386	0.573046	-1.19208	down	0.0064	0.0214841	-0.539256	-0.652826		expressed protein
LOC_Os02g58350	1.93282	2.67024	3.20934	2.69452	2.84819	2.47631	5.75443	6.81296	4.77006	-1.11239	down	0.00015	0.000856668	-1.15005	0.0376575		OsRR3 type-A response regulator, expressed
LOC_Os02g18612	5.25719	3.37511	3.19799	2.65829	3.62692	1.91045	6.68907	6.59606	5.43778	-1.19187	down	0.0001	0.000594427	-0.662321	-0.529554		expressed protein
LOC_Os03g01790	0.665957	1.3549	0.789946	0.838773	0.776291	0.824295	1.36913	1.1005	2.079	-0.898931	down	0.0033	0.0123596	-0.694449	-0.204481		zinc finger, C3HC4 type domain containing protein
LOC_Os03g01940	36.9112	38.298	37.1112	23.9241	25.4735	25.8507	42.8695	44.9447	44.9579	-0.81922	down	5e-05	0.000314891	-0.241333	-0.577887		expressed protein
LOC_Os03g02020	168.24	183.941	175.911	68.3569	71.6451	70.8484	136.404	139.644	136.693	-0.969018	down	5e-05	0.000314891	0.355552	-1.32457		stress responsive A/B Barrel domain containing protein, expressed
LOC_Os03g02450	38.2671	39.704	39.5542	25.313	20.6326	21.8654	41.4159	42.1632	39.0945	-0.855232	down	5e-05	0.000314891	-0.0618525	-0.79338		pyridoxamine 5'-phosphate oxidase family protein, putative, expressed
LOC_Os03g02690	1.85472	1.93841	2.87132	0.921146	0.612487	1.02789	1.47013	1.93257	0.979394	-0.774619	down	0.01555	0.044639	0.604865	-1.37948		dihydrodipicolinate reductase, putative, expressed
LOC_Os03g05270	1.05201	0.507748	0.916039	0.687795	0.58827	0.502458	1.58494	1.16466	1.68642	-1.31859	down	5e-05	0.000314891	-0.841377	-0.477213		RING finger and CHY zinc finger domain-containing protein1, putative, expressed
LOC_Os03g05390	480.229	481.954	480.954	413.439	431.717	432.714	777.664	774.417	759.569	-0.855181	down	5e-05	0.000314891	-0.679714	-0.175467		Citrate transporter protein, putative, expressed
LOC_Os03g05430	1.04994	2.31401	0.897396	1.59397	0.795785	0.241785	2.23354	1.46237	1.59233	-1.00688	down	0.01175	0.0354804	-0.311479	-0.695402		peptidase, putative, expressed
LOC_Os03g05530	20.4158	21.1504	21.0382	16.7851	16.3601	16.91	29.5562	30.6188	30.0648	-0.850242	down	5e-05	0.000314891	-0.527501	-0.322742		nodulin, putative, expressed
LOC_Os03g07739	7.29237	7.27629	6.92333	3.79649	5.19759	4.64958	7.57965	9.27222	8.15197	-0.87392	down	5e-05	0.000314891	-0.218351	-0.655568		expressed protein
LOC_Os03g09060	11.9459	13.1	13.1161	6.21845	6.97136	7.36698	14.2931	15.6669	13.7056	-1.08688	down	5e-05	0.000314891	-0.194361	-0.892523		prenyltransferase, putative, expressed
LOC_Os03g09140	8.54521	9.05871	10.405	8.00024	8.57265	8.35034	14.727	16.1705	16.8	-0.936422	down	5e-05	0.000314891	-0.768025	-0.168397		ras-related protein, putative, expressed
LOC_Os03g10110	1.37917	1.05201	1.54226	1.43208	1.86531	1.81538	6.34843	5.85481	6.21376	-1.84886	down	5e-05	0.000314891	-2.21258	0.363718		cupin domain containing protein, expressed
LOC_Os03g10224	5.16283	6.33834	5.81918	2.45561	1.68732	2.91054	4.99182	4.01557	5.0571	-0.995654	down	0.0084	0.026901	0.300411	-1.29606		MT-A70 domain containing protein, expressed
LOC_Os03g11650	1.8977	2.23494	1.94881	1.49234	1.51943	1.65334	3.56784	2.9517	3.40469	-1.08904	down	5e-05	0.000314891	-0.706538	-0.382505		ATMAP70 protein, putative, expressed
LOC_Os03g12064	21.0824	20.7642	21.9947	12.8585	13.964	14.8196	27.6645	26.3145	24.247	-0.909608	down	5e-05	0.000314891	-0.293159	-0.616449		expressed protein
LOC_Os03g12110	1.51329	1.60501	1.03818	1.32419	0.631173	1.00562	2.41997	2.32383	2.44593	-1.27986	down	0.0001	0.000594427	-0.790574	-0.489288		homocysteine S-methyltransferase protein, putative, expressed
LOC_Os03g12670	410.068	420.825	390.802	229.275	225.359	227.659	453.449	484.856	466.848	-1.04226	down	5e-05	0.000314891	-0.201843	-0.840421		expressed protein
LOC_Os03g12890	40.137	39.0464	42.4802	29.3852	28.4972	28.6545	58.8388	56.0197	60.9607	-1.0227	down	5e-05	0.000314891	-0.531194	-0.49151		aminotransferase domain containing protein, putative, expressed
LOC_Os03g13976	1.39011	1.11354	1.23048	0.856142	0.656879	0.567631	1.79311	1.31955	1.51481	-1.15319	down	0.01275	0.0379354	-0.30945	-0.843739		expressed protein
LOC_Os03g15020	2.55761	2.95604	2.37091	1.63907	1.09048	1.50401	3.32598	3.49286	3.36212	-1.26593	down	5e-05	0.000314891	-0.368771	-0.897159		beta-galactosidase precursor, putative, expressed
LOC_Os03g15290	0.915906	1.29249	0.977811	0.613246	1.15702	1.21512	2.02188	1.74709	1.55646	-0.834978	down	0.00485	0.017061	-0.74106	-0.0939182		beclin-1, putative
LOC_Os03g15890	28.4349	28.5978	28.731	18.1156	21.083	18.9514	39.9033	39.5612	37.1225	-1.00356	down	5e-05	0.000314891	-0.442969	-0.560587		RNA recognition motif containing protein, expressed
LOC_Os03g16670	307.125	324.577	323.5	344.251	328.203	343.185	621.117	628.812	588.754	-0.856285	down	5e-05	0.000314891	-0.944794	0.0885094		haloacid dehalogenase-like hydrolase family protein, putative, expressed
LOC_Os03g17880	13.2955	13.0521	14.2563	4.21318	4.74155	3.99378	9.50312	7.6598	8.66002	-0.995866	down	0.0001	0.000594427	0.652966	-1.64883		expressed protein
LOC_Os03g18060	0.352207	0.392682	0.373526	0.19868	0.209857	0.246929	0.667447	0.508243	0.570682	-1.41377	down	5e-05	0.000314891	-0.642905	-0.770862		transposon protein, putative, unclassified
LOC_Os03g19370	0.96335	1.05	1.07042	1.67301	1.17732	1.689	3.85375	3.74382	3.5049	-1.29033	down	5e-05	0.000314891	-1.84812	0.557788		CPuORF4 - conserved peptide uORF-containing transcript, expressed
LOC_Os03g20190	1.69919	1.07611	1.67559	0.561031	0.611366	0.733111	1.4738	0.790465	0.99722	-0.775352	down	0.00775	0.0251704	0.448568	-1.22392		pentatricopeptide, putative, expressed
LOC_Os03g20380	502.022	519.935	498.479	357.764	353.47	365.292	760.77	772.675	764.018	-1.09366	down	5e-05	0.000314891	-0.595557	-0.498102		CAMK_KIN1/SNF1/Nim1_like.2 - CAMK includes calcium/calmodulin depedent protein kinases, expressed
LOC_Os03g20570	1.18136	2.10089	2.17019	1.52557	2.70306	1.01017	3.3067	1.90657	4.19945	-0.845376	down	0.00385	0.0140634	-0.78771	-0.057666		tRNA-specific adenosine deaminase 2, putative, expressed
LOC_Os03g22670	5.21159	5.04321	3.8344	3.17918	2.90059	3.56452	6.02372	7.22159	6.59842	-1.04094	down	5e-05	0.000314891	-0.494093	-0.546845		triacylglycerol Lipase, putative, expressed
LOC_Os03g24940	4.39914	4.68218	4.71778	3.2182	3.83015	3.70763	9.66166	9.46403	9.13059	-1.39343	down	5e-05	0.000314891	-1.034	-0.359435		proline-rich family protein, putative, expressed
LOC_Os03g25500	70.4798	70.7299	73.765	40.8409	45.4374	49.8588	88.0952	82.8978	92.4343	-0.952344	down	5e-05	0.000314891	-0.293237	-0.659107		cytochrome P450 72A1, putative, expressed
LOC_Os03g26440	0.922764	1.38724	0.834738	0.828492	0.190801	0.637167	1.01103	0.937037	1.62515	-1.10912	down	0.0073	0.0239556	-0.184282	-0.924839		tRNA pseudouridine synthase family protein, putative
LOC_Os03g26870	8.36539	8.04057	8.17352	6.44599	5.36175	6.64997	14.9566	17.1492	17.4958	-1.42616	down	5e-05	0.000314891	-1.01293	-0.413231		WD-40 repeat family protein, putative, expressed
LOC_Os03g26930	0.167239	0.306417	0.228512	0.220726	0.194741	0.567098	0.937724	0.687943	0.552078	-1.14821	down	0.006	0.0203646	-1.63295	0.484737		OsSCP13 - Putative Serine Carboxypeptidase homologue, expressed
LOC_Os03g29864	0.736256	0.744725	0.586586	0.571578	0.58218	0.865066	1.61325	1.57301	1.19244	-1.11698	down	5e-05	0.000314891	-1.08256	-0.0344197		retrotransposon protein, putative, unclassified, expressed
LOC_Os03g30530	2.05986	1.55902	1.40857	0.782732	1.35433	0.8593	2.04869	1.43393	1.90219	-0.845685	down	0.0009	0.00410986	-0.0990671	-0.746618		expressed protein
LOC_Os03g30740	0.2223	0.465628	0.325433	0.20937	0.0369611	0.134533	20.1206	18.8948	21.0238	-7.30048	down	5e-05	0.000314891	-5.88868	-1.4118		expressed protein
LOC_Os03g30780	1.46692	1.7756	1.02022	1.28534	0.604621	0.366949	1.68316	2.8689	2.00113	-1.53784	down	0.0007	0.00331454	-0.620413	-0.917432		expressed protein
LOC_Os03g31070	5.45435	4.86583	4.86018	3.13336	2.98903	3.01326	5.99259	6.51031	6.14315	-1.02929	down	5e-05	0.000314891	-0.296665	-0.732627		protein kinase, putative, expressed
LOC_Os03g31160	2.44622	4.09818	3.38114	2.37437	1.33284	1.70618	3.92812	3.11159	2.87169	-0.872558	down	0.0107	0.0328322	0.00205693	-0.874615		expressed protein
LOC_Os03g32590	9.99688	10.2963	9.19266	5.18708	6.16367	5.63666	10.221	10.2917	11.0372	-0.893172	down	5e-05	0.000314891	-0.0976171	-0.795555		transcription initiation factor, putative, expressed
LOC_Os03g34310	17.6301	18.1041	16.2196	13.5302	15.093	14.8462	22.8074	27.5142	26.3797	-0.819253	down	5e-05	0.000314891	-0.562025	-0.257228		expressed protein
LOC_Os03g38330	1.04722	0.889447	0.934631	0.710941	0.349224	0.635176	1.05447	1.09933	1.11023	-0.945078	down	0.0009	0.00410986	-0.184951	-0.760126		disease resistance RPP13-like protein 1, putative, expressed
LOC_Os03g38440	1.78539	1.67407	1.76241	0.97367	1.16429	1.17659	1.80283	1.88174	2.23886	-0.837618	down	0.00015	0.000856668	-0.181868	-0.65575		transposon protein, putative, unclassified, expressed
LOC_Os03g38940	1.2466	1.44981	1.49004	0.719567	0.891797	0.833085	1.62047	1.63101	1.61568	-0.993573	down	0.00025	0.00134791	-0.217357	-0.776216		expressed protein
LOC_Os03g39230	2.48763	2.0425	2.04334	1.46256	1.59505	1.1725	2.86593	2.80692	2.90833	-1.02048	down	5e-05	0.000314891	-0.384521	-0.635959		OTU-like cysteine protease family protein, putative, expressed
LOC_Os03g39380	4.61613	5.48286	4.37113	3.09533	1.89057	2.28937	5.50381	5.65548	5.63926	-1.20727	down	0.00015	0.000856668	-0.215261	-0.992004		expressed protein
LOC_Os03g40540	13.569	14.0242	15.4832	14.6737	14.9855	13.004	31.1577	31.5834	30.4777	-1.12763	down	5e-05	0.000314891	-1.11372	-0.013905		cytochrome P450, putative, expressed
LOC_Os03g40770	2.00034	2.80046	2.42249	2.26385	1.28069	1.7965	3.41066	3.39126	4.20441	-1.04314	down	0.00125	0.0054421	-0.607606	-0.435535		expressed protein
LOC_Os03g42010	1.90467	1.81636	2.10124	1.26218	1.23789	1.12522	2.74087	2.22625	2.61617	-1.06473	down	0.0001	0.000594427	-0.381245	-0.683488		DNA-directed polymerase, putative, expressed
LOC_Os03g42230	3.0081	2.91835	3.00541	1.65798	1.80699	2.25156	4.12692	4.58828	3.99649	-1.15294	down	5e-05	0.000314891	-0.509124	-0.643819		B3 DNA binding domain containing protein, expressed
LOC_Os03g42280	0.461369	0.591076	0.799155	0.237317	0.364615	0.344117	0.666385	0.657749	0.614929	-1.03537	down	0.0009	0.00410986	-0.0665871	-0.968786		B3 DNA binding domain containing protein, expressed
LOC_Os03g42464	10.2924	11.026	9.28701	4.73658	4.85683	5.54665	8.50357	7.99236	9.95669	-0.805041	down	5e-05	0.000314891	0.210376	-1.01542		expressed protein
LOC_Os03g42830	9.28904	9.85845	9.39349	14.0058	13.6158	12.551	33.3144	31.6713	29.8929	-1.23987	down	5e-05	0.000314891	-1.73305	0.493177		MATE efflux family protein, putative, expressed
LOC_Os03g43114	3.61755	3.1486	3.0467	1.69052	1.87595	1.9349	3.32837	3.66878	3.93869	-0.991199	down	5e-05	0.000314891	-0.156319	-0.834881		expressed protein
LOC_Os03g45250	4.8209	4.71429	3.97568	2.12542	2.95915	2.78206	5.3391	4.33344	4.7703	-0.876536	down	0.0003	0.00158274	-0.0962342	-0.780302		2-aminoethanethiol dioxygenase, putative, expressed
LOC_Os03g45990	1.03649	1.1173	0.922805	0.560313	0.838005	0.633009	0.943543	1.61771	0.936616	-0.784053	down	0.0009	0.00410986	-0.185141	-0.598912		expressed protein
LOC_Os03g46090	7.59656	8.47178	8.87594	8.69662	9.1591	9.06077	15.7975	15.3704	15.8256	-0.803971	down	5e-05	0.000314891	-0.913752	0.109782		endonuclease/exonuclease/phosphatase family domain containing protein, expressed
LOC_Os03g46270	0.712388	0.70748	0.608326	0.139618	0.172627	0.28273	0.566577	0.643595	0.489257	-1.51415	down	0.00305	0.0115685	0.255145	-1.76929		transposon protein, putative, CACTA, En/Spm sub-class
LOC_Os03g46560	0.569384	0.693774	0.405322	0.225439	0.110965	0.101035	0.425534	1.25301	0.209929	-2.11007	down	0.00655	0.0218925	-0.178684	-1.93138		RPD1, putative
LOC_Os03g50230	2.01141	2.21284	1.92128	0.838445	1.03937	0.714269	1.81786	2.15183	1.87525	-1.17308	down	5e-05	0.000314891	0.0723498	-1.24543		protein kinase, putative, expressed
LOC_Os03g51479	2.37	2.24464	2.79415	1.97545	1.52827	1.56053	3.32901	3.04817	3.12049	-0.907227	down	0.00195	0.00794512	-0.358337	-0.54889		maf, putative, expressed
LOC_Os03g51540	4.26713	4.04251	4.24647	2.62897	2.63852	3.07071	5.56376	5.26402	4.74268	-0.901005	down	5e-05	0.000314891	-0.310423	-0.590582		Ser/Thr protein phosphatase family protein, putative, expressed
LOC_Os03g51880	2.84455	3.3921	3.45958	1.32918	2.08638	1.43764	3.49101	3.76519	3.04052	-1.08518	down	0.0001	0.000594427	-0.0866878	-0.998489		GA15368-PA, putative, expressed
LOC_Os03g52430	8.73021	8.22653	8.48445	4.90167	5.15179	6.06416	9.8045	10.0647	9.7444	-0.877623	down	5e-05	0.000314891	-0.219095	-0.658528		mitochondrial carrier protein, putative, expressed
LOC_Os03g52820	0.647845	0.782086	0.695307	0.259559	0.300419	0.273232	0.527718	0.652321	0.567179	-1.06831	down	0.00305	0.0115685	0.282565	-1.35087		retrotransposon protein, putative, unclassified
LOC_Os03g54770	7.82823	8.05324	8.60924	4.42	4.90569	4.97421	8.5438	8.70258	7.47359	-0.789672	down	5e-05	0.000314891	-0.0134424	-0.776229		WD domain, G-beta repeat domain containing protein, expressed
LOC_Os03g55050	1.15037	0.571802	0.736664	0.314627	0.333947	0.506314	0.821634	0.627813	1.0512	-1.11455	down	0.0013	0.00562962	-0.024325	-1.09022		UDP-glucoronosyl and UDP-glucosyl transferase domain containing protein, expressed
LOC_Os03g55490	12.435	10.2009	8.34892	4.83631	5.0469	4.36234	8.95656	8.43039	8.4495	-0.858897	down	5e-05	0.000314891	0.262153	-1.12105		casein kinase II subunit alpha-2, putative, expressed
LOC_Os03g55890	0.449222	0.260368	0.666173	0.0664997	0.082354	0.12486	0.43525	0.48466	0.648073	-2.51817	down	0.00095	0.00430163	-0.188677	-2.32949		ternary complex factor MIP1, putative, expressed
LOC_Os03g57070	45.3671	45.3539	45.4024	19.4443	19.248	20.7094	38.4691	34.3811	36.9413	-0.886191	down	5e-05	0.000314891	0.310148	-1.19634		amine oxidase-related, putative, expressed
LOC_Os03g58240	5.12274	5.19889	5.33335	3.72451	3.43614	3.76434	5.95035	6.66622	6.39398	-0.799169	down	5e-05	0.000314891	-0.280179	-0.518991		GTP binding protein, putative, expressed
LOC_Os03g58380	0.161165	0	0	1.96489	3.1215	2.14137	10.1471	7.89488	9.30497	-1.91976	down	5e-05	0.000314891	-7.40669	5.48693		aldehyde oxidase 2, putative, expressed
LOC_Os03g58890	0.353572	0.322394	0.700067	0.335792	0.62224	0.56289	1.09187	0.674526	1.29999	-1.01159	down	0.0162	0.0461397	-1.15602	0.14443		oxidoreductase, putative, expressed
LOC_Os03g60250	1.18885	0.933843	1.03221	0.547174	0.709512	0.608282	1.15207	1.12481	1.64078	-1.07084	down	0.01515	0.043708	-0.312398	-0.758444		membrane associated DUF588 domain containing protein, putative, expressed
LOC_Os03g60639	21.1183	25.2928	25.7627	8.43384	12.5571	10.4477	20.2642	21.5733	20.8138	-0.994806	down	5e-05	0.000314891	0.204135	-1.19894		expressed protein
LOC_Os03g60730	0.423181	0.592141	0.68818	0.294571	0.276685	0.531479	0.737796	0.687651	0.964269	-1.11575	down	0.0008	0.00371749	-0.488336	-0.627419		transposon protein, putative, unclassified, expressed
LOC_Os03g60930	1.94122	2.61376	2.24668	1.53509	1.42658	1.61635	3.2014	3.06826	2.64665	-0.961724	down	5e-05	0.000314891	-0.390561	-0.571163		RNA recognition motif containing protein, putative
LOC_Os03g61310	2.89265	3.09896	2.74403	2.49983	2.70266	2.0132	5.18293	4.29558	4.81713	-0.986366	down	5e-05	0.000314891	-0.71059	-0.275776		receptor-like protein kinase, putative, expressed
LOC_Os03g61829	2.9919	3.34453	3.92212	2.60407	4.22751	3.02486	6.0237	7.23601	8.00021	-1.109	down	5e-05	0.000314891	-1.05131	-0.0576892		haloacid dehalogenase-like hydrolase family protein, putative, expressed
LOC_Os03g61950	10.2561	9.94402	9.8071	6.82329	6.18106	6.28769	11.9817	10.8836	11.6898	-0.840893	down	5e-05	0.000314891	-0.20359	-0.637303		kelch motif family protein, putative, expressed
LOC_Os03g62160	6.0867	8.58385	7.88511	4.39848	4.23078	4.1363	8.10461	8.01206	8.01587	-0.918723	down	5e-05	0.000314891	-0.0974903	-0.821233		expressed protein
LOC_Os03g63010	5.0813	4.73011	5.07975	2.85464	3.87944	3.67305	6.31203	6.05603	8.1131	-0.976725	down	5e-05	0.000314891	-0.459842	-0.516883		plastid terminal oxidase, putative, expressed
LOC_Os03g64250	10.3782	11.1139	11.9339	9.15117	8.98681	9.17394	16.4453	15.3805	15.1437	-0.782192	down	5e-05	0.000314891	-0.490751	-0.291441		expressed protein
LOC_Os03g64320	0.525516	0.920411	0.662211	0.104922	0.289596	0.0789985	0.545739	0.695572	0.464538	-1.849	down	5e-05	0.000314891	0.305479	-2.15448		expressed protein
LOC_Os03g64415	1.45047	1.42553	1.32938	0.734532	0.659501	0.487666	1.21814	1.17307	2.10364	-1.25624	down	5e-05	0.000314891	-0.0960341	-1.1602		kinesin motor domain containing protein, putative
LOC_Os03g48235	14.9992	12.4131	12.1789	5.71954	6.71996	4.51332	12.5272	12.0835	13.1577	-1.15565	down	5e-05	0.000314891	0.0680026	-1.22366		expressed protein
LOC_Os04g01874	0.226914	0.0462624	0.129167	0.21293	0.468596	0.106574	0.880796	0.746935	1.05107	-1.76514	down	0.0001	0.000594427	-2.73509	0.96995		protein kinase, putative, expressed
LOC_Os04g02500	12.5085	13.7239	14.4523	7.84865	7.58359	8.33605	15.1229	17.4603	17.274	-1.06876	down	5e-05	0.000314891	-0.293317	-0.775447		G-patch domain containing protein, expressed
LOC_Os04g03796	11.6603	10.4939	9.8897	5.86736	4.79415	5.58332	10.688	11.7942	11.184	-1.05132	down	5e-05	0.000314891	-0.0712508	-0.980068		OsSub37 - Putative Subtilisin homologue, expressed
LOC_Os04g05650	2.55182	3.48681	2.69473	1.87584	2.80546	2.02452	8.50805	6.52621	8.36492	-1.80297	down	5e-05	0.000314891	-1.42185	-0.381123		expressed protein
LOC_Os04g10214	2.60017	2.03329	2.60634	0.785671	1.80505	1.16206	2.62719	2.50711	2.82093	-1.08395	down	0.0032	0.0120391	-0.135954	-0.947991		expressed protein
LOC_Os04g12430	0.621425	0.856233	0.733376	0.153758	0.190686	0.231237	0.787348	0.644071	0.780003	-1.94163	down	5e-05	0.000314891	-0.000254037	-1.94138		expressed protein
LOC_Os04g13220	11.2009	11.2134	11.5123	6.47486	6.71093	6.58267	13.7668	14.2557	14.3025	-1.09831	down	5e-05	0.000314891	-0.319094	-0.779217		ABC transporter family protein, putative, expressed
LOC_Os04g14204	7.5233	6.70235	7.11374	5.57487	5.03461	5.64192	9.88074	9.83267	8.321	-0.786634	down	5e-05	0.000314891	-0.393679	-0.392954		expressed protein
LOC_Os04g15580	9.59285	10.6576	9.69553	6.66156	7.2571	7.64207	13.4979	14.951	12.9218	-0.9402	down	5e-05	0.000314891	-0.466244	-0.473957		serine/threonine-protein kinase receptor precursor, putative, expressed
LOC_Os04g15670	5.26346	5.83136	7.15648	1.09678	1.87032	2.05234	4.24064	3.32197	3.74485	-1.17168	down	0.0046	0.016324	0.690723	-1.8624		hypothetical protein
LOC_Os04g17660	4.42705	4.93827	3.63368	3.43357	3.50749	4.26637	25.9265	28.5536	27.5318	-2.87138	down	5e-05	0.000314891	-2.65743	-0.213946		rhodanese-like domain containing protein, putative, expressed
LOC_Os04g17669	1.7221	1.36423	1.47524	0.593705	0	0.856171	5.70429	7.85154	6.03267	-3.75601	down	0.0009	0.00410986	-2.1024	-1.6536		expressed protein
LOC_Os04g18030	1.24323	1.59907	1.11905	0.767317	0.968387	0.843966	1.55784	1.76562	1.45345	-0.888891	down	0.0001	0.000594427	-0.270085	-0.618806		Sec1 family transport protein, putative, expressed
LOC_Os04g21340	0.85324	1.30112	1.07579	1.11533	1.13792	1.55373	3.19304	3.16478	2.68965	-1.24887	down	5e-05	0.000314891	-1.48592	0.237043		expressed protein
LOC_Os04g21660	2.3141	3.09993	3.88248	1.83914	1.39872	2.15135	3.69731	2.55667	3.23785	-0.816611	down	0.0011	0.00488095	-0.0299982	-0.786613		AAA-type ATPase family protein, putative, expressed
LOC_Os04g21790	0.452185	0.45466	0.404453	0.584753	0.524689	0.568167	0.997024	1.02918	0.943621	-0.823971	down	0.00445	0.0158808	-1.17938	0.355411		OsWAK34 - OsWAK receptor-like protein kinase
LOC_Os04g22720	4.12672	3.41786	3.52415	1.92916	2.42159	2.27362	4.90044	5.16731	4.50392	-1.13731	down	5e-05	0.000314891	-0.396677	-0.740634		expressed protein
LOC_Os04g23700	3.13361	2.76941	2.19987	1.4142	0.997043	1.02954	2.79916	4.09672	2.84995	-1.50205	down	5e-05	0.000314891	-0.266348	-1.2357		lectin protein kinase family protein, putative, expressed
LOC_Os04g23780	0.848806	0.979143	1.01463	0.363915	0.563255	0.435535	0.923902	0.856347	0.611705	-0.811715	down	0.01265	0.0376933	0.249011	-1.06073		retrotransposon protein, putative, unclassified
LOC_Os04g23830	3.37608	3.16395	4.14615	1.77418	1.23831	1.77883	4.20369	3.49	1.51711	-0.942899	down	0.01675	0.0474222	0.214349	-1.15725		exonuclease, putative
LOC_Os04g24294	5.99134	5.66877	5.19299	3.82733	3.71769	4.40178	7.70569	8.42186	7.79194	-1.00156	down	5e-05	0.000314891	-0.505172	-0.496391		OsWAK35d - OsWAK short gene, expressed
LOC_Os04g25140	1.35653	1.38735	1.329	0.75501	0.884417	1.01689	1.52907	1.46209	1.93633	-0.891424	down	0.0037	0.0136037	-0.274805	-0.61662		OsFBDUF20 - F-box and DUF domain containing protein, expressed
LOC_Os04g26240	0.699271	0.888479	0.762215	0.232219	0.286719	0.18637	0.358641	0.602944	0.580664	-1.12871	down	0.01735	0.0487908	0.607604	-1.73631		OsFBDUF21 - F-box and DUF domain containing protein, expressed
LOC_Os04g26920	918.967	914.34	896.664	598.631	575.815	602.276	2062.6	2091.98	2078.07	-1.81063	down	5e-05	0.000314891	-1.19096	-0.619667		oxidoreductase, aldo/keto reductase family protein, putative, expressed
LOC_Os04g27250	17.57	20.0598	15.3502	12.6014	13.2578	12.6495	22.5428	25.9521	26.3905	-0.959498	down	5e-05	0.000314891	-0.499234	-0.460264		expressed protein
LOC_Os04g30030	24.8045	24.798	22.9376	32.7515	33.4029	33.3352	69.2879	70.0814	66.8428	-1.05151	down	5e-05	0.000314891	-1.50728	0.455769		cysteine-rich receptor-like protein kinase 12 precursor, putative
LOC_Os04g30180	1.237	1.13454	1.5614	0.631444	0.843818	0.9383	1.65788	1.80885	1.59404	-1.06819	down	0.0003	0.00158274	-0.36375	-0.704441		F-box/LRR-repeat protein 14, putative, expressed
LOC_Os04g32000	3.56174	4.66314	4.1804	2.16381	2.18667	2.16666	4.26998	3.71252	4.34215	-0.919235	down	0.0005	0.00247669	0.00940754	-0.928643		expressed protein
LOC_Os04g32370	13.318	14.1118	13.7557	13.817	12.4228	14.6266	25.818	28.2091	25.5416	-0.96129	down	5e-05	0.000314891	-0.950065	-0.0112252		hydroxyproline-rich glycoprotein family protein, putative,expressed
LOC_Os04g32920	6.17236	6.10286	6.41762	6.29772	6.40482	6.77436	19.6692	20.0073	18.8758	-1.58796	down	5e-05	0.000314891	-1.64724	0.0592778		potassium transporter, putative, expressed
LOC_Os04g32970	15.0851	16.8451	17.4365	11.8687	12.181	10.9403	22.5554	20.1866	23.8262	-0.927892	down	5e-05	0.000314891	-0.431294	-0.496599		OTU-like cysteine protease family protein, putative, expressed
LOC_Os04g33260	1.31549	1.48614	1.75034	0.950216	1.13899	1.03639	1.92769	2.23505	1.41239	-0.834872	down	0.00205	0.00828411	-0.292515	-0.542356		expressed protein
LOC_Os04g33510	1.65136	1.61236	2.16516	2.25469	0.347706	1.13376	2.88817	2.51482	2.29114	-1.0422	down	0.00145	0.00617592	-0.503102	-0.539103		expressed protein
LOC_Os04g34270	4.37151	4.44853	4.15247	3.70257	3.99636	3.63487	7.06442	6.31538	6.57545	-0.816136	down	5e-05	0.000314891	-0.62131	-0.194827		serine/threonine-protein kinase receptor precursor, putative, expressed
LOC_Os04g35030	1.08305	1.40832	1.4256	1.92388	1.30947	2.07261	11.3107	11.636	12.0927	-2.72329	down	5e-05	0.000314891	-3.16117	0.437877		CSLH3 - cellulose synthase-like family H, expressed
LOC_Os04g35130	1.34434	2.04111	1.843	2.13682	3.00897	2.926	6.24858	4.49003	5.68762	-1.02504	down	5e-05	0.000314891	-1.65155	0.626506		expressed protein
LOC_Os04g35600	0.67704	1.12258	1.18387	0.485968	0.337755	0.3415	0.328527	1.06789	0.815591	-0.92475	down	0.01345	0.0396574	0.431647	-1.3564		OsPDIL1-2 protein disulfide isomerase PDIL1-2, expressed
LOC_Os04g35870	2.47271	2.0561	2.3324	0.904103	0.979627	0.878853	1.81202	1.4725	1.95947	-0.924647	down	5e-05	0.000314891	0.387798	-1.31245		retrotransposon protein, putative, unclassified
LOC_Os04g36910	18.7578	19.2665	17.63	10.5156	10.7509	10.8727	19.3968	19.179	20.1958	-0.870781	down	5e-05	0.000314891	-0.078624	-0.792157		expressed protein
LOC_Os04g37490	13.2505	10.72	12.0899	23.9194	19.1595	15.2202	35.8397	35.172	38.8212	-0.913764	down	5e-05	0.000314891	-1.60682	0.693057		oxidoreductase, aldo/keto reductase family protein, putative, expressed
LOC_Os04g37619	163.461	156.51	157.599	97.7217	97.1344	100.574	176.194	178.106	175.666	-0.843084	down	5e-05	0.000314891	-0.150188	-0.692896		zeaxanthin epoxidase, chloroplast precursor, putative, expressed
LOC_Os04g37750	2.35845	1.56258	2.15331	1.61662	0.949032	1.4686	2.90985	3.07419	2.96102	-1.14879	down	0.00015	0.000856668	-0.558364	-0.590425		expressed protein
LOC_Os04g37960	0.480755	0.317903	0.377606	0.341707	0.26758	0.283934	0.68246	0.69974	0.484156	-1.06314	down	0.0028	0.0107723	-0.666013	-0.397123		synaptonemal complex protein 2, putative, expressed
LOC_Os04g39780	0.739921	0.654822	0.607257	0.422972	0.337032	0.493227	0.771957	0.660661	0.736589	-0.791516	down	0.0007	0.00331454	-0.115726	-0.67579		AMP-binding enzyme family protein, expressed
LOC_Os04g41130	0.308493	0.253635	0.221775	0.166753	0.0940515	0.222385	0.596117	0.645534	0.727901	-2.02721	down	0.0001	0.000594427	-1.32912	-0.698086		osFTL6 FT-Like6 homologous to Flowering Locus T gene; contains Pfam profile PF01161: Phosphatidylethanolamine-binding protein, expressed
LOC_Os04g41300	0.795559	0.777665	0.582618	0.380015	0.799601	0.849699	1.27868	1.11275	1.57682	-0.967512	down	0.01165	0.035227	-0.880253	-0.0872592		ribosome recycling factor, putative, expressed
LOC_Os04g41700	47.82	46.6008	46.9411	32.6477	29.6277	29.3754	53.8896	54.8225	49.5738	-0.788315	down	5e-05	0.000314891	-0.163139	-0.625176		expressed protein
LOC_Os04g41920	8.78873	9.44475	8.13933	6.43836	6.7696	5.865	10.4603	11.5177	11.0569	-0.792462	down	5e-05	0.000314891	-0.32494	-0.467522		protein FAM133, putative, expressed
LOC_Os04g41990	7.92357	8.28373	8.38046	3.4285	3.35906	3.47791	8.96362	8.17735	8.53208	-1.32245	down	5e-05	0.000314891	-0.0623142	-1.26014		autophagy-related protein 10, putative, expressed
LOC_Os04g43300	0.847998	0.822589	1.01366	0.636237	0.703394	0.793449	1.13838	1.43507	1.19566	-0.82129	down	0.0029	0.0110883	-0.489709	-0.331582		BRCA1 C Terminus domain containing protein, expressed
LOC_Os04g43380	4.99457	5.31855	4.82231	3.29946	3.81216	3.61231	11.169	10.9389	9.02642	-1.53767	down	5e-05	0.000314891	-1.04057	-0.497095		Os4bglu15 - GH1 gene fragment
LOC_Os04g43400	10.0703	10.709	10.1481	6.03084	5.02987	5.46786	10.683	13.6987	14.3094	-1.22704	down	5e-05	0.000314891	-0.323115	-0.903925		Os4bglu17 - GH1 gene fragment, expressed
LOC_Os04g43410	2.67071	3.05385	3.38607	3.28056	3.75083	4.70038	10.8827	10.8547	10.1791	-1.44388	down	5e-05	0.000314891	-1.80868	0.364799		Os4bglu18 - monolignol beta-glucoside homologue, expressed
LOC_Os04g44150	5.60163	4.7081	5.40227	6.47356	5.75381	7.64143	17.5792	17.2065	20.6189	-1.4795	down	5e-05	0.000314891	-1.81814	0.338637		gibberellin 2-beta-dioxygenase 7, putative, expressed
LOC_Os04g44890	12.561	13.1905	11.401	9.66907	9.50143	10.8141	15.9986	17.0068	19.2059	-0.800142	down	5e-05	0.000314891	-0.490906	-0.309236		tRNA-dihydrouridine synthase, putative, expressed
LOC_Os04g44924	138.073	136.887	133.19	83.5624	79.1409	75.2674	199.424	205.372	206.318	-1.36066	down	5e-05	0.000314891	-0.582341	-0.778316		short-chain dehydrogenase/reductase, putative, expressed
LOC_Os04g44930	1.80948	1.89763	1.684	1.04401	1.11246	1.59906	3.27222	3.33405	3.18079	-1.38186	down	5e-05	0.000314891	-0.860291	-0.521568		expressed protein
LOC_Os04g46079	0.953999	0.917248	1.41549	0.716809	0.352561	1.12366	1.41674	1.50031	1.66782	-1.06395	down	0.00325	0.0121978	-0.480223	-0.583732		ELMO/CED-12 family protein, putative, expressed
LOC_Os04g46370	9.83312	8.81977	9.90461	5.54346	5.66473	6.3319	11.7892	11.7707	10.3566	-0.951331	down	5e-05	0.000314891	-0.248117	-0.703214		L-asparaginase precursor protein, putative, expressed
LOC_Os04g46570	13.1555	14.4647	13.0784	8.50441	7.88689	10.2583	15.4352	17.4405	16.5	-0.889687	down	5e-05	0.000314891	-0.278823	-0.610864		growth regulator related protein, putative, expressed
LOC_Os04g46680	0.0934168	0.640349	0.398992	0.798582	0.655256	0.596603	1.37598	0.965069	1.44618	-0.885209	down	0.01175	0.0354804	-1.7413	0.856094		ZOS4-10 - C2H2 zinc finger protein, expressed
LOC_Os04g47150	0.705346	0.341872	0.585461	0.806413	1.06791	0.640647	1.37844	1.67116	1.28701	-0.786029	down	0.00175	0.00724861	-1.40933	0.623297		OsSub43 - Putative Subtilisin homologue, expressed
LOC_Os04g47290	48.0051	51.1388	44.3076	26.272	25.4421	23.534	45.475	44.2016	44.8472	-0.838135	down	5e-05	0.000314891	0.0927016	-0.930836		amine oxidase, putative, expressed
LOC_Os04g48270	1.95538	1.39994	1.52843	1.36234	1.08417	1.5524	2.081	3.16807	2.54165	-0.962151	down	0.0004	0.00203664	-0.67377	-0.288381		OsFBX148 - F-box domain containing protein, expressed
LOC_Os04g49430	0.863964	0.79365	0.706853	0.302792	0.229498	0.246675	0.547266	0.491006	0.669594	-1.13257	down	0.0019	0.0077727	0.46932	-1.60189		ZR1 protein, putative
LOC_Os04g49460	1.02058	1.08633	1.35641	0.866608	1.06372	0.908324	1.71317	1.63268	1.57324	-0.793187	down	0.01775	0.049707	-0.506235	-0.286951		protein kinase domain containing protein, expressed
LOC_Os04g49890	23.1691	24.4033	24.318	14.1302	14.6969	15.9062	27.1357	27.7053	26.9529	-0.87064	down	5e-05	0.000314891	-0.186196	-0.684444		multidrug resistance-associated protein, putative, expressed
LOC_Os04g50730	0.798308	0.732626	0.862035	0.37419	0.681502	0.495956	0.938942	1.33689	1.13265	-1.13533	down	0.0003	0.00158274	-0.510325	-0.625001		RWD domain containing protein, expressed
LOC_Os04g51250	1.59483	2.47797	1.96831	1.35606	1.94066	1.32585	2.88861	3.2684	3.47767	-1.05954	down	0.00055	0.00268966	-0.673422	-0.386122		expressed protein
LOC_Os04g51786	8.14716	8.34586	6.8464	3.85118	3.27489	3.93043	7.84659	8.39996	6.28046	-1.02676	down	5e-05	0.000314891	0.0511129	-1.07787		containing DUF163, putative, expressed
LOC_Os04g51820	7.02254	7.17738	6.14501	3.59924	5.55131	4.24349	8.58055	7.80934	8.58205	-0.898717	down	5e-05	0.000314891	-0.295638	-0.603079		OsHKT1;1 - Na+ transporter, expressed
LOC_Os04g52990	4.54933	3.75314	6.14377	0.358481	0.212697	0.778638	3.06345	2.73054	2.43715	-2.60833	down	0.0039	0.0142176	0.811529	-3.41986		expressed protein
LOC_Os04g53000	5.64386	4.58579	4.7701	1.46896	2.30501	2.09988	4.89908	5.44958	6.27487	-1.50085	down	5e-05	0.000314891	-0.148289	-1.35256	NBS-LRR	NBS-LRR disease resistance protein, putative, expressed
LOC_Os04g54010	16.1287	17.9557	17.3261	7.7438	8.37099	7.73185	19.0611	21.6073	18.3395	-1.30712	down	5e-05	0.000314891	-0.198848	-1.10827		serine/threonine-protein kinase receptor precursor, putative, expressed
LOC_Os04g54120	0.422049	0.430363	0.620607	0.175843	0.244999	0.247633	0.744153	0.854415	0.539828	-1.67758	down	0.00015	0.000856668	-0.537752	-1.13983		serine/threonine-protein kinase receptor precursor, putative
LOC_Os04g54190	4.43934	4.40981	4.19286	1.84005	1.60686	2.6435	4.08838	4.9997	4.67947	-1.17666	down	5e-05	0.000314891	-0.078105	-1.09856		cysteine-rich receptor-like protein kinase 8 precursor, putative, expressed
LOC_Os04g54200	4.36253	4.74355	5.16404	3.82181	3.21992	2.86613	5.57138	6.2504	6.48085	-0.885405	down	0.00015	0.000856668	-0.359053	-0.526352		diacylglycerol kinase, putative, expressed
LOC_Os04g54800	2.68436	3.47803	2.85941	1.84656	1.47288	0.911042	4.51296	3.72722	3.27036	-1.44406	down	5e-05	0.000314891	-0.351469	-1.09259		shikimate kinase, putative, expressed
LOC_Os04g55200	0.218134	0.591602	0.93285	0.429626	0.779536	0.592925	2.79083	3.1985	2.09873	-2.16613	down	0.00045	0.00225795	-2.21456	0.0484386		coatomer subunit epsilon, putative, expressed
LOC_Os04g55700	2.11803	2.4359	1.96788	1.23893	1.53135	1.31478	3.2319	2.62096	2.54217	-1.03918	down	0.0006	0.00290015	-0.364264	-0.674912		exonuclease, putative, expressed
LOC_Os04g55840	0.468754	0.458235	0.480351	0.205969	0.072731	0.132363	0.596851	0.321131	0.721545	-1.99585	down	0.00205	0.00828411	-0.22031	-1.77554		expressed protein
LOC_Os04g56590	7.37933	7.29217	7.74416	5.71733	5.58584	5.66782	10.0262	10.561	10.6912	-0.882098	down	5e-05	0.000314891	-0.480663	-0.401435		ATP/GTP binding protein, putative, expressed
LOC_Os04g57154	5.44679	5.633	6.20038	2.57882	2.63911	2.97309	5.54487	4.96276	5.02908	-0.923567	down	5e-05	0.000314891	0.153437	-1.077		expressed protein
LOC_Os04g57390	0.773908	1.12564	0.926097	0.149629	0.547859	0.749127	1.30396	1.70586	1.90433	-1.76426	down	0.0017	0.00706815	-0.798364	-0.965896		acyl-protein thioesterase, putative, expressed
LOC_Os04g57480	5.69065	4.63793	4.89752	2.51259	3.12792	3.55176	6.04994	6.81349	6.03598	-1.03985	down	5e-05	0.000314891	-0.311794	-0.728054		OTU-like cysteine protease family protein, putative, expressed
LOC_Os04g57550	53.8116	55.7643	55.1925	36.7378	38.9215	39.47	66.4823	67.7899	66.5878	-0.802934	down	5e-05	0.000314891	-0.285751	-0.517184		amine oxidase, flavin-containing, domain containing protein, expressed
LOC_Os04g57660	0.557595	0.51174	0.357061	0.130662	0.215775	0.441637	0.619331	0.449731	0.636735	-1.11404	down	0.00445	0.0158808	-0.258071	-0.85597		phytosulfokine receptor precursor, putative, expressed
LOC_Os04g58050	0.236582	0.302687	0.323352	0.179835	0.110651	0.604492	8.03189	8.47456	6.908	-4.7094	down	5e-05	0.000314891	-4.76253	0.0531248		expressed protein
LOC_Os04g58140	4.92811	4.91682	4.85296	2.98376	3.46826	2.4525	5.10084	5.2485	5.27567	-0.811249	down	5e-05	0.000314891	-0.0882485	-0.723		elongation factor Tu, putative, expressed
LOC_Os04g58690	6.44854	8.0893	7.0662	5.31441	5.11683	5.59162	9.61386	9.33035	9.29958	-0.817802	down	5e-05	0.000314891	-0.386633	-0.431169		tRNA-specific adenosine deaminase 1, putative, expressed
LOC_Os04g58700	0.930394	0.892236	0.882601	0.408238	0.743517	0.283604	1.02257	1.03496	0.701973	-0.942996	down	0.00155	0.006536	-0.0286569	-0.914339		expressed protein
LOC_Os04g59060	5.03182	5.55799	4.82593	2.6752	2.25765	3.42649	5.83805	4.95481	6.59755	-1.05683	down	5e-05	0.000314891	-0.173888	-0.882943		heat shock protein DnaJ, putative, expressed
LOC_Os04g59340	3.79615	3.81956	3.56669	2.99707	2.36369	2.86898	6.04024	5.89759	5.16851	-1.05561	down	5e-05	0.000314891	-0.613302	-0.442312		RNA-binding region RNP-1, putative, expressed
LOC_Os04g38885	2.54986	1.7051	1.28199	1.88238	1.23789	1.20892	2.57342	3.3034	2.4304	-0.940267	down	0.00465	0.0164738	-0.585273	-0.354994		expressed protein
LOC_Os04g53996	1.34754	1.33407	1.26847	0.673755	1.13258	1.33049	2.59024	3.34985	2.61863	-1.44809	down	0.0026	0.0101259	-1.11552	-0.332577		protein kinase, putative, expressed
LOC_Os04g27096	0.916612	1.29721	0.448186	0.783853	0.942224	0.286921	1.64658	1.23838	2.39141	-1.3902	down	0.01265	0.0376933	-0.987032	-0.403168		hypothetical protein
LOC_Os05g01256	0.927346	0.951851	0.851007	0.490849	0.260873	0.472502	1.16116	1.1012	1.26269	-1.52577	down	0.00015	0.000856668	-0.368632	-1.15714		helix-loop-helix DNA-binding domain containing protein, expressed
LOC_Os05g01460	6.5704	6.74245	7.21789	4.9266	4.63738	5.14991	12.243	10.8095	10.6085	-1.1939	down	5e-05	0.000314891	-0.713296	-0.480606		STIP1 homology and U box-containing protein 1, putative, expressed
LOC_Os05g01590	1.22615	0.918781	0.739722	0.625624	0.254892	0.232307	1.0262	1.41987	0.402568	-1.35605	down	0.0144	0.041943	0.0181237	-1.37417		heat shock protein DnaJ, putative, expressed
LOC_Os05g02420	106.837	103.153	95.7155	91.1625	87.3663	87.2956	203.237	213.189	205.464	-1.22618	down	5e-05	0.000314891	-1.02452	-0.201668		expressed protein
LOC_Os05g03020	5.41762	5.57722	5.98813	4.03284	3.85738	2.79201	7.81131	7.61817	8.04056	-1.13561	down	5e-05	0.000314891	-0.466732	-0.668875		ZOS5-03 - C2H2 zinc finger protein, expressed
LOC_Os05g03390	0.245918	0.0882178	0.57899	0.270557	0.356562	0.0779154	0.834044	0.778724	1.04656	-1.9153	down	0.00025	0.00134791	-1.54218	-0.373119		expressed protein
LOC_Os05g03900	34.466	37.8706	33.2544	23.4071	21.9388	21.7305	44.5729	46.499	43.4583	-1.00405	down	5e-05	0.000314891	-0.349443	-0.65461	WRKY	WRKY DNA-binding domain containing protein, expressed
LOC_Os05g05130	2.75858	3.44911	3.80349	2.1166	2.49068	2.06171	3.93872	4.72469	4.17682	-0.945134	down	0.00015	0.000856668	-0.359058	-0.586075		GA20663-PA, putative, expressed
LOC_Os05g05390	6.69577	7.61838	6.7913	2.77438	3.43624	3.67327	6.44017	6.54163	7.26125	-1.03427	down	5e-05	0.000314891	0.0601894	-1.09446		expressed protein
LOC_Os05g05460	1.20661	1.66543	1.2654	1.17956	0.78795	0.917509	2.13288	2.88457	2.14179	-1.31123	down	0.01	0.0310522	-0.791068	-0.520158		EF hand family protein, putative, expressed
LOC_Os05g05810	4.05837	3.62959	3.56949	1.96549	2.16865	2.36713	3.54399	3.90753	4.44246	-0.871438	down	5e-05	0.000314891	-0.0793509	-0.792087		DEAD-box ATP-dependent RNA helicase, putative, expressed
LOC_Os05g06540	4.65471	3.42286	4.47616	1.34998	2.73402	1.67185	4.53605	4.61181	4.07817	-1.20028	down	5e-05	0.000314891	-0.0752638	-1.12501		expressed protein
LOC_Os05g06650	2.96015	2.86899	2.49859	1.52595	1.52351	1.42297	3.11545	2.51799	2.04601	-0.779946	down	0.0015	0.0063564	0.116922	-0.896868		expressed protein
LOC_Os05g06814	1.65246	2.04322	1.77029	1.09407	1.23908	2.04622	2.93572	3.05302	3.4208	-1.1034	down	5e-05	0.000314891	-0.783646	-0.319755		expressed protein
LOC_Os05g08854	2.65	3.20905	3.04875	2.46894	1.95572	2.23627	4.48888	4.07422	4.24035	-0.942738	down	0.0003	0.00158274	-0.523392	-0.419347		expressed protein
LOC_Os05g09410	1.98864	2.51117	2.95669	2.01662	1.43209	2.61188	3.14883	5.03119	3.59035	-0.957629	down	0.00185	0.00759835	-0.658589	-0.29904		histidine-containing phosphotransfer protein 4, putative,expressed
LOC_Os05g10580	1.79947	1.30462	0.859098	0.151348	0.247951	0.225811	1.49491	1.70469	1.17318	-2.80637	down	0.00035	0.00181151	-0.141888	-2.66448		cullin family domain containing protein, putative, expressed
LOC_Os05g10620	1.42506	2.18641	1.68303	1.62893	1.46814	2.45038	4.44596	3.50446	3.63005	-1.0618	down	5e-05	0.000314891	-1.12913	0.0673311		no apical meristem protein, putative, expressed
LOC_Os05g10840	1.29135	1.18284	1.28879	1.00555	0.991434	0.814775	1.95388	1.97142	1.83794	-1.03541	down	0.00015	0.000856668	-0.615011	-0.4204		calmodulin-binding protein, putative, expressed
LOC_Os05g14270	78.426	86.623	88.3637	46.3717	47.747	45.3726	84.8177	85.7711	83.9471	-0.867694	down	5e-05	0.000314891	-0.00638024	-0.861314		expressed protein
LOC_Os05g14730	5.72702	5.8312	4.89067	2.46884	2.91057	3.0426	7.73029	7.28059	6.54855	-1.35608	down	5e-05	0.000314891	-0.390329	-0.965754		cyclin-A1, putative, expressed
LOC_Os05g15150	0.725586	0.836717	0.684068	0.463714	0.325685	0.523914	0.855159	0.982348	0.921823	-1.07111	down	5e-05	0.000314891	-0.296722	-0.774385		leucyl-tRNA synthetase, cytoplasmic, putative, expressed
LOC_Os05g15180	2.37699	1.94282	1.74275	0.45104	0.67502	0.862703	1.63648	2.65939	1.1549	-1.45459	down	0.0053	0.0183669	0.153465	-1.60806		expressed protein
LOC_Os05g16430	0.395888	0.497402	0.675996	0.624132	0.773508	0.615623	1.83656	1.75425	1.68881	-1.3909	down	5e-05	0.000314891	-1.75032	0.359427		SHR5-receptor-like kinase, putative, expressed
LOC_Os05g16824	8.88835	9.22083	7.35212	5.83403	6.25288	5.53344	10.1549	9.82013	10.4516	-0.788092	down	5e-05	0.000314891	-0.257029	-0.531064		SHR5-receptor-like kinase, putative, expressed
LOC_Os05g17604	0.632594	0.789369	0.85068	0.713924	0.34334	0.535108	1.24417	1.54748	1.08076	-1.28206	down	5e-05	0.000314891	-0.768862	-0.513193		SHR5-receptor-like kinase, putative, expressed
LOC_Os05g18730	0.837157	0.576232	0.456662	0.828294	0.701914	0.319254	1.3874	1.16508	0.96873	-0.928966	down	0.00175	0.00724861	-0.912994	-0.0159714		generative cell specific-1, putative, expressed
LOC_Os05g23050	0	0	0	0.575005	0.654974	0.647649	1.54149	2.34635	2.28593	-1.71724	down	5e-05	0.000314891	#VALUE!	inf		expressed protein
LOC_Os05g23950	0.415594	0.342166	0.49696	0.747834	0.582129	0.574075	1.80626	2.42863	2.56862	-1.83722	down	5e-05	0.000314891	-2.43891	0.601696		TRAF-type zinc finger family protein, expressed
LOC_Os05g24780	0.640031	0.0829133	0.0781746	0.534683	0.325007	0.0988118	1.37027	1.38571	1.13088	-2.01975	down	0.00465	0.0164738	-2.27852	0.258766		OsCML21 - Calmodulin-related calcium sensor protein, expressed
LOC_Os05g25600	7.181	7.03873	7.91012	3.97709	3.55791	3.59918	6.22521	7.39858	6.2362	-0.834869	down	5e-05	0.000314891	0.156129	-0.990998		transposon protein, putative, unclassified, expressed
LOC_Os05g25974	0.2443	0.407722	0.474052	0.332878	0.077326	0.187562	0.549526	0.429753	0.53543	-1.34139	down	0.0021	0.0084582	-0.427739	-0.913651		expressed protein
LOC_Os05g26070	1.8687	2.31774	2.23407	2.11978	2.68632	2.4463	4.95239	4.30495	4.0814	-0.879092	down	5e-05	0.000314891	-1.05486	0.17577		cyclin, putative, expressed
LOC_Os05g26660	0.778611	0.960374	0.871165	0.529561	0.374432	0.510983	0.955595	0.948892	0.913634	-0.993957	down	0.0023	0.00913558	-0.110601	-0.883356		NADH-ubiquinone oxidoreductase, mitochondrial precursor, putative, expressed
LOC_Os05g27520	2.69564	2.7899	2.29546	1.34899	1.12546	1.13275	2.56432	2.61771	2.18573	-1.03035	down	0.0004	0.00203664	0.0787287	-1.10907		expressed protein
LOC_Os05g28100	0	0	0	0.879184	1.14968	0.589142	2.20704	3.0358	2.85757	-1.62952	down	5e-05	0.000314891	#VALUE!	inf		transposon protein, putative, Pong sub-class, expressed
LOC_Os05g28170	1.4146	1.32031	1.32821	0.779473	0.561594	0.756465	1.10014	1.31445	1.2619	-0.809633	down	0.0002	0.00110653	0.144264	-0.953897		expressed protein
LOC_Os05g29050	12.9555	13.3249	12.0978	6.97899	8.07756	7.46029	14.055	13.9026	14.4955	-0.914869	down	5e-05	0.000314891	-0.145586	-0.769283		phospholipase D p1, putative, expressed
LOC_Os05g30140	5.15346	5.43365	4.74493	2.80484	3.32729	3.0731	6.4265	4.90746	5.27302	-0.851264	down	5e-05	0.000314891	-0.115239	-0.736024		RNA recognition motif containing protein, expressed
LOC_Os05g30160	7.56922	9.53722	8.54437	5.10151	3.55183	4.20616	10.1825	9.69611	9.17501	-1.17588	down	5e-05	0.000314891	-0.179714	-0.99617		expressed protein
LOC_Os05g30280	0.1576	0.464927	0.418724	0.161001	0.256294	0.0518093	0.828115	0.641016	0.645153	-2.17219	down	5e-05	0.000314891	-1.02185	-1.15034		Os5bglu20 - beta-glucosidase homologue, similar to G. maxisohydroxyurate hydrolase, expressed
LOC_Os05g30350	136.014	138.968	135.753	97.6483	105.721	100.679	179.132	177.791	175.084	-0.807141	down	5e-05	0.000314891	-0.373236	-0.433905		Os5bglu22 - beta-glucosidase homologue, similar to G. maxisohydroxyurate hydrolase, expressed
LOC_Os05g33030	0.510345	0.59026	0.629346	0.600919	0.657459	0.597969	1.19771	0.9456	1.03441	-0.775525	down	0.00365	0.0134489	-0.87726	0.101735		kinesin motor domain containing protein, putative, expressed
LOC_Os05g33110	2.19936	2.50902	1.83207	1.15441	0.322186	0.939023	1.61587	2.4612	1.76862	-1.27498	down	0.0055	0.0189379	0.162015	-1.437		endo-1,3;1,4-beta-D-glucanase precursor, putative, expressed
LOC_Os05g34480	1.92373	2.79047	3.13076	2.56046	0.797108	2.18934	3.19053	4.11221	4.36099	-1.07227	down	0.0002	0.00110653	-0.572191	-0.50008		expressed protein
LOC_Os05g34550	11.2829	10.7813	11.5668	6.94137	9.45994	7.97589	18.0837	16.7491	19.3195	-1.15149	down	5e-05	0.000314891	-0.687235	-0.464259		MLO domain containing protein, putative, expressed
LOC_Os05g35290	2.34304	2.90944	2.49083	3.65979	3.57317	3.88103	7.58063	7.63694	8.46035	-1.09117	down	5e-05	0.000314891	-1.61252	0.521356		phenylalanine ammonia-lyase, putative, expressed
LOC_Os05g35690	0.135471	0	0.11593	0.271052	0.162694	0.445966	3.05386	2.88731	1.54899	-3.08989	down	0.00535	0.0185113	-4.89693	1.80704		GASR6 - Gibberellin-regulated GASA/GAST/Snakin family protein precursor, expressed
LOC_Os05g36184	0.972545	1.20629	0.31201	0.120609	0.581482	0.398255	0.400785	2.29177	0.967837	-1.73404	down	0.01725	0.0485557	-0.555367	-1.17868		expressed protein
LOC_Os05g36270	7.02507	8.70838	7.70211	5.07372	3.93878	5.67808	8.18562	9.35892	9.40302	-0.875264	down	5e-05	0.000314891	-0.201455	-0.673809		fructose-1,6-bisphosphatase, putative, expressed
LOC_Os05g37820	2.44711	2.45252	2.79423	1.28399	1.42266	1.05358	2.24391	2.75896	2.1565	-0.929011	down	0.0001	0.000594427	0.103875	-1.03289		transporter, major facilitator family, putative, expressed
LOC_Os05g38219	2.87619	2.34377	2.21495	0.875002	1.3286	1.28544	2.15018	2.42096	2.12805	-0.941159	down	5e-05	0.000314891	0.15033	-1.09149		expressed protein
LOC_Os05g38270	33.7666	34.6788	35.1793	25.6151	28.3149	27.7613	51.1123	51.2159	48.4762	-0.884423	down	5e-05	0.000314891	-0.54131	-0.343113		regulator of chromosome condensation, putative, expressed
LOC_Os05g38730	21.8732	24.1888	23.5765	13.2366	13.5828	14.5035	23.8217	22.486	25.0828	-0.78879	down	5e-05	0.000314891	-0.0358467	-0.752943		SAC3/GANP family protein, putative, expressed
LOC_Os05g39140	3.26081	2.54537	2.85715	1.37895	1.48748	1.40777	4.35526	4.81528	3.85211	-1.6073	down	5e-05	0.000314891	-0.588031	-1.01927		expressed protein
LOC_Os05g39410	7.72015	8.6561	8.85806	8.14064	7.24123	8.65475	14.1607	14.0569	13.8512	-0.807513	down	5e-05	0.000314891	-0.73736	-0.0701528		expressed protein
LOC_Os05g40320	1.27574	1.60713	1.86708	1.36278	0.845052	0.922283	1.63943	1.76091	2.13384	-0.822152	down	0.0002	0.00110653	-0.220455	-0.601697		PPR repeat domain containing protein, putative, expressed
LOC_Os05g40700	5.585	6.14934	6.1769	5.07717	5.77676	5.36659	13.7167	11.9188	13.2493	-1.26138	down	5e-05	0.000314891	-1.11834	-0.143045		transmembrane protein 56, putative, expressed
LOC_Os05g40770	0.866792	0.977882	0.963643	0.872709	0.913309	1.19152	1.94266	1.66713	1.66477	-0.82493	down	0.00055	0.00268966	-0.909347	0.0844163		leucine-rich repeat family protein, putative, expressed
LOC_Os05g40810	3.28821	2.71742	2.5933	1.57801	1.51613	1.83018	4.1451	3.66076	3.30429	-1.17388	down	5e-05	0.000314891	-0.36965	-0.804233		BRCA1 C Terminus domain containing protein, expressed
LOC_Os05g40920	1.63854	0.732483	0.878711	0.972489	1.24414	1.09195	1.72693	1.87527	2.43616	-0.867945	down	0.0023	0.00913558	-0.893835	0.0258899		expressed protein
LOC_Os05g40960	22.3165	22.0222	21.8898	14.7538	13.1557	13.0278	28.3229	30.7102	28.2995	-1.09311	down	5e-05	0.000314891	-0.399068	-0.694037		Myb transcription factor, putative, expressed
LOC_Os05g41290	0.453035	0.523876	0.536445	0.245379	0.304606	0.26161	0.582446	0.613892	0.463135	-1.03189	down	0.00165	0.00689073	-0.132974	-0.898918		disease resistance RPP13-like protein 1, putative, expressed
LOC_Os05g42200	2.17059	2.42593	2.28374	2.51072	1.87492	1.79953	3.14529	4.46461	4.67947	-0.990525	down	0.00085	0.0039129	-0.836876	-0.153649		cyclin-B1-1, putative, expressed
LOC_Os05g43390	4.83173	4.87834	5.62393	5.11089	5.35093	4.80773	10.2072	11.1883	11.3734	-1.10167	down	5e-05	0.000314891	-1.09559	-0.00607739		signal recognition particle 54 kDa protein, putative, expressed
LOC_Os05g43470	3.2011	3.6887	2.93952	1.81816	1.96452	1.78783	3.88335	3.26552	3.59946	-0.948231	down	5e-05	0.000314891	-0.128948	-0.819283		outer membrane protein, OMP85 family, putative, expressed
LOC_Os05g44210	19.754	17.3351	18.7006	10.8971	11.3215	11.3651	21.5339	20.4523	21.5505	-0.919826	down	5e-05	0.000314891	-0.187591	-0.732235		trehalose-6-phosphate synthase, putative, expressed
LOC_Os05g44916	4.50991	4.95724	3.9791	2.88354	3.12669	3.27536	6.01614	5.15483	4.77611	-0.780225	down	0.00015	0.000856668	-0.246087	-0.534138		mitochondrial-processing peptidase subunit, mitochondrialprecursor, putative, expressed
LOC_Os05g45170	0	0.0688042	0	0.949954	2.49836	0.813324	3.82208	1.40364	2.62184	-0.880835	down	0.00775	0.0251704	-6.8336	5.95277		glucosyl transferase, putative, expressed
LOC_Os05g45850	1.65642	1.28605	1.41388	0.792662	0.708522	0.644184	1.25749	1.28051	1.16972	-0.789303	down	0.00015	0.000856668	0.23259	-1.02189		expressed protein
LOC_Os05g45875	1.0633	0.450451	0.544926	0.322422	0.446942	0.542489	1.00619	0.828762	0.657416	-0.925911	down	0.0177	0.0495963	-0.275802	-0.650109		expressed protein
LOC_Os05g45980	3.79389	3.46244	3.57019	1.25935	1.03101	1.6433	3.53245	4.24072	3.2933	-1.49225	down	5e-05	0.000314891	-0.0316254	-1.46062		hypothetical protein
LOC_Os05g46140	3.16052	3.32862	4.95809	2.54108	2.21079	1.14389	6.35624	3.87312	5.58651	-1.42363	down	5e-05	0.000314891	-0.466374	-0.957253		expressed protein
LOC_Os05g46630	6.89552	8.20934	6.10781	5.11845	5.5501	5.35316	8.79379	8.64897	10.1777	-0.785708	down	5e-05	0.000314891	-0.38081	-0.404899		expressed protein
LOC_Os05g47630	2.80453	4.7716	3.19525	2.80719	3.36719	4.06797	4.93879	6.83284	5.89187	-0.786225	down	0.0007	0.00331454	-0.713569	-0.0726563		peptidyl-tRNA hydrolase, mitochondrial precursor protein,putative, expressed
LOC_Os05g48040	2.8033	2.566	2.61194	1.05892	1.10528	1.62995	2.40594	2.80948	3.615	-1.21871	down	5e-05	0.000314891	-0.14587	-1.07284		MATE efflux family protein, putative, expressed
LOC_Os05g48060	2.66335	2.58	3.30811	1.36709	1.51399	1.66593	2.69651	3.03996	2.22871	-0.80879	down	0.00085	0.0039129	0.102462	-0.911252		phosphatidylserine synthase, putative, expressed
LOC_Os05g48416	0.904732	1.02282	1.19247	0.624314	0.550465	0.845219	1.22826	1.27357	1.21632	-0.88023	down	0.00325	0.0121978	-0.253028	-0.627201		lipase-related, putative, expressed
LOC_Os05g48780	1.18452	1.19655	1.14065	1.64177	1.42811	1.46875	4.1438	3.16979	2.5518	-1.12012	down	0.00705	0.0232681	-1.4861	0.365975		expressed protein
LOC_Os05g49240	44.0193	47.8131	47.2661	20.3963	15.7357	18.5151	82.6896	89.0068	89.1076	-2.25475	down	5e-05	0.000314891	-0.906859	-1.34789		homeodomain-related, putative, expressed
LOC_Os05g49770	17.5128	18.4938	16.9585	15.9785	15.9138	15.922	34.1181	34.3967	33.1764	-1.08868	down	5e-05	0.000314891	-0.94108	-0.1476		CTP synthase, putative, expressed
LOC_Os05g49900	0.716966	0.563768	0.437275	0.865194	0.684192	0.89307	1.96827	1.83836	1.40475	-1.09333	down	5e-05	0.000314891	-1.60093	0.507594		3-ketoacyl-CoA synthase, putative, expressed
LOC_Os05g50350	6.97268	7.20737	6.71579	6.26809	5.01494	4.85934	9.30519	9.96989	9.71405	-0.844659	down	0.00035	0.00181151	-0.472296	-0.372364		MYB family transcription factor, putative, expressed
LOC_Os05g50815	8.84924	8.18871	5.78525	3.28874	4.31131	2.43383	6.15057	5.85668	5.55056	-0.807232	down	0.0019	0.0077727	0.378388	-1.18562		expressed protein
LOC_Os05g51040	6.20916	3.64519	4.71001	1.45593	3.23712	2.17279	6.69606	5.54143	2.88544	-1.13923	down	0.00375	0.0137579	-0.0542949	-1.08493		tesmin/TSO1-like CXC domain containing protein, expressed
LOC_Os05g51380	16.1099	13.9434	13.7004	7.39732	8.36348	9.11245	14.1531	16.0974	16.6945	-0.916376	down	5e-05	0.000314891	-0.101565	-0.814811		expressed protein
LOC_Os05g51390	0.855753	0.39008	0.626755	0.23416	0.431649	0.39228	1.14153	0.847629	0.8834	-1.44087	down	0.0064	0.0214842	-0.617301	-0.823573		uncharacterized protein PA4923, putative, expressed
LOC_Os06g01972	7.63448	8.38372	8.48929	4.63009	7.12628	5.71906	10.3509	11.9202	10.7837	-0.919534	down	5e-05	0.000314891	-0.431639	-0.487895		auxin-induced protein 5NG4, putative, expressed
LOC_Os06g02330	1.49959	1.09102	1.31361	1.52677	1.03134	1.46931	2.6756	2.20058	2.03467	-0.779005	down	0.00365	0.0134489	-0.823828	0.0448232		expressed protein
LOC_Os06g03560	17.6054	17.7611	17.1235	12.5205	12.5961	11.8205	22.0608	22.0897	21.7841	-0.835967	down	5e-05	0.000314891	-0.328992	-0.506976		oligopeptide transporter, putative, expressed
LOC_Os06g03676	1.42312	1.87537	1.24055	0.920388	0.758668	1.12959	1.60341	2.03001	1.79183	-0.949816	down	0.0008	0.00371749	-0.257305	-0.692511		CAMK_CAMK_like.6 - CAMK includes calcium/calmodulin depedent protein kinases, expressed
LOC_Os06g03700	2.94606	2.21078	2.45914	1.57408	1.46009	1.43132	3.21192	3.25376	2.89936	-1.06847	down	5e-05	0.000314891	-0.298256	-0.770209		oligopeptide transporter, putative, expressed
LOC_Os06g04040	5.39015	3.80991	5.7032	3.69257	2.91426	3.64748	6.13637	6.21212	5.77241	-0.821424	down	0.00015	0.000856668	-0.282027	-0.539397		WD domain, G-beta repeat domain containing protein, expressed
LOC_Os06g04200	0.545678	0.825881	0.512519	0.410012	0.507373	0.259593	0.902053	0.964628	0.838875	-1.20084	down	0.0006	0.00290015	-0.522067	-0.678772		starch synthase, putative, expressed
LOC_Os06g04399	24.3341	28.6974	26.6267	15.9985	14.6382	15.6816	27.127	30.0559	30.2009	-0.915785	down	5e-05	0.000314891	-0.133544	-0.782241		hypersensitive-induced reaction protein 4, putative, expressed
LOC_Os06g05240	3.85564	4.10747	4.05619	2.92516	2.74405	3.05353	5.05401	5.53959	4.60368	-0.80096	down	5e-05	0.000314891	-0.33846	-0.4625		zinc carboxypeptidase family protein, putative, expressed
LOC_Os06g05380	1.2668	0.869453	1.48771	1.68526	1.016	1.34517	2.70531	2.8558	1.79006	-0.861323	down	0.00195	0.00794512	-1.02041	0.159082	WRKY	OsWRKY73 - Superfamily of TFs having WRKY and zinc fingerdomains, expressed
LOC_Os06g06080	30.8114	31.9803	29.9441	18.1296	20.2611	19.2095	36.4314	36.9596	36.714	-0.934733	down	5e-05	0.000314891	-0.247682	-0.687051		serine esterase family protein, putative, expressed
LOC_Os06g06210	1.57114	1.80147	1.16267	0.590046	0.638948	0.885783	1.21462	1.31326	1.32191	-0.864272	down	0.0032	0.0120391	0.236412	-1.10068		expressed protein
LOC_Os06g06380	1.98776	2.4449	2.20005	0.933028	1.15851	1.02461	1.99398	1.976	2.21643	-0.989337	down	5e-05	0.000314891	0.100498	-1.08984	NBS-LRR	NBS-LRR type disease resistance protein, putative, expressed
LOC_Os06g08840	25.7717	25.28	24.2972	18.3593	19.847	19.4199	35.2035	35.724	29.945	-0.80774	down	5e-05	0.000314891	-0.420876	-0.386864		RNA recognition motif containing protein, expressed
LOC_Os06g09130	7.64435	8.32183	8.29933	3.98839	3.96646	4.58786	7.35419	7.89179	6.5425	-0.796716	down	5e-05	0.000314891	0.155341	-0.952057		glutamate receptor 2.8 precursor, putative, expressed
LOC_Os06g09420	1.02913	0.741597	1.06434	0.878341	1.14233	0.693585	2.08723	1.93234	1.14114	-0.927017	down	0.0057	0.0195125	-0.864192	-0.0628255		B3 DNA binding domain containing protein, expressed
LOC_Os06g10420	1.34967	1.55068	1.53857	1.66481	1.38534	2.42978	3.45714	4.50829	3.74129	-1.09511	down	0.0007	0.00331454	-1.39906	0.303949		nitrilase, putative, expressed
LOC_Os06g11600	2.05701	1.49352	1.64421	0.810942	0.620097	0.999688	2.45101	2.15947	1.75709	-1.38936	down	5e-05	0.000314891	-0.293694	-1.09566		growth regulator related protein, putative, expressed
LOC_Os06g12120	36.1215	35.5977	35.2552	31.8422	31.758	33.7974	55.2946	56.1927	56.475	-0.786179	down	5e-05	0.000314891	-0.650872	-0.135307		BRASSINOSTEROID INSENSITIVE 1-associated receptor kinase 1precursor, putative, expressed
LOC_Os06g12500	0.897025	1.08303	0.511386	1.26894	0.828727	1.29621	3.0622	1.98103	1.68625	-0.98756	down	0.01235	0.0369476	-1.43351	0.445955		membrane associated DUF588 domain containing protein, putative, expressed
LOC_Os06g12950	3.43128	3.40243	3.33287	1.35745	1.19634	0.922801	2.93179	3.80052	2.09383	-1.34411	down	0.0003	0.00158274	0.203978	-1.54809		hypothetical protein
LOC_Os06g13330	1.71423	1.43568	1.04756	0.607712	0.732294	2.00625	1.61527	3.60785	2.64683	-1.2338	down	0.00525	0.0182225	-0.906836	-0.326967		conserved hypothetical protein
LOC_Os06g13580	0.782304	1.16499	0.182343	1.02754	0.670011	0.457964	1.7011	1.81117	0.952305	-1.05049	down	0.0109	0.0333319	-1.06792	0.0174246		expressed protein
LOC_Os06g14040	1.79747	1.35295	1.5898	1.08851	1.12083	0.645956	2.10544	1.83297	1.7298	-0.989252	down	0.00035	0.00181151	-0.257941	-0.731311		ThiF family domain containing protein, putative, expressed
LOC_Os06g15750	0.615331	0.455415	0.423168	0.68655	0.594213	0.504382	1.85078	2.2141	2.28087	-1.82975	down	5e-05	0.000314891	-2.08669	0.256943	NB-ARC	NB-ARC domain containing protein
LOC_Os06g16400	5.48162	5.58085	5.84988	3.4982	4.23177	4.70083	7.50019	6.83685	7.43936	-0.808846	down	5e-05	0.000314891	-0.364689	-0.444157		helix-loop-helix DNA-binding domain containing protein, expressed
LOC_Os06g20879	3.43417	3.48594	3.80842	1.74226	2.31711	1.6998	3.71805	3.67125	4.42599	-1.03672	down	5e-05	0.000314891	-0.139203	-0.897519		expressed protein
LOC_Os06g21210	9.83098	7.85364	7.69212	5.9578	6.96716	7.15278	15.2751	15.8011	13.3544	-1.14595	down	5e-05	0.000314891	-0.808044	-0.33791		glycine rich protein family protein, putative, expressed
LOC_Os06g21750	5.20945	9.20675	10.5315	5.42741	8.95805	7.43767	19.6862	13.2684	18.9976	-1.25133	down	0.0089	0.0282085	-1.05827	-0.193052		hypothetical protein
LOC_Os06g22829	6.51626	8.82654	8.10011	3.62269	4.03205	4.50584	8.51309	8.54681	7.01035	-0.985038	down	0.00045	0.00225795	-0.0380996	-0.946939		expressed protein
LOC_Os06g24870	19.1911	19.3638	19.3063	11.5935	10.2582	11.4321	20.247	20.7997	20.4827	-0.886456	down	5e-05	0.000314891	-0.0886795	-0.797776		bromodomain domain containing protein, expressed
LOC_Os06g27900	0.783625	0.657366	0.843503	0.365984	0.276367	0.412919	0.787439	0.464558	0.670776	-0.865578	down	0.00585	0.0199304	0.248686	-1.11426		transposon protein, putative, CACTA, En/Spm sub-class, expressed
LOC_Os06g28050	5.60716	6.0205	7.47013	4.34006	5.85647	5.11101	10.6677	8.95279	9.48993	-0.927296	down	5e-05	0.000314891	-0.608132	-0.319164		expressed protein
LOC_Os06g28530	8.4164	8.91864	9.09873	6.63232	7.84722	8.03261	12.2685	16.0709	12.0302	-0.842563	down	5e-05	0.000314891	-0.610886	-0.231678		retrotransposon protein, putative, unclassified, expressed
LOC_Os06g28880	4.98168	5.07598	4.79196	2.72965	3.22037	2.94513	4.94666	6.15521	5.99994	-0.943058	down	5e-05	0.000314891	-0.203722	-0.739336		retrotransposon protein, putative, unclassified, expressed
LOC_Os06g29350	5.30585	5.00366	5.09075	2.17209	2.52105	2.9193	4.77987	4.10325	4.57739	-0.822303	down	5e-05	0.000314891	0.194222	-1.01653		myosin, putative, expressed
LOC_Os06g29460	13.2872	11.7928	10.2879	10.0304	9.33756	11.1168	17.4208	19.0823	19.1593	-0.868618	down	5e-05	0.000314891	-0.654259	-0.214359		expressed protein
LOC_Os06g34960	0.158283	0	0.135225	0.0502878	0.494336	0.225096	0.778949	0.667577	0.76015	-1.51947	down	0.00945	0.0296522	-2.91041	1.39094		TKL_IRAK_DUF26.1 - DUF26 kinases have homology to DUF26 containing loci, expressed
LOC_Os06g36150	5.33531	5.64834	5.12174	5.09361	2.34891	5.19229	8.23165	8.50089	8.40264	-0.992304	down	0.00135	0.00580894	-0.642165	-0.350139		retrotransposon, putative, centromere-specific, expressed
LOC_Os06g36740	10.8153	11.1761	10.4774	9.965	8.98715	8.6026	16.7631	15.5287	15.6383	-0.79863	down	5e-05	0.000314891	-0.561876	-0.236754		pollen-specific protein SF21, putative, expressed
LOC_Os06g36890	1.99298	2.19465	1.6637	0.859773	1.0586	1.34931	1.91346	2.2346	2.50301	-1.02532	down	0.0007	0.00331454	-0.184819	-0.840499		glycosyl transferase, group 1 domain containing protein
LOC_Os06g37080	1.45845	1.2345	1.6046	1.92432	1.30428	1.78002	2.72861	3.39082	2.89531	-0.847871	down	0.0003	0.00158274	-1.06877	0.220899		L-ascorbate oxidase precursor, putative, expressed
LOC_Os06g37690	0.911141	0.616076	0.900791	0.292293	0.361947	0.32926	0.928583	0.518875	0.972823	-1.29918	down	0.0004	0.00203664	0.0045984	-1.30378		S-locus-like receptor protein kinase, putative
LOC_Os06g38120	6.13952	6.798	6.58097	3.19277	3.27526	2.77719	10.711	10.0795	10.5854	-1.76288	down	5e-05	0.000314891	-0.684814	-1.07806		low-affinity cation transporter, putative, expressed
LOC_Os06g38340	30.2404	33.0872	30.7326	24.0024	26.1751	26.6769	59.7253	60.0202	59.6449	-1.2229	down	5e-05	0.000314891	-0.931445	-0.291458		receptor-like protein kinase precursor, putative, expressed
LOC_Os06g38450	76.033	80.5141	75.7893	135.472	120.885	123.984	215.557	217.745	216.099	-0.771819	down	5e-05	0.000314891	-1.4829	0.711076		vignain precursor, putative, expressed
LOC_Os06g38480	5.98392	5.54757	4.77804	2.74307	3.49055	2.82758	7.66915	7.07064	7.30785	-1.28285	down	5e-05	0.000314891	-0.434909	-0.847942		retrotransposon protein, putative, unclassified, expressed
LOC_Os06g38680	2.63205	2.48453	2.73007	1.47803	1.62201	2.13052	3.32066	2.98777	3.35512	-0.885586	down	5e-05	0.000314891	-0.300476	-0.58511		expressed protein
LOC_Os06g38730	1.1829	1.79355	1.10606	1.22888	1.06668	0.811764	1.95111	1.92126	1.80839	-0.870407	down	5e-05	0.000314891	-0.476625	-0.393782		receptor-like protein kinase precursor, putative, expressed
LOC_Os06g39880	1.34612	1.13372	1.17289	1.80681	1.62857	1.0459	3.35317	3.16398	3.04647	-1.09364	down	5e-05	0.000314891	-1.38858	0.294937		cytochrome P450 72A1, putative
LOC_Os06g39970	0.824257	0.429422	0.722768	0.396527	0.103419	0.44685	0.819779	0.456444	0.659149	-1.03149	down	0.005	0.0174967	0.0302974	-1.06178		CESA11 - cellulose synthase
LOC_Os06g40510	19.636	22.862	21.1659	15.3335	12.5192	14.2433	25.2669	24.3601	23.7288	-0.801229	down	5e-05	0.000314891	-0.204434	-0.596795		CRAL/TRIO domain containing protein
LOC_Os06g40609	2.93497	3.60439	3.07286	2.61839	3.11279	2.67949	4.27278	5.27023	5.81808	-0.868988	down	0.00065	0.00310773	-0.676338	-0.192649		expressed protein
LOC_Os06g41020	1.20791	1.26545	1.20848	1.27063	1.42237	1.77133	2.63103	2.46777	2.74742	-0.813554	down	0.0001	0.000594427	-1.09157	0.278012		DUF1680 domain containing protein, putative, expressed
LOC_Os06g41100	2.84235	3.51182	3.81817	3.67	2.52768	2.63836	5.57242	5.25218	5.86551	-0.91752	down	5e-05	0.000314891	-0.714341	-0.203179		transcription factor, putative, expressed
LOC_Os06g44034	2.03979	1.65314	2.09523	1.61288	1.82235	1.59556	2.99051	3.5421	2.43623	-0.83414	down	0.00025	0.00134791	-0.631816	-0.202325		expressed protein
LOC_Os06g44230	8.94601	9.24031	9.47682	3.78722	4.08573	4.07301	7.34089	7.59272	7.74393	-0.924741	down	5e-05	0.000314891	0.286701	-1.21144		DNA-directed RNA polymerase 3A, chloroplast precursor, putative, expressed
LOC_Os06g45050	6.04011	6.13796	6.19725	4.48865	4.16324	4.62233	9.26701	8.71162	9.08261	-1.0276	down	5e-05	0.000314891	-0.558458	-0.469142		clathrin assembly protein, putative, expressed
LOC_Os06g45250	3.37524	2.83104	2.84849	1.2168	1.82843	1.87773	3.15721	3.17534	2.34921	-0.818463	down	0.0011	0.00488095	0.0606899	-0.879153		tRNA pseudouridine synthase family protein, putative, expressed
LOC_Os06g45330	3.13845	2.77337	2.89853	1.03389	1.10587	1.20004	2.28141	2.96375	2.49252	-1.21214	down	5e-05	0.000314891	0.187299	-1.39944		endonuclease V, putative, expressed
LOC_Os06g45860	14.6413	14.7748	14.3001	10.3792	10.7762	11.4495	19.2358	19.9153	19.4784	-0.846536	down	5e-05	0.000314891	-0.423462	-0.423075		molybdenum cofactor sulfurase, putative, expressed
LOC_Os06g45900	3.24549	2.66005	2.09501	2.06848	1.62801	1.56187	4.04631	5.18222	4.57514	-1.39237	down	5e-05	0.000314891	-0.786879	-0.605486		peptidyl-prolyl cis-trans isomerase-like 4, putative
LOC_Os06g45940	0.78791	0.975748	1.07511	0.883503	0.912737	0.830173	1.68366	2.26012	1.85261	-1.14206	down	5e-05	0.000314891	-1.02989	-0.112171		potassium transporter, putative, expressed
LOC_Os06g46240	3.0738	3.5457	3.46553	1.54453	2.03241	1.83075	3.26818	3.03674	2.94141	-0.773867	down	0.0001	0.000594427	0.125263	-0.89913		BTB/POZ domain containing protein, putative, expressed
LOC_Os06g47330	34.2658	35.5107	39.1797	21.648	21.3552	20.8296	37.9882	36.5925	38.5152	-0.825177	down	5e-05	0.000314891	-0.0537985	-0.771379		dynamin family protein, putative, expressed
LOC_Os06g48300	6.23622	8.45749	7.69963	8.75634	8.3207	8.87383	21.9826	18.8037	20.3257	-1.23567	down	5e-05	0.000314891	-1.44838	0.212712		protein phosphatase 2C, putative, expressed
LOC_Os06g48620	50.9551	52.9959	47.5511	30.1499	32.392	31.2203	51.8319	53.1069	55.3009	-0.773153	down	5e-05	0.000314891	-0.0808932	-0.69226		4-amino-4-deoxychorismate synthase, putative, expressed
LOC_Os06g49380	0.656317	0.502646	0.657389	0.40465	0.465742	0.442367	0.831073	0.483999	0.947255	-0.785205	down	0.0006	0.00290015	-0.316764	-0.468442	NBS-LRR	NBS-LRR disease resistance protein, putative, expressed
LOC_Os06g49710	2.42557	2.73517	2.49012	2.28572	2.90023	1.98633	5.99677	4.71504	5.24088	-1.1533	down	0.00065	0.00310773	-1.06011	-0.093191		expressed protein
LOC_Os06g49920	2.86927	2.82771	2.21309	1.53928	1.43593	1.89457	4.2027	4.05055	3.5952	-1.28277	down	5e-05	0.000314891	-0.582936	-0.699832		expressed protein
LOC_Os06g50180	1.08691	0.0795175	0.37136	0.412201	0.20311	0.369812	0.667402	0.897295	0.624235	-1.15185	down	0.0106	0.0325775	-0.509368	-0.642484		DUF803 domain containing, putative, expressed
LOC_Os06g51050	0.584003	0.339284	0.589646	0.354284	0.559664	0.792857	1.39743	1.09936	0.823848	-0.960163	down	0.0153	0.0440536	-1.13411	0.173951		CHIT7 - Chitinase family protein precursor, expressed
LOC_Os06g51100	3.36001	3.58882	3.95401	2.25544	2.22808	2.19909	4.65163	3.89918	3.83822	-0.89058	down	5e-05	0.000314891	-0.184358	-0.706222		transmembrane protein, putative, expressed
LOC_Os06g51160	0.945233	1.05144	0.605418	0.47746	0.629015	0.679754	1.3983	1.54312	0.631571	-1.00022	down	0.00275	0.0106101	-0.457466	-0.542752		glycosyl transferase family 8, putative
LOC_Os07g01740	1.71648	1.23073	1.60425	2.03343	2.0468	1.02629	3.76611	4.09119	3.69208	-1.1774	down	0.0003	0.00158274	-1.34341	0.166012		cysteine protease, putative, expressed
LOC_Os07g01904	13.4653	15.2491	14.5132	11.2915	9.30015	11.7537	49.0661	49.9856	44.8514	-2.15347	down	5e-05	0.000314891	-1.73508	-0.418396		expressed protein
LOC_Os07g01930	18.2232	18.2114	18.1389	10.977	10.6217	9.6848	24.7531	22.248	23.4117	-1.17043	down	5e-05	0.000314891	-0.367634	-0.8028		2Fe-2S iron-sulfur cluster binding domain containing protein, expressed
LOC_Os07g02590	4.73508	5.60426	4.58448	4.42566	4.22502	4.12053	7.96232	8.22809	7.7222	-0.904875	down	5e-05	0.000314891	-0.680154	-0.224721		expressed protein
LOC_Os07g02620	1.27874	1.17012	1.09217	0.415923	0.4196	0.636568	3.54799	5.21699	3.83475	-3.09745	down	5e-05	0.000314891	-1.83115	-1.2663	NB-ARC	NB-ARC domain containing protein
LOC_Os07g02624	0.817513	0.884519	1.01556	0.772314	0.649774	0.749098	1.35151	1.4455	0.982698	-0.799788	down	0.01185	0.0357195	-0.475941	-0.323847		conserved hypothetical protein
LOC_Os07g02950	2.83631	3.17593	2.67843	1.04628	1.12194	1.20195	2.43955	2.05398	2.14217	-0.977424	down	5e-05	0.000314891	0.389216	-1.36664		expressed protein
LOC_Os07g03810	0.177774	0.108837	0.0168639	0.2587	0.2978	0.145849	0.563416	0.404369	0.648789	-1.20268	down	0.00235	0.00930119	-2.41329	1.21062		lectin-like receptor kinase 7, putative, expressed
LOC_Os07g03860	1.12695	0.55456	0.868408	0.568165	0.894605	0.494168	1.50276	1.50449	0.724308	-0.931181	down	0.0022	0.00879937	-0.549327	-0.381854		lectin-like receptor kinase 7, putative, expressed
LOC_Os07g04240	40.2416	42.3925	41.9531	32.7831	31.0967	33.8369	62.4658	58.8146	60.8205	-0.898061	down	5e-05	0.000314891	-0.547583	-0.350478		succinate dehydrogenase flavoprotein subunit,mitochondrialprecursor, putative, expressed
LOC_Os07g04330	0.831134	1.17874	0.914152	0.705586	0.425571	0.647641	1.4076	2.37584	2.15827	-1.73998	down	0.00315	0.0118828	-1.02292	-0.717053		expressed protein
LOC_Os07g04430	1.01475	1.08863	1.12207	0	0.210162	0.510523	0.922042	1.23885	1.32649	-2.2747	down	0.00165	0.00689073	-0.112646	-2.16206		expressed protein
LOC_Os07g04450	23.2529	19.4141	23.0142	12.8796	12.537	9.87771	24.3535	29.8918	27.8418	-1.21772	down	5e-05	0.000314891	-0.321676	-0.896047		expressed protein
LOC_Os07g04480	0.784897	1.24289	0.826891	0.405499	0.348298	0.475135	1.83972	1.25224	1.36977	-1.8602	down	5e-05	0.000314891	-0.644276	-1.21592		transposon protein, putative, unclassified, expressed
LOC_Os07g05380	0.427038	0.650413	0.526918	0.450878	0.221929	0.606209	1.24621	1.14405	1.25957	-1.51279	down	0.0013	0.00562962	-1.18582	-0.326971		ATPase BadF/BadG/BcrA/BcrD type, putative, expressed
LOC_Os07g05440	8.34663	8.69454	8.04189	4.33245	4.83677	4.86832	9.27262	8.71157	8.41106	-0.910989	down	5e-05	0.000314891	-0.0735649	-0.837424		retrotransposon protein, putative, unclassified, expressed
LOC_Os07g05470	0.845752	0.737506	0.856397	0.459979	0.657796	0.373436	0.910071	0.827646	0.827254	-0.782458	down	0.0071	0.0234084	-0.0722656	-0.710193		AIR9 protein, putative, expressed
LOC_Os07g06440	1.67732	1.82735	1.0632	0.619326	1.26788	0.808306	1.18148	1.55666	2.03983	-0.825836	down	0.01545	0.0444067	-0.0648746	-0.760962		deoxyribonuclease tatD, putative, expressed
LOC_Os07g08200	5.27534	5.86547	6.13687	4.80496	6.21641	4.64285	13.3208	12.7317	12.7645	-1.30922	down	5e-05	0.000314891	-1.16778	-0.141437		methyltransferase domain containing protein, putative, expressed
LOC_Os07g08810	7.89614	8.61575	8.67568	6.16682	5.05001	5.84956	9.42067	9.73448	10.3706	-0.790818	down	5e-05	0.000314891	-0.229264	-0.561554		expressed protein
LOC_Os07g09914	1.04047	0.668102	0.644099	0.732585	0.604448	0.5774	1.10731	1.3341	1.0276	-0.857606	down	0.00405	0.0146745	-0.560226	-0.29738		expressed protein
LOC_Os07g10060	3.42973	3.16846	3.29892	0.975806	1.30982	0.870663	1.95526	1.7293	2.30697	-0.924694	down	5e-05	0.000314891	0.724081	-1.64877		retrotransposon protein, putative, unclassified
LOC_Os07g10850	1.12478	0.998759	0.976791	1.10099	1.33454	0.863749	3.67485	4.09076	3.89437	-1.82135	down	5e-05	0.000314891	-1.91107	0.0897224		retrotransposon protein, putative, unclassified
LOC_Os07g11300	16.7518	17.1127	18.1869	11.2966	11.1885	11.2852	21.6022	27.9497	20.2839	-1.04821	down	5e-05	0.000314891	-0.424029	-0.624184		expressed protein
LOC_Os07g12160	0.583061	0.734063	0.746937	0.206475	0.254831	0.0773094	0.604393	0.416824	0.481722	-1.48046	down	0.0089	0.0282085	0.457699	-1.93816		KHG/KDPG aldolase, putative, expressed
LOC_Os07g12230	0.563085	0.686162	0.601249	0.401181	0.384019	0.349648	1.08191	0.807991	0.726481	-1.20507	down	0.0069	0.0228577	-0.49966	-0.705413		hypothetical protein
LOC_Os07g12800	3.12997	3.21976	2.99138	5.69737	4.70035	5.38088	11.2504	10.909	10.9361	-1.06867	down	5e-05	0.000314891	-1.82497	0.756303		expressed protein
LOC_Os07g15160	0.851188	1.11371	0.983613	0.46983	1.01533	0.564793	1.64627	1.37763	1.6738	-1.19636	down	0.00045	0.00225795	-0.671971	-0.524393		retrotransposon protein, putative, unclassified, expressed
LOC_Os07g16140	14.3116	15.0317	14.1856	9.39514	8.11081	10.5206	16.1467	15.758	16.8377	-0.798379	down	5e-05	0.000314891	-0.163204	-0.635176		FAD binding protein, putative, expressed
LOC_Os07g18120	0.788217	0.582073	0.774781	0.367083	0.373095	0.301552	0.581164	0.690872	0.560643	-0.814973	down	0.00375	0.0137579	0.227072	-1.04204		aldehyde oxidase, putative, expressed
LOC_Os07g18154	0.747718	0.898021	1.30945	0.591682	0.444615	0.384169	1.00843	0.806617	0.902414	-0.935895	down	0.0019	0.0077727	0.120992	-1.05689		aldehyde oxidase 4, putative, expressed
LOC_Os07g19460	1.13329	1.87343	1.04248	0.991887	0.661825	0.695205	1.44981	1.74929	1.68502	-1.0561	down	0.0011	0.00488095	-0.270462	-0.785642		mitochondrial carrier protein, putative, expressed
LOC_Os07g19560	11.076	12.858	12.9622	6.65365	7.29753	7.17802	12.7006	12.7991	14.0701	-0.905164	down	5e-05	0.000314891	-0.100932	-0.804232		TATA-binding protein-associated factor 2N, putative, expressed
LOC_Os07g22494	8.83168	9.61209	9.00071	13.1705	13.9997	12.3922	25.486	26.5392	24.0767	-0.943804	down	5e-05	0.000314891	-1.47142	0.527613		expressed protein
LOC_Os07g22650	19.1845	19.7722	17.1762	14.1161	14.0987	16.1429	29.1794	28.5069	28.7451	-0.962367	down	5e-05	0.000314891	-0.622707	-0.339661		expressed protein
LOC_Os07g23169	4.0662	5.29706	5.25375	3.92792	2.74049	2.93496	6.08067	5.34911	5.2063	-0.792702	down	0.0001	0.000594427	-0.186667	-0.606035		methyltransferase, putative, expressed
LOC_Os07g23340	2.71087	3.0308	3.39754	2.32561	2.00984	2.46371	4.28745	3.985	4.10911	-0.864765	down	0.0001	0.000594427	-0.438051	-0.426714		male sterility protein, putative, expressed
LOC_Os07g24860	0.671761	0.367057	0.574069	0.258233	0.395075	0.791996	1.51763	1.39781	1.42214	-1.58551	down	0.00135	0.00580894	-1.42724	-0.158272		retrotransposon protein, putative, unclassified
LOC_Os07g25410	2.95892	2.70423	3.08926	1.87395	3.02012	1.84987	3.42926	5.06816	4.31104	-0.925433	down	5e-05	0.000314891	-0.549343	-0.376091		peptidase, M24 family protein, putative, expressed
LOC_Os07g26550	0.605127	0.547839	0.344986	0.09884	0.359521	0.656077	1.12129	1.41559	1.13804	-1.7214	down	0.01045	0.0322035	-1.29472	-0.426675		expressed protein
LOC_Os07g26630	6.18946	6.20091	6.31088	4.8923	5.54888	4.20181	9.34561	7.34195	9.33906	-0.829778	down	5e-05	0.000314891	-0.476853	-0.352925		aquaporin protein, putative, expressed
LOC_Os07g27350	4.57996	4.49644	4.7664	2.26336	2.61847	2.38189	11.3219	11.9331	11.2138	-2.24651	down	5e-05	0.000314891	-1.31615	-0.930356		atuA, putative, expressed
LOC_Os07g27359	0.560275	0.367062	0.546747	0.175393	0.155024	0.197454	0.76301	0.729963	0.585697	-1.9774	down	0.0001	0.000594427	-0.495842	-1.48156		expressed protein
LOC_Os07g27460	8.82539	8.82636	8.02367	3.99886	5.30657	5.73969	14.7247	14.4654	13.4363	-1.50245	down	5e-05	0.000314891	-0.731359	-0.771092		serine/threonine-protein kinase 19, putative, expressed
LOC_Os07g27660	0.0726411	0.132179	0.186252	0.0700306	0.256751	0.0780018	0.986741	0.84133	0.892142	-2.7485	down	0.01035	0.0319456	-2.79821	0.0497132		transposon protein, putative, Pong sub-class
LOC_Os07g29220	30.9069	31.4799	32.1545	17.2112	18.7964	17.0697	36.0732	30.7539	34.9708	-0.939543	down	5e-05	0.000314891	-0.106691	-0.832852		Cyclopropane-fatty-acyl-phospholipid synthase, putative, expressed
LOC_Os07g29224	17.8746	19.4085	17.3638	9.67809	11.4692	11.0129	22.6481	24.0824	21.4117	-1.08328	down	5e-05	0.000314891	-0.318411	-0.764865		expressed protein
LOC_Os07g29480	0.598918	0.774355	0.571663	0.132986	0.0820916	0.373552	0.539115	0.483369	0.465509	-1.33794	down	0.0138	0.0405066	0.386356	-1.72429		transposon protein, putative, CACTA, En/Spm sub-class, expressed
LOC_Os07g29960	0.44419	0.912028	0.569255	0.530047	0.520652	0.533486	3.42516	3.77174	3.75749	-2.7897	down	5e-05	0.000314891	-2.50822	-0.281473		cytochrome P450, putative, expressed
LOC_Os07g30120	7.69402	9.69023	8.81366	4.55534	4.84904	5.07055	9.47111	8.71069	9.51726	-0.936281	down	5e-05	0.000314891	-0.0803855	-0.855895		expressed protein
LOC_Os07g30130	12.6071	12.6532	10.6128	8.29254	8.58447	9.01067	15.13	14.5956	15.3697	-0.800708	down	5e-05	0.000314891	-0.330068	-0.47064		MYB family transcription factor, putative, expressed
LOC_Os07g30240	0.181916	0.305703	0.284799	0.513589	0.0352726	0.353045	0.598164	0.726755	0.59984	-1.09363	down	0.0095	0.0297807	-1.31722	0.223594		mutS family domain IV containing protein
LOC_Os07g31244	1.10396	1.19348	1.47414	0.929296	2.03004	1.03597	3.25345	1.9953	2.30793	-0.919447	down	0.00545	0.0187968	-1.00258	0.0831376		expressed protein
LOC_Os07g31650	4.92612	4.66278	5.02836	4.98304	4.80193	4.06749	8.93056	8.94572	8.39632	-0.923416	down	5e-05	0.000314891	-0.845886	-0.0775298		expressed protein
LOC_Os07g32900	0.810481	0.890247	0.947631	0.493892	0.408411	0.427154	0.981992	0.720863	0.79029	-0.90713	down	0.00205	0.00828411	0.0871319	-0.994262		PPR repeat containing protein, expressed
LOC_Os07g33200	1.43515	1.96107	1.87425	0.978627	0.883335	0.773925	1.66413	2.15043	2.1015	-1.16635	down	0.0001	0.000594427	-0.166705	-0.999642		expressed protein
LOC_Os07g33210	5.12793	4.91665	4.9405	1.94201	1.9151	1.9612	4.53515	4.04178	3.66669	-1.07336	down	5e-05	0.000314891	0.291497	-1.36485		expressed protein
LOC_Os07g33690	1.06281	1.1368	1.00584	0.688499	0.681622	0.644078	1.04387	1.41502	1.02143	-0.789014	down	0.00025	0.00134791	-0.11869	-0.670323	NBS-LRR	NBS-LRR type disease resistance protein Hom-F, putative, expressed
LOC_Os07g33710	0.383239	0.351182	0.381817	0.15041	0.371718	0.169126	0.691469	0.547102	0.772701	-1.54082	down	0.00205	0.00828411	-0.849464	-0.691358		expressed protein
LOC_Os07g34290	0.462937	0.701418	0.725438	1.56613	0.819239	0.331909	1.74985	2.23757	2.15726	-1.17717	down	0.0029	0.0110883	-1.70111	0.523936		expressed protein
LOC_Os07g35340	0.545226	0.588645	0.402946	0.785075	0.690826	0.576053	1.7421	2.38517	2.33782	-1.65567	down	5e-05	0.000314891	-2.07273	0.417053		TKL_IRAK_DUF26-lc.14 - DUF26 kinases have homology to DUF26 containing loci, expressed
LOC_Os07g35720	3.22627	3.53251	2.26922	0.813886	1.09854	1.26432	3.80255	3.16839	2.9806	-1.64737	down	5e-05	0.000314891	-0.140514	-1.50686		expressed protein
LOC_Os07g35960	2.94866	3.4374	3.24355	4.11806	4.09816	4.54457	11.2465	9.47749	10.282	-1.28083	down	5e-05	0.000314891	-1.687	0.406168		conserved hypothetical protein
LOC_Os07g36544	0.345616	0.335054	0.26228	0.377095	0.378491	0.242996	0.669249	0.414839	0.714616	-0.849005	down	0.00945	0.0296522	-0.931705	0.0827		serine/threonine-protein kinase receptor precursor, putative, expressed
LOC_Os07g36760	0.846327	0.641902	1.14522	1.08656	0.996483	1.21084	2.4159	2.61199	2.67517	-1.22564	down	0.001	0.00449632	-1.54848	0.322834		retrotransposon protein, putative, Ty3-gypsy subclass
LOC_Os07g36770	1.18919	1.3327	1.26891	0.42701	0.573392	0.63869	0.892616	0.829133	1.12265	-0.795228	down	0.0013	0.00562962	0.414376	-1.2096		retrotransposon protein, putative, Ty3-gypsy subclass
LOC_Os07g36780	8.58819	10.2984	10.0236	9.60574	10.1722	10.8085	22.6625	20.6643	21.3978	-1.08142	down	5e-05	0.000314891	-1.16273	0.0813183		S-domain receptor-like protein kinase, putative, expressed
LOC_Os07g37680	5.13661	5.29338	6.24474	4.15246	4.09206	3.98776	6.95204	7.15267	6.83412	-0.775487	down	0.00015	0.000856668	-0.328517	-0.44697		expressed protein
LOC_Os07g37760	12.2477	11.9432	11.5274	8.1415	7.40798	9.00143	14.9264	15.9156	14.8481	-0.896105	down	5e-05	0.000314891	-0.355219	-0.540886		lysine ketoglutarate reductase trans-splicing related 1, putative, expressed
LOC_Os07g38250	0.390662	0.550928	0.461905	0.650342	0.769063	0.286271	0.97526	1.02893	1.08986	-0.859155	down	0.00875	0.0278202	-1.14047	0.28132		expressed protein
LOC_Os07g39440	0.299784	0.273836	0.298781	0.095092	0.23387	0.266203	0.865014	0.287081	0.497843	-1.47105	down	0.01625	0.0462534	-0.919349	-0.551702		zinc finger family protein, putative
LOC_Os07g40690	0.930141	0.715606	0.71094	0.651824	1.03085	0.782211	1.60029	1.46216	1.51699	-0.893655	down	0.00845	0.0270322	-0.958413	0.064758		NAD dependent epimerase/dehydratase family protein, putative, expressed
LOC_Os07g40974	251.883	257.011	265.371	268.488	247.51	246.322	480.773	494.669	468.992	-0.922034	down	5e-05	0.000314891	-0.899606	-0.0224279		NAD dependent epimerase/dehydratase family protein, putative, expressed
LOC_Os07g41250	1.65736	2.19614	1.90668	0.714955	0.755442	0.781963	1.15352	1.50742	1.52504	-0.894129	down	0.00065	0.00310773	0.460549	-1.35468		peptide transporter PTR2, putative, expressed
LOC_Os07g42080	3.76928	3.36552	2.24889	1.91807	1.92628	1.45022	3.63208	2.79909	3.17435	-0.859348	down	0.0037	0.0136037	-0.0337055	-0.825643		expressed protein
LOC_Os07g42910	0.843139	0.765529	1.00908	1.1457	0.996859	0.454484	2.13665	1.86295	2.74192	-1.37621	down	0.0013	0.00562962	-1.36475	-0.0114609		cytochrome c oxidase subunit, putative, expressed
LOC_Os07g43530	2.554	2.78867	2.64263	2.73094	2.76923	3.08767	9.02265	8.01035	7.73638	-1.52819	down	5e-05	0.000314891	-1.63314	0.104946		helix-loop-helix DNA-binding domain containing protein, expressed
LOC_Os07g44230	1.96197	2.20312	2.7791	0.886368	0.853357	1.28479	1.82351	2.23324	1.65701	-0.917733	down	0.0033	0.0123596	0.281365	-1.1991		ribosomal protein L7Ae/L30e/S12e/Gadd45 family protein, putative, expressed
LOC_Os07g44730	2.85249	3.50286	3.76845	1.41968	1.61717	1.5007	3.18831	2.62223	2.54262	-0.880412	down	0.0118	0.0355973	0.277356	-1.15777		expressed protein
LOC_Os07g44770	11.379	9.33288	8.71962	2.25394	2.68213	2.02844	15.5294	15.0714	16.0263	-2.74307	down	5e-05	0.000314891	-0.663805	-2.07927		expressed protein
LOC_Os07g45360	3.83032	3.40996	3.60461	2.18428	2.00937	2.26719	4.07312	4.73138	3.38752	-0.916143	down	5e-05	0.000314891	-0.168922	-0.747221		DEAD/DEAH box helicase domain containing protein, expressed
LOC_Os07g45384	1.86081	1.74643	1.67802	1.47709	0.72621	0.551111	1.82412	1.66416	2.11872	-1.02549	down	0.0028	0.0107723	-0.0852511	-0.940234
LOC_Os07g46060	2.6048	2.64742	2.93	2.21628	1.95212	2.21098	7.03922	6.71643	7.8216	-1.75802	down	5e-05	0.000314891	-1.39895	-0.359076		expressed protein
LOC_Os07g46580	0.245482	0.134561	0.545235	0.0933947	0.114875	0.209203	0.220295	0.958841	0.652056	-2.13303	down	0.0079	0.0255744	-0.984825	-1.1482		DEAD-box ATP-dependent RNA helicase, putative
LOC_Os07g46780	38.009	36.9984	34.5813	20.3028	18.6555	20.9927	42.0701	44.5809	43.3816	-1.11702	down	5e-05	0.000314891	-0.246774	-0.870243		tyrosine-specific transport protein, putative, expressed
LOC_Os07g47490	0.329878	0.139104	0.196749	0.0771794	0.254684	0.202707	0.296026	0.718048	0.454854	-1.45831	down	0.0023	0.00913558	-1.14175	-0.316561		OsGH3.11 - Probable indole-3-acetic acid-amido synthetase,expressed
LOC_Os07g47990	1.66213	2.38029	1.6604	2.65901	2.11337	2.84376	4.82243	4.26327	4.77267	-0.863627	down	0.00035	0.00181151	-1.28101	0.417384		peroxidase precursor, putative, expressed
LOC_Os07g48080	0.366233	0.447577	0.599419	0.287242	0.177537	0.29078	0.563306	0.522571	0.570295	-1.13224	down	0.0103	0.0318151	-0.228858	-0.90338		expressed protein
LOC_Os07g48660	1.63899	1.49636	2.12293	1.86463	2.04344	1.18426	3.73331	3.77067	3.57442	-1.12135	down	0.0001	0.000594427	-1.07509	-0.0462645		bZIP transcription factor domain containing protein, expressed
LOC_Os07g48790	0	0	0	0.263835	0	0.118028	1.81154	1.71841	1.7171	-3.78038	down	0.00105	0.00468916	#VALUE!	inf		SNF1-related protein kinase regulatory subunit beta-1, putative, expressed
LOC_Os07g49460	66.6504	64.9375	63.6993	35.5114	40.3719	40.344	69.8113	72.5251	69.9158	-0.868831	down	5e-05	0.000314891	-0.120183	-0.748648		response regulator receiver domain containing protein, expressed
LOC_Os08g01160	9.30582	8.94536	11.5231	4.13244	7.03002	6.55376	10.0147	8.22589	12.5376	-0.796835	down	0.00105	0.00468916	-0.047839	-0.748996		membrane associated DUF588 domain containing protein, putative
LOC_Os08g01920	6.35613	6.11351	5.63618	3.97018	4.23274	3.83104	9.2298	9.95728	9.60422	-1.25852	down	5e-05	0.000314891	-0.669179	-0.589342		SGR2, putative, expressed
LOC_Os08g02000	0.808132	0.948875	0.78536	0.370669	0.330913	0.274732	0.597268	0.662926	0.529453	-0.874259	down	0.0038	0.0139097	0.506498	-1.38076		retrotransposon protein, putative, unclassified, expressed
LOC_Os08g02140	9.51206	10.5176	8.81097	8.21812	5.81937	5.6443	12.2582	12.302	12.2035	-0.90142	down	5e-05	0.000314891	-0.350178	-0.551243		STIP1 homology and U box-containing protein 1, putative, expressed
LOC_Os08g02380	1.08246	1.23394	0.686668	0.815214	0.647754	0.884117	1.75598	1.55357	1.64241	-1.07713	down	0.0003	0.00158274	-0.721563	-0.355567		kinesin motor domain containing protein, putative, expressed
LOC_Os08g04830	63.1677	60.3337	64.6921	35.8426	34.7461	35.9368	75.4075	77.5583	67.9841	-1.05252	down	5e-05	0.000314891	-0.231503	-0.821017		expressed protein
LOC_Os08g05320	2.47937	2.18765	1.89296	1.73527	1.63717	2.01119	5.78781	7.8684	6.38142	-1.89606	down	5e-05	0.000314891	-1.61095	-0.28511		expressed protein
LOC_Os08g05340	0.0978893	0.0898974	0.0501438	0.0915665	0	0.22715	0.608029	0.77927	0.90021	-2.84343	down	0.0001	0.000594427	-3.26517	0.421735		expressed protein
LOC_Os08g08140	1.73123	2.02726	1.91265	0.69755	0.629366	0.626037	2.16015	1.83209	1.68931	-1.54063	down	5e-05	0.000314891	-0.00264653	-1.53798		receptor-like kinase, putative, expressed
LOC_Os08g08500	32.7455	38.6251	42.8069	22.5442	26.4838	25.3316	47.1085	45.9139	47.1474	-0.914583	down	5e-05	0.000314891	-0.295897	-0.618686		reductase, putative
LOC_Os08g09390	0.216994	0.197434	0.494552	0.348598	0	0.388305	0.608162	0.586357	1.04973	-1.60669	down	0.0163	0.0463692	-1.30391	-0.302774		OsFBX264 - F-box domain containing protein
LOC_Os08g10010	1.14182	0.684615	1.3115	1.15453	0.688933	1.21237	2.08698	1.57785	2.04075	-0.900805	down	0.00225	0.00896757	-0.862553	-0.0382521		acyl-desaturase, chloroplast precursor, putative, expressed
LOC_Os08g10300	1.10213	0.810097	0.810617	0.411773	0.314367	0.357376	0.93405	0.770631	1.00144	-1.32051	down	0.0001	0.000594427	0.00888726	-1.3294		SHR5-receptor-like kinase, putative, expressed
LOC_Os08g11220	11.835	11.0505	9.2161	5.93554	6.02618	4.70641	10.1692	10.1672	11.7802	-0.946229	down	5e-05	0.000314891	-0.000675987	-0.945553		expressed protein
LOC_Os08g12780	2.13038	2.58593	1.99647	1.14206	1.20519	1.1017	1.99681	1.71735	2.27313	-0.795745	down	0.00225	0.00896757	0.165007	-0.960751		chloroplast envelope membrane protein, putative, expressed
LOC_Os08g13014	0.619769	0.904121	0.408942	0.661978	0.458537	0.536393	0.770295	1.09248	1.14474	-0.860081	down	0.0063	0.021206	-0.637859	-0.222222		expressed protein
LOC_Os08g13630	7.60291	7.39152	7.66288	5.58496	4.90828	5.9372	9.44855	9.73046	9.21994	-0.789466	down	5e-05	0.000314891	-0.325861	-0.463605		expressed protein
LOC_Os08g13640	3.20829	3.5217	4.87339	2.72849	2.37051	3.49313	5.04701	5.47978	5.8087	-0.926922	down	0.00035	0.00181151	-0.493464	-0.433457		ankyrin, putative
LOC_Os08g13870	0.0490643	0.0450191	0.104732	0.16108	0.227927	0.233267	1.05932	0.83839	0.591939	-2.00032	down	5e-05	0.000314891	-3.64644	1.64612		S-locus lectin protein kinase family protein, putative
LOC_Os08g14810	0.606414	0.321716	0.436089	0.330691	0.222889	0.304234	1.01622	0.510304	0.772211	-1.4221	down	0.00155	0.006536	-0.752766	-0.669339	NB-ARC	NB-ARC domain containing protein, expressed
LOC_Os08g14950	1.98572	2.01965	1.72552	1.6733	1.68504	2.03711	7.08578	7.35485	7.04112	-1.9933	down	5e-05	0.000314891	-1.90628	-0.0870161		receptor-like protein kinase 2 precursor, putative, expressed
LOC_Os08g14990	0.559717	0.514304	0.449721	0.322815	0.381464	0.294878	0.479399	0.617159	0.918107	-1.01176	down	0.00245	0.00963666	-0.402922	-0.608837		receptor-like protein kinase 2 precursor, putative, expressed
LOC_Os08g15090	0.579133	0.460299	0.494395	0.452882	0.634562	0.44517	1.16889	0.835503	1.26623	-1.09357	down	5e-05	0.000314891	-1.09243	-0.00114066		diacylglycerol kinase catalytic domain family protein, expressed
LOC_Os08g15840	10.4687	13.2872	11.3794	9.90253	9.78651	9.85912	15.8087	17.4013	17.2109	-0.770954	down	5e-05	0.000314891	-0.521098	-0.249856		ankyrin repeat-rich protein, putative, expressed
LOC_Os08g17370	2.11238	1.79124	2.56812	1.2911	1.62586	1.45473	2.49173	2.40507	2.69299	-0.795871	down	0.00045	0.00225795	-0.229907	-0.565965		transmembrane 9 superfamily member, putative, expressed
LOC_Os08g19310	7.67277	7.72295	7.49294	2.4058	3.56379	3.16597	5.73895	5.76224	4.46973	-0.805884	down	5e-05	0.000314891	0.519186	-1.32507		pentatricopeptide repeat domain containing protein, putative
LOC_Os08g20486	0.410362	0.769224	0.686635	0.199252	0.0950878	0.0345903	1.48595	1.86472	2.0642	-4.04107	down	5e-05	0.000314891	-1.53681	-2.50427		transposon protein, putative, unclassified, expressed
LOC_Os08g20492	0.956425	0.770005	0.865222	0.644765	0.725553	0.24031	2.02509	1.55501	1.62324	-1.69182	down	5e-05	0.000314891	-1.00557	-0.68625		OsFBX285 - F-box domain containing protein
LOC_Os08g23470	1.24555	1.78802	1.36412	0.585007	0.849701	0.458108	1.78994	1.66711	1.78353	-1.46919	down	5e-05	0.000314891	-0.25298	-1.21621		B3 DNA binding domain containing protein, expressed
LOC_Os08g25864	6.06307	6.53762	6.0666	3.48841	2.17392	3.38627	8.69457	9.23131	8.10012	-1.52419	down	5e-05	0.000314891	-0.479441	-1.04475		expressed protein
LOC_Os08g26230	39.7017	38.2677	40.0466	39.9582	41.3754	36.9305	93.4957	104.003	99.7684	-1.32975	down	5e-05	0.000314891	-1.33278	0.00302937		expressed protein
LOC_Os08g27240	2.99479	2.86071	1.75631	1.44187	1.67115	1.61654	3.51821	4.56323	3.45729	-1.28671	down	5e-05	0.000314891	-0.600172	-0.686534		ARID/BRIGHT DNA-binding domain containing protein
LOC_Os08g28170	0.328442	0.100242	0.436338	0.482481	0.340267	0.232265	0.72167	0.584401	1.08545	-1.18067	down	0.0049	0.0172047	-1.46712	0.28645		nucleobase-ascorbate transporter, putative, expressed
LOC_Os08g28710	0.204324	0.294366	0.348951	0.247064	0.339463	0.216208	1.13267	1.69853	1.34689	-2.37985	down	5e-05	0.000314891	-2.30132	-0.0785301		receptor protein kinase CRINKLY4 precursor, putative, expressed
LOC_Os08g30250	3.07234	3.22244	2.54202	1.40099	1.73715	1.45997	2.61983	3.08357	3.30053	-0.969516	down	5e-05	0.000314891	-0.0270298	-0.942486		transposon protein, putative, CACTA, En/Spm sub-class
LOC_Os08g30540	1.3005	1.16014	0.318277	0	0.226564	0.414885	1.25618	2.01436	2.81457	-3.24588	down	0.00765	0.024898	-1.13076	-2.11512		expressed protein
LOC_Os08g30590	3.94334	2.60267	2.33616	1.94477	1.40737	1.84592	4.00973	4.63093	3.56006	-1.23092	down	5e-05	0.000314891	-0.457983	-0.77294		C1-like domain containing protein, expressed
LOC_Os08g31000	0.878079	1.18618	1.06212	0.937969	0.736474	0.721511	1.79658	1.47257	1.28401	-0.926266	down	0.00065	0.00310773	-0.542376	-0.38389		expressed protein
LOC_Os08g33150	5.97525	5.23305	5.73723	7.93909	7.27986	8.102	20.5773	18.6095	17.6552	-1.28533	down	5e-05	0.000314891	-1.74605	0.460721		MYB family transcription factor, putative, expressed
LOC_Os08g33154	1.00014	1.2256	0.853789	0.53731	0.473854	0.478796	0.872551	0.791541	1.10973	-0.896599	down	0.00075	0.00351634	0.150838	-1.04744		expressed protein
LOC_Os08g33350	3.68002	4.12545	3.09286	2.82974	2.62015	1.9353	5.59265	6.19215	5.90022	-1.25982	down	5e-05	0.000314891	-0.698419	-0.561402		expressed protein
LOC_Os08g34050	2.05969	2.20521	2.02468	1.32296	0.951842	0.74261	3.15126	2.93623	3.25649	-1.63072	down	5e-05	0.000314891	-0.571073	-1.05965		phosphofructokinase, putative
LOC_Os08g34280	5.8694	5.44619	5.01333	8.22179	7.74699	7.41407	26.3513	27.7879	23.8549	-1.73791	down	5e-05	0.000314891	-2.25594	0.518021		cinnamoyl-CoA reductase, putative, expressed
LOC_Os08g34790	1.56021	1.21506	1.29498	1.64449	1.53541	1.55736	3.22034	3.5065	3.82496	-1.15537	down	5e-05	0.000314891	-1.3743	0.218937		AMP-binding domain containing protein, expressed
LOC_Os08g34879	39.2983	37.7116	42.0529	18.906	19.4674	17.9461	38.2749	38.2958	39.4465	-1.04263	down	5e-05	0.000314891	0.0373834	-1.08001		expressed protein
LOC_Os08g35050	3.92569	4.25841	4.35996	1.69522	1.62262	1.81403	2.93254	3.24879	3.62037	-0.933546	down	5e-05	0.000314891	0.355902	-1.28945		ARID/BRIGHT DNA-binding domain containing protein, expressed
LOC_Os08g35160	9.49621	10.7301	10.0522	5.56455	5.4903	5.00061	11.8856	11.8457	10.5963	-1.0963	down	5e-05	0.000314891	-0.181076	-0.915228		heat shock protein DnaJ, putative, expressed
LOC_Os08g35210	3.1661	3.08	2.74282	3.40534	3.57537	3.8651	9.24806	10.015	9.28648	-1.39633	down	5e-05	0.000314891	-1.66725	0.270918		ferric reductase, putative, expressed
LOC_Os08g35600	0.404267	0.57001	0.345224	0.497722	0.578978	0.296345	0.910646	0.994139	1.02568	-1.09375	down	0.00305	0.0115685	-1.15114	0.0573869		tyrosine protein kinase domain containing protein, putative, expressed
LOC_Os08g35910	0.428829	0.485995	0.344616	0.260378	0.146509	0.159942	0.560787	0.402397	0.691837	-1.54586	down	0.001	0.00449632	-0.394068	-1.1518		expressed protein
LOC_Os08g37104	0.893157	1.18865	0.624156	0.537995	0.521125	1.29372	1.53038	1.76713	1.16457	-0.92331	down	0.004	0.0145224	-0.721574	-0.201736		expressed protein
LOC_Os08g37130	1.23958	1.33582	1.47478	0.83984	0.724041	0.753335	2.12437	1.67555	2.24984	-1.38449	down	0.0001	0.000594427	-0.578891	-0.805594		oxidoreductase, short chain dehydrogenase/reductase familydomain containing protein, expressed
LOC_Os08g37432	183.95	181.785	195.762	135.863	132.809	137.047	268.693	263.1	262.838	-0.969803	down	5e-05	0.000314891	-0.501007	-0.468796		MATE efflux family protein, putative, expressed
LOC_Os08g38710	0.817297	0.634944	0.805138	0.882805	0.875244	1.30474	1.7542	2.289	1.28544	-0.798924	down	0.0006	0.00290015	-1.23912	0.440195		uncharacterized glycosyltransferase, putative, expressed
LOC_Os08g38800	0.994402	0.977737	0.950117	0.910115	0.962147	0.900255	2.10417	1.77958	2.36231	-1.17175	down	5e-05	0.000314891	-1.09586	-0.0758865		retrotransposon protein, putative, unclassified
LOC_Os08g39210	1.35812	1.03834	0.79456	0.54279	0.613501	0.717585	1.46966	1.63343	1.46231	-1.28471	down	5e-05	0.000314891	-0.516718	-0.767995		OsWAK74 - OsWAK receptor-like protein kinase, expressed
LOC_Os08g41090	3.35162	3.72526	3.69623	3.21597	2.67486	4.01328	6.32018	6.71054	6.4638	-0.976968	down	5e-05	0.000314891	-0.855634	-0.121335		peroxidase precursor, putative, expressed
LOC_Os08g41650	0.927917	1.58618	1.49893	2.5294	0.85816	1.67804	2.09211	3.62068	4.07536	-0.950306	down	0.00635	0.0213466	-1.28635	0.336042		expressed protein
LOC_Os08g42310	7.89697	9.11501	7.73795	6.94824	6.25042	6.42656	11.0853	11.1673	11.9541	-0.801572	down	5e-05	0.000314891	-0.466857	-0.334716		expressed protein
LOC_Os08g42610	3.1731	3.15888	3.3347	5.0698	6.05206	5.21939	12.9635	13.2656	13.3087	-1.27472	down	5e-05	0.000314891	-2.03214	0.757425		pentatricopeptide, putative, expressed
LOC_Os08g42720	2.00662	1.83708	2.22154	1.61484	1.4295	1.57705	2.72672	3.10356	2.45674	-0.842528	down	0.00085	0.0039129	-0.45029	-0.392239		solute carrier family 35 member F1, putative, expressed
LOC_Os08g43230	27.1833	21.9576	26.0808	10.6484	8.21461	9.72582	17.5262	17.1919	18.4783	-0.895879	down	5e-05	0.000314891	0.49982	-1.3957		TraB family protein, putative, expressed
LOC_Os08g43310	3.88633	5.3646	3.95708	2.0675	3.60877	2.20808	5.19072	2.67763	7.79067	-0.98993	down	0.01635	0.0464803	-0.245581	-0.744349		PE-PGRS FAMILY PROTEIN, putative
LOC_Os08g43680	1.14905	1.09407	0.957533	0.369852	0.348385	0.417599	0.95158	0.838372	0.881667	-1.23396	down	0.0001	0.000594427	0.260655	-1.49461	GST	glutathione S-transferase, C-terminal domain containing protein, expressed
LOC_Os08g43980	4.6946	3.0725	5.01995	0.813034	1.1213	1.0238	2.78125	4.83273	3.06516	-1.85203	down	0.0002	0.00110653	0.25989	-2.11192		carrier, putative
LOC_Os08g44040	1.73814	1.31673	1.91253	0.661734	0.739523	1.0626	3.57802	3.13188	3.27348	-2.01861	down	5e-05	0.000314891	-1.00704	-1.01157		rhamnogalacturonate lyase, putative, expressed
LOC_Os08g44150	1.55093	0.780717	0.927235	0.513283	1.31141	0.864372	1.53484	2.26365	2.05196	-1.12144	down	0.00045	0.00225795	-0.844171	-0.277273		transmembrane 9 superfamily member, putative
LOC_Os08g44930	6.04209	10.3469	7.74633	4.74569	3.89468	3.7982	8.23049	9.85088	8.33722	-1.08673	down	5e-05	0.000314891	-0.130406	-0.956327		SNARE domain containing protein, putative, expressed
LOC_Os08g37115	1.3197	1.78339	1.57779	1.52366	1.61333	1.22345	2.9005	2.52542	2.94014	-0.940075	down	0.0002	0.00110653	-0.837769	-0.102306		expressed protein
LOC_Os08g13905	2.07573	2.19099	2.52386	1.26158	1.27064	1.19369	2.13101	2.21234	2.47924	-0.872722	down	0.00135	0.00580894	-0.00678468	-0.865938		expressed protein
LOC_Os09g01620	2.40461	2.50118	2.1416	1.41225	1.69048	1.66544	2.84083	3.24169	3.49655	-1.00645	down	0.0002	0.00110653	-0.442798	-0.563654		RNA pseudouridine synthase, putative, expressed
LOC_Os09g02150	0	0	0	1.16096	1.9114	1.42944	3.55218	3.77049	2.1521	-1.07359	down	0.00835	0.0267692	#VALUE!	inf		hypothetical protein
LOC_Os09g04384	1.94871	3.32284	2.41718	2.22971	1.62458	1.14371	3.4027	4.28104	3.91605	-1.21468	down	0.0001	0.000594427	-0.59328	-0.621397		expressed protein
LOC_Os09g04924	4.10635	3.32204	2.15762	2.16493	2.53952	2.54124	4.61299	4.59443	5.03631	-0.975131	down	5e-05	0.000314891	-0.571325	-0.403806		expressed protein
LOC_Os09g08280	7.42521	9.7932	8.02465	5.25758	4.30044	5.11685	10.6026	10.8299	8.82974	-1.04417	down	0.00065	0.00310773	-0.261635	-0.782539		expressed protein
LOC_Os09g09490	2.89235	2.96865	2.85032	1.53499	1.90387	1.82563	3.04206	3.36856	2.9301	-0.827239	down	5e-05	0.000314891	-0.100641	-0.726598		disease resistance protein RPM1, putative, expressed
LOC_Os09g09800	1.12676	0.849986	1.11173	0.375898	0.407176	0.423337	0.731543	0.941447	0.961359	-1.12673	down	0.00125	0.0054421	0.229448	-1.35617		retrotransposon protein, putative, unclassified
LOC_Os09g12270	1.53526	1.72568	0.983353	0.98763	0.812955	0.776841	1.60161	1.39613	1.65186	-0.851176	down	0.0038	0.0139097	-0.131583	-0.719593		peptidyl-prolyl cis-trans isomerase, FKBP-type, putative,expressed
LOC_Os09g14540	6.02103	5.64543	5.14217	4.22089	3.44528	2.52377	5.65689	6.22634	6.55236	-0.855347	down	0.0001	0.000594427	-0.133291	-0.722056		protein phosphatase 2C, putative, expressed
LOC_Os09g15389	4.106	4.31395	4.19254	2.1362	2.36498	2.32975	4.19165	4.56151	4.41563	-0.946968	down	5e-05	0.000314891	-0.0622697	-0.884699		expressed protein
LOC_Os09g15420	9.74787	9.8176	10.3548	9.77163	9.4165	9.61597	18.6344	18.346	16.3601	-0.888959	down	5e-05	0.000314891	-0.834108	-0.0548508		NAD dependent epimerase/dehydratase family protein, putative, expressed
LOC_Os09g15980	5.28888	2.91008	3.15859	2.03782	2.49155	1.5999	5.27961	6.38208	6.36263	-1.55616	down	5e-05	0.000314891	-0.666293	-0.889866		expressed protein
LOC_Os09g16540	0.211344	0.552732	0.457995	0.166968	0.376689	0.137028	0.56601	0.794104	0.853273	-1.7012	down	5e-05	0.000314891	-0.856928	-0.844269		protein kinase, putative, expressed
LOC_Os09g17870	3.79626	3.74173	3.58719	1.61951	2.51025	2.01378	4.30739	4.71828	3.70016	-1.05062	down	5e-05	0.000314891	-0.19393	-0.856688		cytidylyltransferase domain containing protein, expressed
LOC_Os09g19274	4.26754	4.0388	4.16439	3.43644	2.75569	3.24657	4.80553	5.28761	6.05346	-0.77457	down	0.00075	0.00351634	-0.372683	-0.401887		expressed protein
LOC_Os09g19290	3.61792	3.26108	3.58977	0.794191	1.26331	1.18718	2.12755	1.98753	2.2433	-0.970585	down	5e-05	0.000314891	0.719359	-1.68994		retrotransposon protein, putative, unclassified
LOC_Os09g19940	2.73683	3.41731	2.69202	2.06832	2.19463	1.86243	3.42659	4.68702	3.96956	-0.980128	down	5e-05	0.000314891	-0.449875	-0.530253		cwfJ-like family protein, putative, expressed
LOC_Os09g21796	4.36449	4.03563	3.44715	5.46216	4.04345	3.47174	7.0828	7.71817	8.5438	-0.847104	down	0.0001	0.000594427	-0.978544	0.13144		OsFBX327 - F-box domain containing protein, expressed
LOC_Os09g22505	86.7907	95.2288	95.5488	73.369	71.6481	65.7267	123.93	109.036	131.211	-0.789148	down	5e-05	0.000314891	-0.391795	-0.397353		expressed protein
LOC_Os09g23140	1.69695	1.4861	1.5123	1.63774	0.688014	1.36979	2.77729	2.91197	2.92643	-1.22118	down	5e-05	0.000314891	-0.875735	-0.345447		endonuclease/exonuclease/phosphatase family domain containing protein, expressed
LOC_Os09g25740	11.0794	10.184	9.88981	11.5892	10.584	9.19252	18.5528	17.1607	17.9526	-0.774823	down	5e-05	0.000314891	-0.784633	0.00981046		expressed protein
LOC_Os09g25770	2.79178	4.42057	3.90255	2.38349	1.62796	2.11689	4.35768	3.12329	3.93468	-0.897445	down	0.0003	0.00158274	-0.0385195	-0.858926		auxin-induced protein 5NG4, putative, expressed
LOC_Os09g26160	3.32714	3.48733	3.58824	2.8063	2.91644	3.28456	5.93612	6.17756	4.97281	-0.923689	down	5e-05	0.000314891	-0.715896	-0.207793		glutamate receptor, putative, expressed
LOC_Os09g26580	33.2675	36.1812	34.9423	17.5982	21.3345	20.4678	36.3313	35.2493	35.0642	-0.844266	down	5e-05	0.000314891	-0.0308165	-0.81345		expressed protein
LOC_Os09g26660	6.02552	5.16943	5.0386	5.81015	5.74741	5.21043	9.71299	10.5354	10.1578	-0.858658	down	5e-05	0.000314891	-0.90539	0.0467312		ferric reductase, putative, expressed
LOC_Os09g27040	0.90772	0.832976	1.61125	0.783948	0.305105	0.40371	0.94023	0.707351	0.995332	-0.824144	down	0.0087	0.0276924	0.342872	-1.16702		GEX1, putative, expressed
LOC_Os09g27900	5.24515	5.57748	4.28744	2.42119	1.25249	1.9059	5.36912	3.29017	4.10166	-1.19351	down	0.00095	0.00430163	0.243774	-1.43728		plastidic glucose transporter 1, putative
LOC_Os09g27950	11.1068	10.5324	10.3877	10.6958	9.92828	11.6864	20.5473	20.2782	19.1045	-0.891276	down	5e-05	0.000314891	-0.903995	0.0127193		galactosyltransferase, putative, expressed
LOC_Os09g28770	0.592476	1.35481	0.578353	0.280679	0.148228	0.179916	2.27274	1.98867	1.77538	-3.30969	down	5e-05	0.000314891	-1.25713	-2.05255		patatin, putative, expressed
LOC_Os09g29120	0.486943	0.443265	0.772847	0.468611	0.327526	0.447712	0.85392	1.52916	0.465469	-1.19542	down	0.0178	0.0498157	-0.742104	-0.453313		GRAM domain containing protein, expressed
LOC_Os09g29540	22.2606	24.083	21.9661	19.0936	19.1705	18.2772	32.4622	33.381	33.8307	-0.817909	down	5e-05	0.000314891	-0.545124	-0.272785		OsWAK82 - OsWAK receptor-like cytoplasmic kinase OsWAK-RLCK, expressed
LOC_Os09g29790	1.59688	1.34543	1.17663	0.491724	0.482316	1.17763	1.19341	1.39422	1.10256	-0.778241	down	0.00495	0.0173505	0.158576	-0.936816		PPR repeat domain containing protein, putative, expressed
LOC_Os09g30170	2.51382	2.76878	2.25579	0.835559	0.913452	0.908978	2.17706	2.18978	1.62368	-1.17234	down	5e-05	0.000314891	0.331579	-1.50392		F-box protein interaction domain containing protein, expressed
LOC_Os09g30220	0.490956	0.622169	0.656968	0.321576	0.261104	0.26536	0.578914	0.647487	0.652198	-1.14745	down	0.00055	0.00268966	-0.0858321	-1.06162		disease resistance protein RPM1, putative, expressed
LOC_Os09g31031	2.37348	2.59734	3.97468	2.23562	2.8186	2.34893	4.26856	5.6641	3.79728	-0.891113	down	0.0036	0.0132957	-0.618092	-0.273021		ubiquitin family protein, putative, expressed
LOC_Os09g31478	6.32625	6.29379	7.26349	7.05628	8.76309	8.93628	18.9313	19.8636	18.1366	-1.20147	down	5e-05	0.000314891	-1.51765	0.316184		auxin efflux carrier component, putative, expressed
LOC_Os09g31482	60.3629	59.4269	56.4335	47.0951	46.8036	44.9822	95.0976	89.4678	90.9423	-0.988244	down	5e-05	0.000314891	-0.644688	-0.343556		splicing factor U2AF, putative, expressed
LOC_Os09g31506	17.9197	21.1154	17.3159	16.9295	16.4817	17.8547	31.4276	29.6614	29.4812	-0.821036	down	5e-05	0.000314891	-0.684594	-0.136442		dihydroflavonol-4-reductase, putative, expressed
LOC_Os09g32130	1.19492	1.32831	1.9529	1.13838	1.21662	1.44033	2.53372	2.091	2.53266	-0.915205	down	0.00285	0.010929	-0.677182	-0.238023		expressed protein
LOC_Os09g32230	0.544261	0.361596	0.126803	0.235354	0.173672	0.158143	0.412362	0.625334	1.09537	-1.91108	down	0.00375	0.0137579	-1.04656	-0.864515		vignain precursor, putative, expressed
LOC_Os09g32310	6.29708	5.59971	6.60195	3.34599	3.77266	3.66397	7.85891	9.18296	7.95161	-1.21284	down	5e-05	0.000314891	-0.434125	-0.778719		expressed protein
LOC_Os09g32560	0.887023	1.42638	1.36742	0.909958	0.215808	0.197526	1.55444	2.77072	1.64882	-2.17456	down	0.0133	0.0392874	-0.698664	-1.4759		conserved hypothetical protein
LOC_Os09g32670	0.529046	0.32334	0.552154	0.525254	0.410203	0.684266	1.04711	0.939051	1.64697	-1.16547	down	0.00055	0.00268966	-1.37111	0.205649		UDP-glucuronate 4-epimerase, putative, expressed
LOC_Os09g32700	7.33714	8.87653	7.97829	5.14725	5.08199	5.6375	10.3227	9.85583	11.47	-0.996132	down	5e-05	0.000314891	-0.387611	-0.608522		expressed protein
LOC_Os09g32710	2.95598	3.04068	2.52453	2.20563	1.6588	2.40007	3.42211	4.13255	3.93978	-0.875666	down	0.0001	0.000594427	-0.431811	-0.443856		expressed protein
LOC_Os09g32750	3.8543	2.75059	3.90713	1.72564	2.81871	2.88108	5.19924	5.09722	4.06811	-0.951969	down	5e-05	0.000314891	-0.450475	-0.501494		FHA domain containing protein, putative, expressed
LOC_Os09g33530	5.41861	5.02566	5.37552	3.35787	3.17881	3.76548	7.7079	7.79001	7.32617	-1.14761	down	5e-05	0.000314891	-0.528826	-0.618784		expressed protein
LOC_Os09g33740	0.532884	1.0736	0.788833	0.268244	0.331146	0.828779	0.792884	0.974934	0.899796	-0.901383	down	0.0132	0.0390486	-0.155333	-0.74605		Zinc finger, ZZ type domain containing protein, expressed
LOC_Os09g33830	1.5702	1.6523	1.54455	0.859136	1.27972	1.11455	2.07278	1.47511	3.21055	-1.05474	down	0.0006	0.00290015	-0.503599	-0.551141		solute carrier family 35 member F1, putative, expressed
LOC_Os09g33850	2.94937	2.00971	3.30608	2.39363	1.67879	2.56623	11.9826	13.2825	7.2403	-2.29171	down	5e-05	0.000314891	-1.97556	-0.31615		osFTL4 FT-Like4 homologous to Flowering Locus T gene; contains Pfam profile PF01161: Phosphatidylethanolamine-binding protein, expressed
LOC_Os09g33992	0.667677	0.974848	1.15137	0.948597	0.876817	0.665148	1.35093	1.54076	1.82638	-0.921727	down	0.00345	0.0128327	-0.755919	-0.165807		expressed protein
LOC_Os09g34000	3.52411	4.6692	7.00033	4.23365	4.6123	3.34229	7.23914	8.64356	8.6988	-1.01208	down	0.00735	0.0240905	-0.694104	-0.317979		expressed protein
LOC_Os09g34290	1.35504	2.92053	2.62091	1.99237	1.00789	2.06675	2.48984	3.963	2.38761	-0.802982	down	0.00845	0.0270322	-0.358258	-0.444725		transposon protein, putative, CACTA, En/Spm sub-class, expressed
LOC_Os09g35720	0.824555	0.511825	1.09746	0.591362	0.563255	0.871071	1.04709	1.3812	1.62235	-0.999738	down	0.00085	0.0039129	-0.734918	-0.264821		generative cell specific-1, putative
LOC_Os09g35980	0.541893	0.545282	0.542687	0.402154	0.17655	0.412952	0.658383	0.51946	0.690604	-0.913929	down	0.00735	0.0240905	-0.19709	-0.716839		expressed protein
LOC_Os09g36810	1.41977	1.26522	0.962598	0.50816	0.871992	0.705023	1.76091	1.11649	1.62369	-1.11011	down	5e-05	0.000314891	-0.303335	-0.806773		beta-galactosidase precursor, putative, expressed
LOC_Os09g37446	1.30697	1.28417	1.60741	0.494597	0.576715	0.675034	1.06309	1.23832	1.29882	-1.04375	down	0.00075	0.00351634	0.221802	-1.26555		expressed protein
LOC_Os09g38100	4.5673	4.89532	4.63012	4.41996	4.28535	3.30936	7.17901	8.62408	7.20112	-0.937102	down	5e-05	0.000314891	-0.706944	-0.230157		phosphate carrier protein, mitochondrial precursor, putative, expressed
LOC_Os09g39730	0.395568	1.08598	0.844632	0.523888	0.599893	0.504041	0.960007	1.13236	1.04702	-0.947539	down	0.00855	0.0272949	-0.43252	-0.515019		Core histone H2A/H2B/H3/H4 domain containing protein, putative, expressed
LOC_Os09g39740	13.7165	13.2481	14.5246	6.67251	7.98281	6.44682	17.2426	16.5986	15.1395	-1.21483	down	5e-05	0.000314891	-0.23948	-0.975346		ACT domain containing protein, expressed
LOC_Os09g39970	15.4013	16.3176	15.174	7.6106	8.02103	8.38098	14.3189	13.2754	15.0337	-0.828009	down	5e-05	0.000314891	0.137571	-0.96558		conserved hypothetical protein
LOC_Os09g15835	6.16448	7.72721	7.03285	4.20883	4.73213	3.71217	7.49876	7.56145	7.8072	-0.853798	down	5e-05	0.000314891	-0.128097	-0.725702		OBP32pep, putative, expressed
LOC_Os09g04995	3.39596	3.08204	3.34196	2.07205	1.6189	1.85003	2.69847	4.17446	3.344	-0.882752	down	0.0001	0.000594427	-0.0571735	-0.825578		expressed protein
LOC_Os10g01480	15.3043	13.8857	15.2789	9.52904	10.0715	9.05332	17.1231	17.8234	16.4627	-0.843298	down	5e-05	0.000314891	-0.209231	-0.634067		Inositol 1, 3, 4-trisphosphate 5/6-kinase, putative, expressed
LOC_Os10g03400	0.986437	0.657637	0.893398	1.40619	1.18221	1.61354	3.19545	1.94453	2.46372	-0.855645	down	0.00045	0.00225795	-1.58331	0.727664		phosphatidylinositol transfer, putative, expressed
LOC_Os10g03730	0.468268	0.674118	0.542716	0.536048	0.272637	0.318993	0.980347	0.573286	0.588883	-0.925951	down	0.01695	0.0478784	-0.34647	-0.57948		OsFBX347 - F-box domain containing protein, expressed
LOC_Os10g03890	3.10738	2.23152	5.3326	0.919221	2.46892	1.29712	5.31522	2.79305	6.10816	-1.60136	down	0.005	0.0174967	-0.413796	-1.18756		hypothetical protein
LOC_Os10g03930	0.507384	0.619717	0.779947	0.637906	0.354533	0.466032	0.840676	1.3143	0.632845	-0.93468	down	0.00815	0.0262366	-0.547796	-0.386884		OsFBX355 - F-box domain containing protein, expressed
LOC_Os10g04130	1.37639	1.68436	1.84111	1.50491	1.41135	1.35651	2.51858	2.87301	2.71569	-0.924048	down	0.0001	0.000594427	-0.725887	-0.198161		expressed protein
LOC_Os10g04270	9.88183	9.81653	11.3743	13.9203	17.4693	12.543	25.6057	26.1751	23.75	-0.781773	down	5e-05	0.000314891	-1.28142	0.499644		jacalin-like lectin domain containing protein, expressed
LOC_Os10g04490	0.919289	0.560423	0.63566	1.32835	0.71584	1.07063	1.96021	2.4095	2.22428	-1.082	down	0.00025	0.00134791	-1.64024	0.558236		conserved hypothetical protein
LOC_Os10g04510	3.41247	3.04688	3.48799	3.53616	3.62007	4.01572	7.29833	6.49678	7.45466	-0.927567	down	0.00015	0.000856668	-1.09506	0.167498		expressed protein
LOC_Os10g04520	0.901511	0.814481	0.771118	0.667266	0.403157	0.245353	1.777	2.77951	2.68233	-2.45984	down	0.00105	0.00468916	-1.54129	-0.918556		expressed protein
LOC_Os10g04540	0.529406	0.564761	1.05515	0.627641	0.412284	0.42226	1.29836	1.92263	1.55959	-1.70906	down	5e-05	0.000314891	-1.15331	-0.555749		conserved hypothetical protein
LOC_Os10g04860	14.6251	13.5783	13.873	10.592	11.5356	11.5594	19.4836	21.2471	19.3493	-0.834692	down	5e-05	0.000314891	-0.513872	-0.32082		aldehyde oxidase, putative, expressed
LOC_Os10g05540	4.11992	3.53785	3.84216	2.9471	2.40486	2.72533	5.24059	4.28792	5.19757	-0.86643	down	0.0001	0.000594427	-0.356749	-0.509681		OsFBX373 - F-box domain containing protein, expressed
LOC_Os10g07470	0.453869	0.588585	0.484542	0.0714894	0.176398	0.0802767	0.772469	1.03878	1.04216	-3.1202	down	0.00105	0.00468916	-0.901989	-2.21821		ZOS10-01 - C2H2 zinc finger protein
LOC_Os10g08599	5.34162	4.84366	4.93517	2.90987	3.29279	2.68715	5.42194	5.89488	5.77239	-0.942861	down	5e-05	0.000314891	-0.176586	-0.766275		expressed protein
LOC_Os10g08940	3.62579	3.5582	3.16839	1.79854	1.68987	1.5693	3.18131	3.1662	3.37092	-0.942238	down	5e-05	0.000314891	0.0911678	-1.03341		expressed protein
LOC_Os10g10130	23.8241	26.2883	21.7237	36.0771	35.8752	37.566	82.6429	86.0758	87.5317	-1.22638	down	5e-05	0.000314891	-1.83477	0.608394		OsWAK112d - OsWAK receptor-like protein kinase, expressed
LOC_Os10g12480	1.34544	1.26523	1.24222	0.721083	0.847595	1.04141	1.94841	2.95303	1.52214	-1.29928	down	5e-05	0.000314891	-0.737437	-0.561841		transposon protein, putative, CACTA, En/Spm sub-class, expressed
LOC_Os10g13630	2.99913	2.86709	2.1857	0.934911	1.06905	1.63583	2.05376	2.23156	2.71268	-0.943085	down	0.00015	0.000856668	0.20239	-1.14548		expressed protein
LOC_Os10g14920	3.80488	3.8067	3.89229	1.25202	2.1528	1.24557	11.8857	11.2507	11.732	-2.90649	down	5e-05	0.000314891	-1.5998	-1.3067		integral membrane protein DUF6 containing protein, expressed
LOC_Os10g15310	82.2218	80.0283	80.5197	47.2723	53.1091	54.7561	144.965	135.805	150.394	-1.47469	down	5e-05	0.000314891	-0.828647	-0.646042		expressed protein
LOC_Os10g17510	0.292109	0.267212	0.64157	0.158099	0.194848	0.0443432	0.426773	0.765092	0.368473	-1.97359	down	0.00825	0.0265068	-0.377754	-1.59584		transposon protein, putative, Ac/Ds sub-class
LOC_Os10g17630	0.19551	0.974033	0.752316	0.286886	0.348145	0.635239	1.46864	1.59903	0.991601	-1.67608	down	0.0071	0.0234084	-1.07872	-0.597368		B3 DNA binding domain containing protein, expressed
LOC_Os10g17960	2.18793	1.68495	2.24197	1.64614	1.66241	1.04954	3.15478	3.69465	3.10888	-1.19221	down	5e-05	0.000314891	-0.703582	-0.488624		TKL_IRAK_DUF26-lc.26 - DUF26 kinases have homology to DUF26 containing loci, expressed
LOC_Os10g20160	0.269937	0.354159	0.296302	0.144262	0.178863	0.366032	0.586529	0.41658	0.612088	-1.22881	down	0.00155	0.006536	-0.81138	-0.417426		serine/threonine-protein kinase receptor precursor, putative, expressed
LOC_Os10g20310	31.904	27.2693	29.3611	10.8891	10.2552	10.9923	17.144	17.4496	21.8575	-0.812787	down	5e-05	0.000314891	0.649235	-1.46202		thioredoxin fold, putative, expressed
LOC_Os10g20470	12.0865	11.0524	11.0582	7.81386	7.65265	7.18365	13.2971	12.774	14.0341	-0.824271	down	5e-05	0.000314891	-0.229919	-0.594352		MATE efflux family protein, putative, expressed
LOC_Os10g24020	5.93957	5.35868	5.12842	2.79211	2.87072	3.0435	6.20228	6.33983	6.44505	-1.12489	down	5e-05	0.000314891	-0.208984	-0.915903		transposon protein, putative, unclassified, expressed
LOC_Os10g25040	0.56615	0.424361	0.326852	0.971459	0.334956	0.392818	1.03167	1.11888	0.83583	-0.813519	down	0.0098	0.0305472	-1.18075	0.36723		red chlorophyll catabolite reductase, putative, expressed
LOC_Os10g25060	0.444641	0.325238	0.227882	0.0843601	0.311677	0.283753	0.881975	1.01999	0.884281	-2.03516	down	0.001	0.00449632	-1.48156	-0.553604		expressed protein
LOC_Os10g27010	2.74028	0.871546	1.5092	0.405911	0.23938	0.657803	1.99244	1.41932	2.51809	-2.18605	down	0.0178	0.0498157	-0.211562	-1.97449		expressed protein
LOC_Os10g27180	1.257	0.981595	1.38929	0.453998	0.732625	0.706019	1.50966	1.60723	1.42571	-1.26312	down	0.0003	0.00158274	-0.324388	-0.93873		expressed protein
LOC_Os10g27980	0.651648	0.409897	0.347864	0.385541	0.237642	0.475905	1.32717	0.886431	0.763926	-1.43781	down	0.00115	0.00507198	-1.07903	-0.358783		transmembrane amino acid transporter protein, putative, expressed
LOC_Os10g28340	6.9594	6.98777	7.81782	4.84142	5.33893	5.75475	8.82654	9.64102	8.87423	-0.778899	down	5e-05	0.000314891	-0.329098	-0.449801		heat stress transcription factor, putative, expressed
LOC_Os10g29320	0.624363	1.32621	0.652163	0.801056	0.979845	0.372052	1.34452	1.68541	1.16042	-0.960753	down	0.0172	0.0484456	-0.68704	-0.273714		speckle-type POZ protein, putative, expressed
LOC_Os10g29660	6.32249	7.44656	6.53678	3.60083	4.4678	3.43025	8.30197	7.4938	6.70842	-0.9687	down	5e-05	0.000314891	-0.1483	-0.8204		TATA-binding protein, putative, expressed
LOC_Os10g30090	9.69717	8.92041	8.85786	5.60171	5.8972	5.82451	10.579	11.4035	10.7404	-0.917573	down	5e-05	0.000314891	-0.252154	-0.665419		amino acid permease, putative, expressed
LOC_Os10g33840	8.96074	9.63472	8.26942	5.70589	6.52753	6.36195	11.197	11.0354	11.1385	-0.843648	down	5e-05	0.000314891	-0.31287	-0.530778		expressed protein
LOC_Os10g33900	6.77546	5.04101	6.53209	5.42953	5.66063	4.69038	12.5295	11.8395	12.4234	-1.22126	down	5e-05	0.000314891	-1.00374	-0.21752		possible lysine decarboxylase domain containing protein, expressed
LOC_Os10g34580	1.21325	1.61761	1.29437	0.396506	0.832974	0.773481	0.823523	1.2886	1.42232	-0.819347	down	0.00485	0.017061	0.222995	-1.04234		FHA domain containing protein, putative, expressed
LOC_Os10g34730	0.349411	0.871968	0.3734	0.50961	0.206747	0.282812	0.852417	1.42368	0.78455	-1.61504	down	0.01185	0.0357195	-0.940481	-0.674556		GEM, putative, expressed
LOC_Os10g34740	7.25378	8.11309	7.98037	4.27982	5.13529	5.15771	7.80495	8.8089	10.2801	-0.884	down	5e-05	0.000314891	-0.204028	-0.679972		methyltransferase, putative, expressed
LOC_Os10g35210	6.6354	6.246	6.21131	4.25065	5.24465	4.53482	11.0047	11.0241	9.70847	-1.17765	down	5e-05	0.000314891	-0.733154	-0.444495		expressed protein
LOC_Os10g35436	1.40625	1.54566	1.42485	0.489712	0.608422	0.457002	1.02582	0.89466	0.910996	-0.864511	down	0.00085	0.0039129	0.628315	-1.49283		Rf1, mitochondrial precursor, putative
LOC_Os10g35444	9.76013	10.5069	9.78032	4.72502	4.93739	5.74422	10.218	10.5039	10.6897	-1.02774	down	5e-05	0.000314891	-0.0640593	-0.963685		hypothetical protein
LOC_Os10g35770	106.846	76.0714	82.6578	50.1711	41.5246	43.8842	93.5194	107.296	104.115	-1.16934	down	5e-05	0.000314891	-0.199357	-0.969979		E2F-related protein, putative, expressed
LOC_Os10g35980	1.39179	1.16373	1.13961	0.443506	0.476166	0.495696	0.932491	1.67064	1.03031	-1.36016	down	0.0031	0.0117251	0.0242901	-1.38445		tetraspanin family protein, putative, expressed
LOC_Os10g36210	0.885865	0.944018	0.756278	0.612559	0.287488	0.429547	1.17827	1.10749	1.37622	-1.46164	down	5e-05	0.000314891	-0.501811	-0.959826		valyl-tRNA synthetase, putative
LOC_Os10g36270	1.9077	2.08326	1.87271	1.29933	1.32438	1.49273	2.36604	2.54255	2.31698	-0.811714	down	5e-05	0.000314891	-0.301307	-0.510407		disease resistance RPP13-like protein 1, putative, expressed
LOC_Os10g37490	6.28603	7.2517	7.23165	5.12518	5.19454	5.93461	9.81275	10.1942	9.13612	-0.842329	down	5e-05	0.000314891	-0.488694	-0.353635		DNA excision repair protein ERCC-1, putative, expressed
LOC_Os10g37660	3.16709	3.11676	2.77885	5.19159	4.93333	4.05826	8.22474	9.08332	8.65054	-0.872032	down	5e-05	0.000314891	-1.5182	0.646168		trehalase precursor, putative, expressed
LOC_Os10g38590	5.43674	7.34897	5.40163	7.5736	6.57994	5.42125	14.1693	13.4382	12.6751	-1.04116	down	5e-05	0.000314891	-1.14722	0.106062	GST	glutathione S-transferase, N-terminal domain containing protein, expressed
LOC_Os10g39700	1.78316	1.56406	1.63668	1.64913	2.01905	2.26425	4.21846	5.64739	4.04555	-1.22957	down	5e-05	0.000314891	-1.48092	0.251348		CHIT15 - Chitinase family protein precursor, putative, expressed
LOC_Os10g40020	4.43143	4.97254	4.90521	3.79468	3.47036	3.34245	6.11909	5.4872	6.83606	-0.797939	down	5e-05	0.000314891	-0.366082	-0.431858		oxidoreductase, short chain dehydrogenase/reductase familydomain containing family, expressed
LOC_Os10g40060	18.4429	21.073	19.7336	18.2114	20.5229	17.9133	43.5784	45.4865	43.0318	-1.22151	down	5e-05	0.000314891	-1.15672	-0.0647896		protein kinase, putative, expressed
LOC_Os10g40100	9.69188	9.27647	10.1413	6.74784	7.30591	7.81535	12.413	12.3544	13.1893	-0.795462	down	5e-05	0.000314891	-0.382859	-0.412603		protein kinase, putative, expressed
LOC_Os10g40370	3.26935	3.14641	2.74179	1.73889	1.99002	1.87761	3.31327	3.98021	3.70109	-0.971616	down	0.0006	0.00290015	-0.263757	-0.707859		expressed protein
LOC_Os10g40490	21.0978	23.3984	23.8067	33.659	35.9749	36.0528	76.1559	73.1074	72.8506	-1.07151	down	5e-05	0.000314891	-1.70128	0.629774		U-box domain containing protein, expressed
LOC_Os10g40990	7.17479	6.59861	7.26476	3.54665	2.98804	2.43779	6.6534	7.88714	7.59925	-1.30306	down	5e-05	0.000314891	-0.0736322	-1.22943		flavonol synthase/flavanone 3-hydroxylase, putative, expressed
LOC_Os10g41000	2.05966	1.68148	2.07229	0.749486	0.834064	0.924788	1.48168	1.91012	1.54494	-0.976828	down	0.0003	0.00158274	0.23583	-1.21266		retrotransposon protein, putative, unclassified, expressed
LOC_Os10g41110	5.11536	4.82889	4.68117	2.61312	2.60562	2.3287	6.19934	6.51046	6.31557	-1.33386	down	5e-05	0.000314891	-0.379447	-0.954417		autophagy-related protein 3, putative, expressed
LOC_Os10g41170	0.763278	0.729681	0.935231	0.250247	0.463684	0.421959	0.951437	0.758332	0.584219	-1.01403	down	0.0068	0.0225858	0.082024	-1.09606		dehydrogenase, putative, expressed
LOC_Os10g41210	29.0171	37.7878	34.6952	13.1122	21.9693	21.7119	40.535	44.6633	39.297	-1.1323	down	5e-05	0.000314891	-0.29461	-0.837687
LOC_Os10g41290	0.981837	0.508135	0.730859	0.755944	0.380165	0.532075	0.99141	0.803188	1.15997	-0.824666	down	0.00695	0.0229968	-0.411846	-0.412821		AGC_PVPK_like_kin82y.17 - ACG kinases include homologs toPKA, PKG and PKC, expressed
LOC_Os10g41838	0.188738	0.215607	0.443371	0.582793	0.275846	0.301391	16.7878	15.844	17.5435	-5.43474	down	5e-05	0.000314891	-5.88725	0.452508		F-box protein interaction domain containing protein, expressed
LOC_Os10g41980	188.435	209.261	205.958	101.128	105.823	99.6318	176.148	176.026	172.013	-0.773803	down	5e-05	0.000314891	0.203641	-0.977443		RALFL26 - Rapid ALkalinization Factor RALF family proteinprecursor, expressed
LOC_Os10g42620	5.81349	6.05987	6.09745	4.21313	3.2943	4.18037	6.97008	7.79101	5.99424	-0.828478	down	0.0001	0.000594427	-0.207826	-0.620651		dihydroflavonol-4-reductase, putative, expressed
LOC_Os10g42690	4.94873	4.88712	4.08751	4.155	3.64823	4.43497	8.22765	8.41354	7.99328	-1.00929	down	5e-05	0.000314891	-0.823172	-0.186116		jmjC domain containing protein, expressed
LOC_Os10g42780	84.2784	84.3119	84.0362	72.0257	68.1495	72.9483	142.214	144.296	148.125	-1.02811	down	5e-05	0.000314891	-0.782797	-0.245316		lrgB-like family protein, expressed
LOC_Os11g01220	4.70549	4.3011	4.85661	3.23022	4.12455	3.44267	6.77683	6.92417	5.61216	-0.838894	down	5e-05	0.000314891	-0.478324	-0.36057		expressed protein
LOC_Os11g01480	3.67752	3.36745	3.41785	4.52725	4.78978	5.77409	10.187	10.4734	10.047	-1.02489	down	5e-05	0.000314891	-1.55332	0.528428		MYB family transcription factor, putative, expressed
LOC_Os11g01550	0.405449	0.589337	0.346584	0.235677	0.766248	0.3493	1.31562	1.41292	0.908237	-1.4284	down	0.0084	0.026901	-1.43895	0.0105586		DUF260 domain containing protein, putative, expressed
LOC_Os11g02440	6.99388	8.16869	6.83589	4.64803	4.65694	6.69099	19.7416	18.4912	17.7555	-1.80742	down	5e-05	0.000314891	-1.34772	-0.459695		chalcone--flavonone isomerase, putative, expressed
LOC_Os11g03484	11.9696	13.1587	14.3409	6.92307	8.1847	8.40595	16.4089	13.526	16.4181	-0.97916	down	5e-05	0.000314891	-0.231938	-0.747222		MATE efflux family protein, putative, expressed
LOC_Os11g03500	8.70668	9.8476	8.15943	3.35703	2.77496	2.95407	8.34331	8.91028	7.29263	-1.43377	down	5e-05	0.000314891	0.12208	-1.55585		MATE efflux family protein, putative, expressed
LOC_Os11g03530	3.92832	4.84919	3.68764	2.36897	2.70099	1.95293	5.25792	5.44749	6.00184	-1.25034	down	5e-05	0.000314891	-0.422575	-0.827764		ELMO/CED-12 family protein, putative, expressed
LOC_Os11g03734	3.31568	3.6337	3.40128	1.6104	2.07731	2.11647	4.1796	4.04792	3.03407	-0.956246	down	5e-05	0.000314891	-0.12169	-0.834556		alpha-N-arabinofuranosidase A precursor, putative, expressed
LOC_Os11g03970	50.9072	52.6713	48.6748	28.2843	25.4534	26.9846	48.1835	51.4396	49.2747	-0.883284	down	5e-05	0.000314891	0.0321513	-0.915435		CAMK_KIN1/SNF1/Nim1_like.5 - CAMK includes calcium/calmodulin depedent protein kinases, expressed
LOC_Os11g04300	1.42814	1.2958	1.3848	0.626034	0.817391	0.594715	1.89835	1.80341	1.77457	-1.42596	down	5e-05	0.000314891	-0.414515	-1.01144		retrotransposon protein, putative, unclassified, expressed
LOC_Os11g04460	4.31508	5.35259	5.42649	4.09163	4.57661	3.75991	6.87172	7.37235	7.35065	-0.797067	down	5e-05	0.000314891	-0.516688	-0.28038		calcium-transporting ATPase, plasma membrane-type, putative, expressed
LOC_Os11g04490	8.56335	7.74028	8.27476	2.02424	3.17548	3.03454	6.03465	7.07861	6.74916	-1.27033	down	5e-05	0.000314891	0.307349	-1.57768		astaxanthin synthase KC28, putative, expressed
LOC_Os11g05394	4.35834	4.66387	4.68054	2.34244	2.09772	2.7852	4.39564	5.01157	4.57004	-0.95194	down	5e-05	0.000314891	-0.0286151	-0.923325		nucampholin, putative, expressed
LOC_Os11g05700	43.2336	43.0967	42.359	33.5707	34.469	35.9263	66.9202	66.491	68.758	-0.959452	down	5e-05	0.000314891	-0.651671	-0.307781		ABC transporter family protein, putative, expressed
LOC_Os11g05880	5.20779	4.92282	4.93832	4.25569	4.5008	4.21103	6.91735	7.8196	7.81956	-0.798642	down	5e-05	0.000314891	-0.581966	-0.216676		exo70 exocyst complex subunit, putative, expressed
LOC_Os11g06240	1.6139	3.00927	2.45302	1.13486	0.955614	1.45257	1.6347	3.6562	2.82093	-1.19504	down	0.00155	0.006536	-0.197054	-0.997984		ATOZI1, putative, expressed
LOC_Os11g06690	7.03673	8.11494	5.98871	4.20528	4.42404	5.04823	7.62776	9.21735	8.20649	-0.873093	down	5e-05	0.000314891	-0.244902	-0.628191		serine esterase family protein, putative, expressed
LOC_Os11g06934	5.27876	5.40075	4.49745	2.37505	2.60048	2.52466	4.5529	4.45429	5.53478	-0.955222	down	5e-05	0.000314891	0.0616606	-1.01688		expressed protein
LOC_Os11g06980	4.55671	3.67689	3.42268	2.31222	2.37447	2.57564	7.42311	7.34611	6.06671	-1.52057	down	5e-05	0.000314891	-0.837965	-0.682603		BURP domain containing protein, expressed
LOC_Os11g07100	0.711485	0.895562	0.644443	0.45415	0.291551	0.364131	0.837126	0.748702	1.13622	-1.29435	down	5e-05	0.000314891	-0.273814	-1.02054		receptor-like protein kinase precursor, putative, expressed
LOC_Os11g07124	0.817775	0.934823	0.744699	0.492583	0.33705	0.555611	1.54261	1.50796	1.69023	-1.77499	down	5e-05	0.000314891	-0.924766	-0.850227		EFR, putative, expressed
LOC_Os11g08590	2.54389	2.5394	2.48696	2.03619	1.67757	1.93598	3.85233	4.18641	3.07002	-0.975442	down	0.0003	0.00158274	-0.553285	-0.422156		expressed protein
LOC_Os11g09140	26.5787	28.6553	26.1787	22.6478	20.9646	22.4218	47.8187	44.0334	47.6447	-1.07895	down	5e-05	0.000314891	-0.776906	-0.302039		DUF803 domain containing, putative, expressed
LOC_Os11g10120	3.35011	3.54297	3.39193	3.55115	2.85631	2.92892	6.12023	6.75085	5.62685	-0.986428	down	5e-05	0.000314891	-0.846821	-0.139607		expressed protein
LOC_Os11g10640	2.31376	2.03228	2.62813	1.12955	1.12012	1.18862	2.90808	2.60891	2.66576	-1.2509	down	5e-05	0.000314891	-0.230567	-1.02033		protein kinase domain containing protein, expressed
LOC_Os11g11770	1.65505	1.4189	1.44436	0.928272	1.47095	1.14394	1.86404	2.1532	2.35448	-0.846644	down	0.00025	0.00134791	-0.495899	-0.350745		disease resistance protein RPM1, putative, expressed
LOC_Os11g12010	0.514913	0.251543	0.322475	0.615178	0.759678	0.32748	1.46595	1.76563	1.43585	-1.45511	down	5e-05	0.000314891	-2.09972	0.644605		expressed protein
LOC_Os11g12290	0.389347	0.683764	0.637275	0.336272	0.188849	0.309331	0.764621	0.555918	0.785163	-1.3354	down	0.00305	0.0115685	-0.29998	-1.03542		proteophosphoglycan, putative, expressed
LOC_Os11g12300	2.53898	1.73313	2.16989	0.747008	0.415201	0.681097	1.82332	1.38762	1.57363	-1.37609	down	0.00235	0.00930119	0.429121	-1.80521	NBS-LRR	NBS-LRR disease resistance protein, putative
LOC_Os11g12310	1.10398	1.24278	1.37818	0.362106	0.793221	0.541574	1.79178	1.41138	1.21885	-1.3818	down	0.0005	0.00247669	-0.247485	-1.13432		retrotransposon protein, putative, unclassified
LOC_Os11g12320	2.07977	1.9416	2.10954	1.68413	1.36626	1.7966	4.65564	4.12323	4.30668	-1.43281	down	5e-05	0.000314891	-1.0938	-0.339009		disease resistance protein RPM1, putative
LOC_Os11g12340	13.1484	13.6249	13.0584	6.82192	7.01318	7.26949	15.0668	16.6923	16.388	-1.18989	down	5e-05	0.000314891	-0.27353	-0.916361		disease resistance protein RPM1, putative, expressed
LOC_Os11g13680	10.623	8.90073	11.2914	3.59669	4.2449	5.16392	8.50047	10.6776	11.3081	-1.22903	down	5e-05	0.000314891	0.0154857	-1.24452		expressed protein
LOC_Os11g13860	1.39035	1.50745	1.35187	0.632116	0.985246	0.651717	2.5088	2.21783	2.17729	-1.60531	down	5e-05	0.000314891	-0.700063	-0.905246		cyclin-dependent kinase, putative, expressed
LOC_Os11g14110	1.9176	1.75781	1.6119	1.49413	1.67297	1.49053	3.14586	2.3937	2.89764	-0.857171	down	0.00015	0.000856668	-0.674232	-0.182939		rust resistance protein, putative, expressed
LOC_Os11g15190	0.397987	0.3472	0.441719	0.242026	0.0923154	0.167931	0.605475	0.543191	0.566491	-1.7718	down	0.0001	0.000594427	-0.531135	-1.24066		RGH1A, putative
LOC_Os11g15340	0.853578	0.825524	0.814982	0.286724	0.470081	0.6956	2.4149	3.9816	3.50241	-2.76883	down	5e-05	0.000314891	-1.98876	-0.780066		SAM dependent carboxyl methyltransferase family protein, putative, expressed
LOC_Os11g16560	5.62694	5.31201	5.22443	2.00548	1.47181	3.50218	4.89194	5.3044	5.65528	-1.18344	down	5e-05	0.000314891	0.028098	-1.21154		expressed protein
LOC_Os11g17600	0.887766	0.450138	0.47407	0.207985	0.193124	0.397107	0.473815	0.592835	0.524541	-0.995256	down	0.00435	0.0155787	0.187455	-1.18271		roothairless 1, putative, expressed
LOC_Os11g18770	9.64643	10.4472	10.3144	2.56682	4.24915	3.98493	6.28019	6.04961	7.07648	-0.845371	down	5e-05	0.000314891	0.647931	-1.4933		PHD-finger family protein, expressed
LOC_Os11g23170	3.60681	3.66858	2.58339	2.23251	2.83245	1.82186	3.37687	4.54955	4.16435	-0.811996	down	0.0006	0.00290015	-0.294425	-0.517572		mitochondrial carrier protein, putative, expressed
LOC_Os11g24050	44.4661	46.3384	46.4293	28.9064	30.1954	29.2608	49.9493	51.8982	53.4841	-0.813845	down	5e-05	0.000314891	-0.178717	-0.635128		expressed protein
LOC_Os11g25260	2.59463	2.10639	2.44014	2.81663	3.6708	2.08777	5.29327	5.36546	5.0585	-0.874104	down	5e-05	0.000314891	-1.13812	0.264014		nucleoside-triphosphatase, putative, expressed
LOC_Os11g25920	1.64517	1.50423	1.29133	0.927961	0.883084	0.709383	1.53634	1.73398	2.06332	-1.08145	down	0.00105	0.00468916	-0.264325	-0.817127		transcription factor-related, putative, expressed
LOC_Os11g26350	6.58698	6.18954	6.32735	1.95811	2.91674	3.02352	5.91725	8.4444	6.86268	-1.42609	down	0.0001	0.000594427	-0.151854	-1.27424		hypothetical protein
LOC_Os11g26594	14.8	12.4737	12.9603	10.2988	8.67941	7.79017	16.4274	16.6088	16.5347	-0.888961	down	5e-05	0.000314891	-0.301077	-0.587884		expressed protein
LOC_Os11g27450	0.75884	0.885292	0.872031	0.462825	0.337964	0.245867	0.701621	0.712414	0.653834	-0.982358	down	0.0011	0.00488095	0.28308	-1.26544		Leucine Rich Repeat family protein
LOC_Os11g28430	5.72008	7.10588	5.45899	2.89585	2.77522	2.85692	4.59576	5.39179	4.79517	-0.793634	down	0.0006	0.00290015	0.306745	-1.10038		expressed protein
LOC_Os11g29690	2.56404	2.567	3.55271	1.89246	1.04664	2.09994	2.41679	2.26526	4.36924	-0.844974	down	0.01065	0.0327071	-0.0598044	-0.785169		oxidoreductase, 2OG-Fe oxygenase family protein, putative,expressed
LOC_Os11g29740	15.1742	28.498	22.2711	17.2504	13.3367	16.1381	39.1481	31.714	37.81	-1.21771	down	5e-05	0.000314891	-0.720686	-0.497025		expressed protein
LOC_Os11g29750	0.684495	0.649193	0.642868	0.171052	0.317819	0.433658	1.01355	1.09102	1.15041	-1.81898	down	5e-05	0.000314891	-0.719658	-1.09932		plasma membrane ATPase, putative
LOC_Os11g29970	2.67242	2.55649	2.46818	2.27549	2.71536	3.1937	5.73653	6.19448	6.16761	-1.14491	down	5e-05	0.000314891	-1.23349	0.0885877	NB-ARC	NB-ARC domain containing protein, expressed
LOC_Os11g31480	1.20218	1.2613	1.25514	0.443699	0.654871	0.55363	0.922313	1.18251	0.791234	-0.8097	down	0.0006	0.00290015	0.36068	-1.17038		ATP binding protein, putative, expressed
LOC_Os11g31530	4.17413	3.13803	2.85936	4.59602	4.45438	3.14908	6.27678	6.39632	8.30844	-0.7823	down	0.0103	0.0318151	-1.04459	0.262286		BRASSINOSTEROID INSENSITIVE 1-associated receptor kinase 1precursor, putative
LOC_Os11g31660	1.17132	1.91333	1.82227	2.53598	1.90451	1.82262	3.74362	4.21853	5.17154	-1.06832	down	5e-05	0.000314891	-1.42038	0.352062		expressed protein
LOC_Os11g32490	0.378958	0.260461	0.512389	0.26766	0.147011	0.167217	0.321719	0.721233	0.416711	-1.32682	down	0.00895	0.0283391	-0.341735	-0.985088		expressed protein
LOC_Os11g32750	4.47366	4.7396	4.56199	3.08881	2.36758	2.56703	5.78658	5.75843	4.88672	-1.0342	down	5e-05	0.000314891	-0.254406	-0.779789		hydrolase, NUDIX family, domain containing protein, expressed
LOC_Os11g32759	0.245057	0.363248	0.169406	0.336104	0.196726	0.293934	0.69433	0.800545	0.642362	-1.3702	down	0.0168	0.047538	-1.45844	0.0882427		expressed protein
LOC_Os11g34570	3.32489	1.43679	1.13806	3.05559	0.957591	2.04137	4.0522	5.34945	2.88656	-1.02118	down	0.00475	0.0167713	-1.05855	0.0373696		lysM domain-containing GPI-anchored protein precursor, putative
LOC_Os11g34610	1.29644	1.37625	0.492449	1.2494	1.35746	0.773232	3.26043	2.83563	4.01983	-1.58149	down	5e-05	0.000314891	-1.67628	0.0947973		TKL_IRAK_DUF26-lc.28 - DUF26 kinases have homology to DUF26 containing loci, expressed
LOC_Os11g34820	17.422	15.4587	14.8367	9.4374	9.20279	8.91354	15.9006	17.9757	19.4108	-0.95154	down	5e-05	0.000314891	-0.159271	-0.792268		THUMP domain-containing protein, putative, expressed
LOC_Os11g34920	3.18456	3.86966	3.21564	2.49497	2.34119	2.21943	5.06304	4.84425	3.76418	-0.954332	down	5e-05	0.000314891	-0.412753	-0.541579		stripe rust resistance protein Yr10, putative, expressed
LOC_Os11g36150	1.34918	1.69086	1.63603	0.629521	0.78132	0.597488	1.57169	1.58437	1.52505	-1.22085	down	5e-05	0.000314891	-0.00155084	-1.2193		receptor-like protein kinase 2 precursor, putative, expressed
LOC_Os11g36160	0.616421	0.495699	0.447291	0.345546	0.232038	0.324638	0.887432	0.875035	0.606438	-1.39267	down	0.0001	0.000594427	-0.603219	-0.789448		receptor-like protein kinase 2 precursor, putative, expressed
LOC_Os11g36420	9.31618	7.70769	8.23953	5.83506	5.45414	5.92331	10.3561	9.11441	10.472	-0.798735	down	5e-05	0.000314891	-0.245144	-0.553591		sialyltransferase family domain containing protein, expressed
LOC_Os11g37690	12.9257	13.6535	13.1587	8.21622	8.96717	8.56443	15.1844	14.107	15.5452	-0.800225	down	5e-05	0.000314891	-0.174162	-0.626063		TBC domain containing protein, expressed
LOC_Os11g38440	0.467888	0.521333	0.544657	0.25123	0.443233	0.298559	0.547055	0.531126	0.7436	-0.875453	down	0.00405	0.0146745	-0.248166	-0.627286		expressed protein
LOC_Os11g38790	8.90406	6.47357	8.84474	10.1668	9.22127	8.10788	17.6996	15.2952	22.2981	-1.00788	down	0.00015	0.000856668	-1.19076	0.182878		expressed protein
LOC_Os11g40150	0.923154	1.01258	1.26171	0.613604	0.593472	0.491216	1.53679	1.48324	1.58193	-1.43816	down	0.0002	0.00110653	-0.525331	-0.912832		DNA repair protein Rad51, putative, expressed
LOC_Os11g40390	1.48982	1.75096	1.504	0.362202	0.449822	0.4772	0.941904	0.955488	0.933806	-1.13491	down	5e-05	0.000314891	0.744928	-1.87984		expressed protein
LOC_Os11g40810	1.56999	1.19595	1.24968	0.824659	1.42246	0.928401	2.55356	2.79081	2.07374	-1.22406	down	5e-05	0.000314891	-0.885427	-0.338629		receptor kinase, putative, expressed
LOC_Os11g40830	0.936943	1.033	1.178	0.381896	0.552733	0.592449	0.949242	0.85169	1.00616	-0.878305	down	0.00175	0.00724861	0.16533	-1.04364		retrotransposon protein, putative, unclassified, expressed
LOC_Os11g43404	1.34081	2.21389	0.897977	0.997791	1.23805	0.879299	2.44536	1.49817	2.00841	-0.934062	down	0.0022	0.00879937	-0.418685	-0.515378		expressed protein
LOC_Os11g43990	2.14513	2.08302	2.46072	2.53336	2.9813	2.84854	5.93323	6.06999	5.95086	-1.10219	down	5e-05	0.000314891	-1.42448	0.32229		expressed protein
LOC_Os11g44310	1.23849	1.3913	1.07906	0.569243	0.499128	0.667758	1.57335	1.09441	1.46964	-1.25285	down	5e-05	0.000314891	-0.157748	-1.0951		calmodulin binding protein, putative, expressed
LOC_Os11g44680	6.71016	7.19338	6.89297	4.947	4.77898	6.00524	11.4331	11.9248	12.2712	-1.17943	down	5e-05	0.000314891	-0.776716	-0.402711		calmodulin binding protein, putative, expressed
LOC_Os11g44860	1.13191	0.819175	1.32267	0.812677	0.658308	1.13493	2.44493	2.37955	1.80031	-1.34609	down	5e-05	0.000314891	-1.01693	-0.329156		cysteine-rich receptor-like protein kinase 28 precursor, putative, expressed
LOC_Os11g44870	44.9177	45.6192	44.0068	29.6758	29.5462	28.349	61.7905	62.6066	61.3161	-1.08455	down	5e-05	0.000314891	-0.465001	-0.619551		expressed protein
LOC_Os11g45130	0.728374	0.404645	0.592894	0.585393	0.490706	0.499824	1.06182	1.13554	1.14865	-1.08624	down	0.0001	0.000594427	-0.955079	-0.131164		pollen signalling protein with adenylyl cyclase activity,putative, expressed
LOC_Os11g45809	7.79444	7.95809	6.42397	4.74721	5.93168	4.38646	7.4467	8.91515	9.65252	-0.788075	down	5e-05	0.000314891	-0.230278	-0.557797		expressed protein
LOC_Os11g47160	0.433514	0.586368	0.876639	0.192434	0.397274	0.313197	0.709484	0.54551	0.400142	-0.874303	down	0.01725	0.0485557	0.196405	-1.07071		receptor kinase 1, putative
LOC_Os11g47770	1.32039	2.22254	1.93541	1.38114	1.2303	0.714176	2.1533	3.1918	1.59241	-1.06079	down	0.00615	0.0207807	-0.340682	-0.720113		selT/selW/selH selenoprotein domain containing protein, expressed
LOC_Os12g01150	9.28358	11.6083	7.44798	3.21036	1.7058	2.40085	4.82045	16.0247	8.41386	-1.99955	down	0.0085	0.0271646	-0.0460496	-1.9535		hypothetical protein
LOC_Os12g01510	32.9543	32.1587	31.9693	28.1198	27.9039	28.0714	58.5259	58.7447	57.8428	-1.0582	down	5e-05	0.000314891	-0.851008	-0.207188		MRH1, putative, expressed
LOC_Os12g01744	5.5507	4.40876	4.04184	3.6276	3.24336	3.5338	11.1543	10.0752	10.3593	-1.60217	down	5e-05	0.000314891	-1.17385	-0.428316		expressed protein
LOC_Os12g02100	5.1036	5.13699	4.90543	3.92016	3.88538	4.14831	7.22618	7.27694	7.04883	-0.850343	down	5e-05	0.000314891	-0.508879	-0.341463		expressed protein
LOC_Os12g02160	0	0.297678	0	0.432586	0	0.477525	2.88171	3.22	2.98288	-3.31931	down	0.0011	0.00488095	-4.9316	1.61229		hypothetical protein
LOC_Os12g02370	0.924773	0.563012	1.00949	0.391434	0.0626997	0.28584	0.922909	0.708815	0.626004	-1.60933	down	0.0033	0.0123596	0.14548	-1.75481		chalcone--flavonone isomerase, putative, expressed
LOC_Os12g03230	3.58124	2.55073	3.33851	1.12503	1.37775	2.0922	2.81373	3.91133	4.20472	-1.25013	down	5e-05	0.000314891	-0.206755	-1.04338		MATE efflux family protein, putative, expressed
LOC_Os12g03270	1.14468	1.59118	1.53057	0.378838	0.931765	0.583318	1.49976	2.28751	1.37739	-1.4473	down	0.0003	0.00158274	-0.275645	-1.17165		ELMO/CED-12 family protein, putative, expressed
LOC_Os12g03480	2.17393	2.35391	1.85603	1.09406	0.904017	1.2334	1.70344	2.6364	1.77437	-0.919969	down	0.0001	0.000594427	0.062265	-0.982234		alpha-N-arabinofuranosidase, putative, expressed
LOC_Os12g03740	2.14912	1.54211	1.92342	2.09525	1.85689	1.96371	3.54519	3.52957	3.40056	-0.824335	down	0.00125	0.0054421	-0.899725	0.07539		OsFBX438 - F-box domain containing protein, expressed
LOC_Os12g03822	4.07125	4.53097	4.71239	3.1089	3.86453	3.8866	6.70148	6.46042	7.10669	-0.900217	down	5e-05	0.000314891	-0.606235	-0.293982		WD domain, G-beta repeat domain containing protein, expressed
LOC_Os12g04120	2.68669	2.83224	2.10655	2.98158	1.20122	1.46203	3.82365	3.02335	3.93239	-0.933275	down	0.0075	0.0244946	-0.499373	-0.433901		phosphoglycerate mutase, putative
LOC_Os12g04180	14.7079	12.2918	15.7534	10.0787	8.85819	10.2504	16.7973	15.1261	18.4543	-0.787449	down	5e-05	0.000314891	-0.236756	-0.550692		RNA recognition motif containing protein, expressed
LOC_Os12g04595	4.36255	4.89625	4.98948	2.18707	2.25586	2.21427	3.99509	4.73206	5.10109	-1.05463	down	0.0001	0.000594427	0.0431698	-1.0978		transcription initiation factor, putative, expressed
LOC_Os12g04940	1.00811	0.74523	0.761658	0.733261	0.542652	1.02901	2.15373	1.15402	1.41072	-1.0336	down	0.0012	0.00525835	-0.907765	-0.125833		splicing factor, putative, expressed
LOC_Os12g05320	2.66919	2.54664	3.03823	0.997097	1.38427	1.21754	2.95308	3.22017	2.44979	-1.26064	down	5e-05	0.000314891	-0.0630928	-1.19755		expressed protein
LOC_Os12g05380	0.0409574	0.0749435	0.174913	0.116329	0.143398	0	0.497266	0.703811	0.406744	-2.63004	down	0.0078	0.0253043	-2.46694	-0.163097		glycosyltransferase, putative, expressed
LOC_Os12g06870	1.46212	1.32882	1.46766	0.81	1.15403	1.18492	1.93233	1.71556	1.87974	-0.811791	down	0.00035	0.00181151	-0.376277	-0.435514		OsNucAP2 - Putative Nucleoporin Autopeptidase homologue, expressed
LOC_Os12g07810	24.9501	27.3303	25.8282	16.1454	14.5586	14.2427	26.7743	26.9284	25.9736	-0.825936	down	5e-05	0.000314891	-0.0286689	-0.797267		aldehyde dehydrogenase, putative, expressed
LOC_Os12g08670	2.28044	1.88291	2.18514	1.07002	1.03019	1.28531	2.72005	2.19431	2.33509	-1.09849	down	5e-05	0.000314891	-0.191457	-0.907031		C2 domain containing protein
LOC_Os12g09584	6.70186	6.61235	5.65515	4.31773	2.44966	4.33103	5.62275	7.39864	6.36906	-0.804993	down	0.00015	0.000856668	-0.0316748	-0.773318		expressed protein
LOC_Os12g09670	3.46699	2.60406	3.2456	2.4822	2.05479	1.92148	3.86387	3.4354	4.04497	-0.812695	down	0.0009	0.00410986	-0.284078	-0.528617		expressed protein
LOC_Os12g10180	1.5782	2.01185	1.61892	1.13729	1.59651	1.24235	3.45489	3.61199	2.75228	-1.30423	down	5e-05	0.000314891	-0.914602	-0.389628	NBS-LRR	NBS-LRR type disease resistance protein Rps1-k-2, putative, expressed
LOC_Os12g10190	2.95159	2.6466	2.7873	2.1488	2.5827	2.08565	4.39707	5.24719	4.81184	-1.08444	down	5e-05	0.000314891	-0.785713	-0.298724		transposon protein, putative, unclassified, expressed
LOC_Os12g10930	1.12309	1.10208	0.847459	0.39234	0.789033	1.24241	1.55997	1.16101	1.80576	-0.901212	down	0.0016	0.00671268	-0.558997	-0.342215		NL0E, putative
LOC_Os12g11870	16.2699	17.6008	15.9547	16.6739	14.0834	15.0522	26.527	25.3954	27.7944	-0.799239	down	5e-05	0.000314891	-0.678001	-0.121238		expressed protein
LOC_Os12g12120	4.22624	3.36837	3.49204	4.94626	5.27094	5.58067	15.1211	14.4253	16.3362	-1.53822	down	5e-05	0.000314891	-2.04912	0.510907		verticillium wilt disease resistance protein precursor, putative, expressed
LOC_Os12g12130	3.52666	3.28662	3.79924	2.66635	2.15995	2.58374	4.46578	4.75101	5.10594	-0.950753	down	5e-05	0.000314891	-0.43254	-0.518214		verticillium wilt disease resistance protein, putative, expressed
LOC_Os12g12470	0.0409574	0.112415	0.244878	0.155105	0.0477995	0.130533	0.654297	0.516128	0.271163	-2.11217	down	0.009	0.028471	-1.85591	-0.256257		NADP-dependent oxidoreductase, putative, expressed
LOC_Os12g12560	281.874	288.769	275.64	256.813	263.742	260.095	478.91	483.603	496.833	-0.902574	down	5e-05	0.000314891	-0.78611	-0.116464		NADP-dependent oxidoreductase, putative, expressed
LOC_Os12g12690	13.9169	11.5691	10.4168	9.06661	8.46743	9.80691	15.0155	15.9377	15.9663	-0.779125	down	5e-05	0.000314891	-0.386094	-0.393031		transposon protein, putative, Pong sub-class, expressed
LOC_Os12g12854	0.650266	0.652735	0.608177	0.0291509	0.180153	0.065571	0.394227	0.565634	0.578717	-2.48475	down	0.00305	0.0115685	0.312864	-2.79761		expressed protein
LOC_Os12g13110	1.17668	0.693644	0.789457	0.210649	0.358279	0.237072	0.409726	0.766879	0.615338	-1.15267	down	0.0056	0.0192251	0.569783	-1.72246		pentatricopeptide, putative, expressed
LOC_Os12g13270	0.788994	1.30698	0.962641	0.142009	0.438033	0.279078	1.41464	1.16077	1.28357	-2.16729	down	5e-05	0.000314891	-0.33534	-1.83195		expressed protein
LOC_Os12g14140	0.518378	0.808388	0.531146	0.41363	0.542049	0.410945	0.856307	0.856662	0.625719	-0.775082	down	0.01765	0.0494808	-0.332016	-0.443066		expressed protein
LOC_Os12g15470	42.5137	42.3843	42.4716	39.5291	36.2118	36.4388	61.1549	66.2158	67.6618	-0.797903	down	5e-05	0.000314891	-0.614694	-0.18321		OsSCP65 - Putative Serine Carboxypeptidase homologue, expressed
LOC_Os12g16240	7.38917	6.74722	11.8995	4.71726	1.10376	5.06105	9.35982	6.00345	5.81693	-0.960763	down	0.00715	0.0235431	0.297785	-1.25855		nmrA-like family domain containing protein
LOC_Os12g16250	31.4105	30.5424	29.6654	9.62427	13.6562	11.796	31.6657	24.1473	40.9882	-1.46452	down	5e-05	0.000314891	-0.0793881	-1.38513		nmrA-like family domain containing protein, expressed
LOC_Os12g16290	6.6616	6.81945	5.28588	2.96906	3.04467	1.94261	4.27192	4.43414	5.3411	-0.820102	down	5e-05	0.000314891	0.417914	-1.23802		isoflavone reductase, putative, expressed
LOC_Os12g17430	3.63317	3.36384	2.85534	2.44107	3.22967	2.7344	4.90489	5.67511	7.18252	-1.07949	down	5e-05	0.000314891	-0.850297	-0.229194	NBS-LRR	NBS-LRR disease resistance protein, putative, expressed
LOC_Os12g17480	0.465061	0.659869	0.360962	0.296865	0.17168	0.401552	0.831188	0.769703	0.486277	-1.2623	down	0.0006	0.00290015	-0.490218	-0.772081		MLA12, putative
LOC_Os12g18130	4.49172	2.35618	3.45263	1.95963	2.47802	1.28626	3.01403	4.25302	4.31491	-1.0168	down	0.00395	0.0143702	-0.169162	-0.847643		expressed protein
LOC_Os12g19530	47.0147	48.134	47.555	22.3254	24.419	22.7306	45.7854	45.0133	43.3705	-0.949486	down	5e-05	0.000314891	0.0889709	-1.03846		ATP-binding region, ATPase-like domain-containing protein,putative, expressed
LOC_Os12g20324	4.41595	4.80747	4.63428	3.79126	3.30346	4.09384	7.11579	6.20755	6.9073	-0.854518	down	5e-05	0.000314891	-0.545854	-0.308664		cyclin-A1, putative, expressed
LOC_Os12g23150	20.6234	22.0676	25.7228	9.25902	11.0027	8.69075	22.6331	20.9523	17.8218	-1.08472	down	5e-05	0.000314891	0.155881	-1.2406		4-nitrophenylphosphatase-like, putative, expressed
LOC_Os12g23754	3.18361	3.11792	3.65152	1.93957	2.76036	2.41262	3.93433	4.2408	4.01505	-0.777281	down	0.0003	0.00158274	-0.292509	-0.484773		expressed protein
LOC_Os12g24650	0.321179	0.382595	0.46627	0.121024	0.112155	0.136077	0.552264	0.696975	0.565194	-2.29683	down	0.00145	0.00617592	-0.632955	-1.66387		leucine aminopeptidase, chloroplast precursor, putative, expressed
LOC_Os12g27520	75.6338	78.5922	75.4105	52.38	55.0964	55.5323	98.9981	101.011	97.2291	-0.866668	down	5e-05	0.000314891	-0.372266	-0.494402		serine/threonine-protein kinase AFC2, putative, expressed
LOC_Os12g29290	0.740986	0.803806	0.824366	0.568017	0.573353	0.663784	1.01156	1.58478	1.35346	-1.12966	down	0.0003	0.00158274	-0.737405	-0.392253		disease resistance protein RGA3, putative, expressed
LOC_Os12g29350	2.26038	2.44967	2.73011	0.847384	0.991515	0.845117	1.99653	2.18673	1.83171	-1.16416	down	5e-05	0.000314891	0.306776	-1.47094		ATP binding protein, putative, expressed
LOC_Os12g29760	11.7041	11.9958	13.5908	11.7871	10.4455	7.47998	17.6359	16.8637	17.0581	-0.795116	down	5e-05	0.000314891	-0.467367	-0.327749		oxidoreductase, aldo/keto reductase family protein, putative, expressed
LOC_Os12g30824	1.58058	1.45136	1.48784	0.493018	0.587589	0.598584	1.28469	1.17557	1.24265	-1.14089	down	0.0001	0.000594427	0.287597	-1.42849		terpene synthase, putative, expressed
LOC_Os12g31660	5.07934	4.80395	4.44934	2.14199	2.22003	1.97296	3.29206	3.92922	4.21644	-0.852389	down	5e-05	0.000314891	0.325503	-1.17789		transposon protein, putative, CACTA, En/Spm sub-class, expressed
LOC_Os12g31880	5.78957	5.2728	5.46318	4.00692	4.20449	3.92502	7.57967	6.54003	8.24999	-0.882201	down	5e-05	0.000314891	-0.436846	-0.445355		translation initiation factor, putative, expressed
LOC_Os12g32210	2.42199	2.51439	2.79222	1.09519	1.3844	1.71844	1.98702	2.45284	2.84858	-0.795899	down	0.0036	0.0132957	0.0845963	-0.880495		autophagy-related protein 10, putative, expressed
LOC_Os12g32230	2.72588	3.99293	2.2403	2.09161	2.06394	2.2756	3.92726	3.93313	3.75061	-0.852344	down	0.00035	0.00181151	-0.374064	-0.478279		molybdenum cofactor biosynthesis protein 1, putative, expressed
LOC_Os12g32536	25.5287	24.845	24.4702	16.0567	19.0289	16.2505	34.6047	41.7023	39.3909	-1.17232	down	5e-05	0.000314891	-0.628406	-0.543912		expressed protein
LOC_Os12g32650	2.14196	2.31194	2.38758	1.87335	1.94751	1.99798	3.17218	3.41789	3.4148	-0.781899	down	0.00125	0.0054421	-0.54832	-0.233579		expressed protein
LOC_Os12g32710	0.364228	0.571869	0.492309	0.28322	0.193341	0.239757	0.595377	0.585928	0.597164	-1.31196	down	0.0003	0.00158274	-0.31623	-0.995735	NB-ARC	NB-ARC domain containing protein, expressed
LOC_Os12g32770	0.939334	0.944316	0.714076	0.102497	0.496602	0.566475	6.42508	6.11143	7.31155	-4.08989	down	5e-05	0.000314891	-2.93368	-1.15621		expressed protein
LOC_Os12g32790	0.692635	1.25897	0.762103	0.718201	0.730923	0.713334	1.6266	1.90526	1.36283	-1.17854	down	5e-05	0.000314891	-0.85095	-0.327593		disease resistance RPP13-like protein 1, putative, expressed
LOC_Os12g32814	0.600284	0.647495	0.745971	0.572737	0.703414	0.524165	3.75076	3.0149	3.44964	-2.50441	down	5e-05	0.000314891	-2.35717	-0.147235		pleiotropic drug resistance protein 3, putative, expressed
LOC_Os12g32820	1.54252	1.55199	1.88626	0.712178	0.416763	0.756315	1.80909	1.90905	2.2452	-1.66136	down	5e-05	0.000314891	-0.259752	-1.40161		pleiotropic drug resistance protein 3, putative, expressed
LOC_Os12g32850	0.653047	0.285005	0.398335	0.439167	0.615164	0.428054	0.831459	1.31368	0.957304	-1.06549	down	0.00215	0.00862974	-1.21507	0.149582		cytochrome P450, putative, expressed
LOC_Os12g33180	26.6541	25.0843	22.6774	14.3967	14.1541	11.644	25.3885	25.8203	26.7315	-0.955362	down	5e-05	0.000314891	-0.0667614	-0.888601		pnn protein, putative, expressed
LOC_Os12g34320	0.813127	0.846536	0.524494	0.624858	0.356068	0.419086	0.904247	0.924251	0.77108	-0.892838	down	0.00215	0.00862974	-0.251201	-0.641637		S-locus-like receptor protein kinase, putative, expressed
LOC_Os12g34796	8.21577	7.75181	6.97162	2.82835	3.86553	3.4611	7.07602	7.59413	8.06162	-1.16252	down	5e-05	0.000314891	0.0131055	-1.17563		expressed protein
LOC_Os12g34900	2.91294	4.53833	3.4527	1.39337	1.60291	0.914039	3.52605	3.71312	3.52399	-1.46074	down	5e-05	0.000314891	0.0187526	-1.47949		expressed protein
LOC_Os12g36860	1.52368	2.65662	3.16489	1.71459	1.03709	1.18322	3.42721	2.93609	4.06493	-1.4061	down	0.0005	0.00247669	-0.505622	-0.900474		pathogenesis-related protein 10, putative, expressed
LOC_Os12g36940	6.13155	5.62553	5.2995	5.94092	6.13369	5.68577	11.5876	11.4914	12.7385	-1.012	down	5e-05	0.000314891	-1.07034	0.0583338		calmodulin binding protein, putative, expressed
LOC_Os12g37530	6.07503	8.06273	6.62508	5.58447	3.96896	5.19393	9.35176	9.50353	7.59199	-0.842662	down	5e-05	0.000314891	-0.349115	-0.493547		expressed protein
LOC_Os12g37770	0.663036	1.16575	0.921868	0.779415	0.922509	0.679222	1.60854	1.29235	1.26482	-0.806907	down	0.00105	0.00468916	-0.598789	-0.208118		RGH1A, putative, expressed
LOC_Os12g37920	1.57654	1.97052	1.74615	1.73081	1.096	1.24794	3.26791	3.23015	2.72359	-1.17831	down	0.0003	0.00158274	-0.800883	-0.377428		unc-93 homolog A, putative
LOC_Os12g37970	33.8284	36.2207	36.2717	30.2735	28.8273	32.3439	57.6275	54.8537	54.6208	-0.869757	down	5e-05	0.000314891	-0.652305	-0.217452		MYB family transcription factor, putative, expressed
LOC_Os12g38560	8.79725	9.57668	9.49669	4.58794	5.5133	4.75905	10.3832	11.3836	9.79622	-1.08677	down	5e-05	0.000314891	-0.179491	-0.907283		expressed protein
LOC_Os12g38850	27.5993	29.9368	27.6333	15.9978	16.6887	16.2041	29.2203	29.516	30.7345	-0.871862	down	5e-05	0.000314891	-0.0710827	-0.800779		DUF1336 domain containing protein, expressed
LOC_Os12g39100	1.2825	1.20708	1.06487	0.739777	0.913228	0.831127	1.18134	1.34433	2.04009	-0.878115	down	0.0038	0.0139097	-0.361231	-0.516884		expressed protein
LOC_Os12g41124	1.11852	1.2013	1.35136	0.987891	1.00388	1.24719	1.95404	1.56085	2.14991	-0.806499	down	0.00065	0.00310773	-0.625782	-0.180717		expressed protein
LOC_Os12g41350	1.30583	1.01442	1.40812	1.14709	0.709735	1.09489	2.40804	2.05843	1.89449	-1.10769	down	0.00015	0.000856668	-0.770697	-0.336996		meiotic asynaptic mutant 1, putative, expressed
LOC_Os12g41560	17.2501	15.6015	16.6477	13.2552	11.3472	12.0291	23.0349	23.468	23.4425	-0.933146	down	5e-05	0.000314891	-0.498823	-0.434323		expressed protein
LOC_Os12g41780	1.68762	1.67448	1.3938	2.3917	2.25123	2.72386	5.71646	5.96295	5.16826	-1.19344	down	5e-05	0.000314891	-1.82476	0.631317		glycosyl transferase family 17 protein, putative, expressed
LOC_Os12g42044	0.643078	0.705291	0.488286	0.289363	0.368797	0.69585	0.866968	0.839947	0.718189	-0.840807	down	0.0125	0.0373203	-0.400966	-0.439842		OsWAK127b - OsWAK short gene, expressed
LOC_Os12g42110	2.7488	2.37882	1.97067	0.900719	1.05453	1.15124	1.79588	2.2462	2.41879	-1.05645	down	0.00015	0.000856668	0.135745	-1.19219		phosphonate metabolism protein-related, putative
LOC_Os12g42630	1.93601	1.14642	1.43916	1.38879	1.89082	1.17965	2.57054	2.93649	2.64286	-0.869977	down	0.0107	0.0328322	-0.849948	-0.0200287		transposon protein, putative, Mutator sub-class
LOC_Os12g42810	5.91376	7.07937	5.75028	5.61558	7.01525	5.21344	10.9274	10.551	11.5736	-0.889276	down	5e-05	0.000314891	-0.818354	-0.0709228		mov34/MPN/PAD-1 family protein, expressed
LOC_Os12g43664	2.30106	2.48624	2.05209	0.887868	0.712855	0.891712	1.94903	2.30174	2.24419	-1.38176	down	5e-05	0.000314891	0.0745493	-1.45631		FGGY family of carbohydrate kinases, putative, expressed
LOC_Os12g44040	12.0569	11.0853	13.4255	6.83203	6.97855	6.8259	15.3844	16.5036	16.523	-1.23014	down	5e-05	0.000314891	-0.404759	-0.825378		transposon protein, putative, unclassified, expressed
LOC_Os12g44300	0.643815	0.591128	0.567401	0.544312	0.891431	0.635514	1.25107	1.29955	1.11459	-0.823388	down	0.00225	0.00896757	-1.02402	0.200633		CHX28, putative, expressed
LOC_Os12g13295	3.89741	2.71161	4.40377	1.38342	1.65812	1.55247	3.29421	2.69719	3.26976	-1.01144	down	5e-05	0.000314891	0.249914	-1.26135		expressed protein
LOC_Os01g01660	0.168038	0.25555	0	0.802294	0.459649	0.478464	2.44798	3.41858	2.36177	-2.24117	down	5e-05	0.000314891	-4.27987	2.03869		isoflavone reductase, putative, expressed
LOC_Os01g06876	2.14874	1.5423	1.78054	4.37513	5.28136	5.85817	10.289	8.65006	8.69943	-0.833046	down	5e-05	0.000314891	-2.33665	1.5036		Cf-2, putative, expressed
LOC_Os01g64100	1.10398	1.16511	1.1243	2.41404	1.98305	2.39195	4.75094	5.69419	4.82851	-1.16976	down	5e-05	0.000314891	-2.17024	1.00048		glycosyl hydrolase, putative, expressed
LOC_Os01g65240	1.02666	0.35663	0.87679	1.03576	1.40242	1.46403	2.91204	3.15738	3.00175	-1.217	down	5e-05	0.000314891	-2.00492	0.787918		transposon protein, putative, Pong sub-class, expressed
LOC_Os02g17590	20.5602	48.5864	32.8286	72.5135	81.8923	57.9298	210.802	186.281	213.853	-1.52468	down	5e-05	0.000314891	-2.58281	1.05813		hypothetical protein
LOC_Os02g30714	0.500623	0.640196	0.812574	1.57219	1.17168	1.0136	1.8619	4.02718	2.38335	-1.13855	down	0.00015	0.000856668	-2.08233	0.94378		dehydrogenase/reductase, putative, expressed
LOC_Os03g02460	0.257824	0.168632	0.534829	5.63662	4.93555	3.94703	11.1634	11.0798	10.0651	-1.15394	down	5e-05	0.000314891	-5.0708	3.91686		retinol dehydrogenase, putative, expressed
LOC_Os03g05900	0.303623	0.123617	0.489775	0.795229	0.825029	0.750803	2.78703	2.583	2.21624	-1.67786	down	5e-05	0.000314891	-3.04837	1.37052		expressed protein
LOC_Os03g30950	0.665739	0.465915	0.434812	1.0741	1.32468	0.582088	1.72547	1.12088	2.41825	-0.820591	down	0.00575	0.0196502	-1.74881	0.928219		acyl-desaturase, chloroplast precursor, putative, expressed
LOC_Os03g62200	20.531	19.5469	22.5838	38.302	37.7212	36.0722	79.8227	76.0659	81.72	-1.08386	down	5e-05	0.000314891	-1.92293	0.839072		ammonium transporter protein, putative, expressed
LOC_Os04g24510	1.95786	1.86535	1.75744	3.10891	3.81947	4.42957	6.63217	7.03552	5.92019	-0.786258	down	5e-05	0.000314891	-1.81145	1.0252		OsWAK36 - OsWAK receptor-like protein kinase, expressed
LOC_Os04g27540	0.253497	0.193225	0.324783	0.600432	0.690568	0.673548	1.10744	1.06529	1.58582	-0.935979	down	0.0073	0.0239556	-2.28443	1.34845		terpene synthase, putative
LOC_Os04g30040	0.48457	0.844821	0.579237	7.70302	7.14649	7.75533	22.9984	22.3264	20.7249	-1.54692	down	5e-05	0.000314891	-5.11294	3.56602		jacalin-like lectin domain containing protein, expressed
LOC_Os04g53860	5.98967	6.28687	7.99453	11.1124	12.856	12.303	21.038	21.486	20.3361	-0.793314	down	5e-05	0.000314891	-1.63272	0.83941		reductase, putative, expressed
LOC_Os05g30210	2.17886	2.0214	1.61505	4.42303	4.89324	4.75484	11.8112	12.5716	11.7623	-1.36106	down	5e-05	0.000314891	-2.63587	1.27481		expressed protein
LOC_Os05g47840	0.809126	0.710328	0.662198	1.36687	1.33487	1.17904	2.36318	2.0419	2.7084	-0.874209	down	0.00045	0.00225795	-1.70513	0.830926		IPP transferase, putative, expressed
LOC_Os06g11290	6.05876	6.33776	6.88783	12.6466	12.6765	10.5671	20.7714	20.5417	20.8943	-0.793495	down	5e-05	0.000314891	-1.68965	0.896158		12-oxophytodienoate reductase, putative, expressed
LOC_Os06g21570	0.334662	0.1148	0.321577	0.871742	0.439503	0.533449	1.55093	1.67783	1.70846	-1.42031	down	0.0002	0.00110653	-2.67882	1.25851		Os6bglu24 - beta-glucosidase homologue, similar to G. maxisohydroxyurate hydrolase, expressed
LOC_Os06g21820	3.23246	2.63327	2.58918	12.2535	12.9102	13.032	44.0265	41.2539	41.4476	-1.73025	down	5e-05	0.000314891	-3.9058	2.17555		jasmonate O-methyltransferase, putative, expressed
LOC_Os06g49250	4.06019	4.08931	4.38568	7.45835	7.10201	7.21597	15.1814	14.06	15.9478	-1.05322	down	5e-05	0.000314891	-1.85	0.796778		peptide transporter PTR2, putative, expressed
LOC_Os07g03040	5.85081	7.5808	6.53341	17.7462	15.9203	14.6229	48.6508	49.3447	49.1498	-1.60746	down	5e-05	0.000314891	-2.88169	1.27423		expressed protein
LOC_Os07g27670	1.54967	0.747924	1.06022	3.65017	1.96561	1.56946	3.38151	4.83772	5.60086	-0.943657	down	0.00275	0.0106101	-2.04117	1.09752	WRKY	WRKY DNA-binding domain containing protein, expressed
LOC_Os07g33580	0.973039	1.28239	0.897541	2.17157	2.08821	2.43788	6.43656	5.61422	4.89231	-1.33897	down	5e-05	0.000314891	-2.42591	1.08695		cytochrome P450, putative, expressed
LOC_Os07g48450	1.57187	1.51018	1.6231	5.68744	6.70189	4.73127	11.691	12.8748	12.2914	-1.10621	down	5e-05	0.000314891	-2.96963	1.86342		no apical meristem protein, putative, expressed
LOC_Os07g48800	0.448099	0.670442	0.127856	1.80818	2.16186	1.64704	8.06602	7.82005	9.10013	-2.15324	down	5e-05	0.000314891	-4.3253	2.17206		VQ domain containing protein, putative, expressed
LOC_Os08g02110	1.25265	0.490836	0.802499	2.41943	1.98626	1.85592	7.55802	6.82529	6.92076	-1.76652	down	5e-05	0.000314891	-3.06483	1.29831		peroxidase precursor, putative, expressed
LOC_Os08g31140	0.58082	0.352792	0.551474	1.23853	1.13773	0.898398	2.03908	2.01245	2.15509	-0.922462	down	0.0053	0.0183669	-2.06326	1.1408		heavy metal-associated domain containing protein, expressed
LOC_Os09g23300	19.5575	16.404	16.9891	54.783	54.094	46.1186	98.9951	102.241	96.8169	-0.943344	down	5e-05	0.000314891	-2.49285	1.54951		integral membrane protein, putative, expressed
LOC_Os10g29390	0.414778	0.520782	0.487229	0.839649	0.91058	1.2715	2.96096	2.38476	1.72323	-1.22612	down	0.00025	0.00134791	-2.31277	1.08665		expressed protein
LOC_Os11g05614	0.370883	0.850966	0.376039	0.890799	1.0764	0.807811	1.80959	1.37249	1.80418	-0.845462	down	0.00125	0.0054421	-1.64179	0.796327		no apical meristem protein, putative, expressed
LOC_Os11g15040	1.63328	0.705491	0.998177	2.06984	2.05371	2.23226	3.85329	4.71998	3.39734	-0.913348	down	0.00015	0.000856668	-1.84289	0.929545		S-adenosyl-L-methionine:benzoic acid/salicylic acid carboxyl methyltransferase, putative, expressed
LOC_Os11g25700	29.1359	26.4637	25.7771	55.4444	51.3801	55.319	321.38	338.151	324.937	-2.60207	down	5e-05	0.000314891	-3.59666	0.994583		tropinone reductase, putative, expressed
LOC_Os12g07310	0.736929	0.737376	0.629843	1.1374	2.43181	1.50403	2.57512	3.58606	3.70397	-0.959434	down	0.002	0.00811436	-2.22911	1.26967		citrate-binding protein precursor, putative, expressed
LOC_Os12g12570	6.9076	9.29877	8.43053	16.1857	13.8761	16.0145	31.1165	28.7052	25.089	-0.881923	down	0.0001	0.000594427	-1.78513	0.903203		expressed protein
LOC_Os12g33194	0.653074	0.329104	0.446168	1.13849	1.52058	1.55669	8.65267	8.20636	8.83656	-2.60766	down	5e-05	0.000314891	-4.1691	1.56145		expressed protein
LOC_Os12g36750	0.112685	0.0379197	0.106283	0.66795	0.774823	0.928715	4.53463	3.93731	2.58621	-2.22125	down	5e-05	0.000314891	-5.42783	3.20658		expressed protein
LOC_Os01g23710	4.58431	3.99736	3.77044	1.16312	1.34061	1.07099	1.64531	1.66806	2.87251	-0.791147	down	0.00145	0.00617592	0.997706	-1.78885		no apical meristem protein, putative, expressed
LOC_Os01g32710	8.11846	7.23611	6.94401	1.42555	1.19308	1.08906	2.70206	2.34998	2.89765	-1.10038	down	0.00545	0.0187968	1.48798	-2.58836		EDM2, putative
LOC_Os01g63444	1.65372	1.58099	1.96326	0.207862	0.159689	0.197043	0.761445	0.724732	0.995088	-2.13579	down	5e-05	0.000314891	1.06688	-3.20267		expressed protein
LOC_Os02g06725	6.47358	6.33067	5.25694	0.31586	0.318037	0.222526	0.588397	0.503853	0.623648	-1.00257	down	0.00505	0.0176442	3.39586	-4.39843		expressed protein
LOC_Os03g05350	1.12059	1.122	0.839655	0.185608	0.273765	0.157221	0.330556	0.381391	0.747765	-1.24329	down	0.00035	0.00181151	1.0783	-2.32159		retrotransposon protein, putative, unclassified
LOC_Os03g07220	4.71198	4.4829	4.52517	0.868415	1.26857	1.08146	2.41682	2.45633	2.66354	-1.22757	down	5e-05	0.000314891	0.864283	-2.09185		PPR repeat domain containing protein, putative
LOC_Os04g35880	26.7946	20.3828	22.9878	1.64467	3.33942	3.07171	4.70635	4.59433	6.03599	-0.928886	down	5e-05	0.000314891	2.19377	-3.12266		retrotransposon protein, putative, unclassified, expressed
LOC_Os04g53496	1.95613	1.85431	2.00027	0.526582	0.597076	0.626383	0.978206	1.21558	1.08325	-0.905	down	0.0001	0.000594427	0.826324	-1.73132	NBS-LRR	NBS-LRR disease resistance protein, putative
LOC_Os06g30901	5.64641	6.12709	5.47831	0.485087	0.504762	0.741545	1.00778	0.837591	1.13609	-0.784085	down	0.0033	0.0123596	2.53266	-3.31674		HEAT repeat family protein, putative, expressed
LOC_Os09g19300	4.26276	4.99553	4.49561	0.847866	0.961753	0.976457	2.22477	2.25916	2.78712	-1.38393	down	5e-05	0.000314891	0.919605	-2.30353		retrotransposon protein, putative, unclassified, expressed
LOC_Os11g28360	7.81559	7.10946	8.36163	1.69045	1.88098	2.21861	3.31548	2.63151	4.17934	-0.806465	down	0.0003	0.00158274	1.20139	-2.00786		ubiquitin carboxyl-terminal hydrolase 5, putative, expressed
LOC_Os11g32650	3.98612	3.34206	4.41383	0.414078	0.275378	0.322205	1.2055	1.73718	1.5614	-2.15451	down	5e-05	0.000314891	1.38238	-3.53688		chalcone synthase, putative, expressed
LOC_Os12g38795	11.313	11.2477	11.6509	2.61138	3.11071	1.18747	4.06872	2.95006	4.94315	-0.791785	down	0.0063	0.021206	1.51604	-2.30782		RNA recognition motif containing protein, putative, expressed
LOC_Os01g01120	38.6376	40.5023	38.1946	50.2458	51.8507	49.5449	28.4911	27.1335	24.8232	#N/A	up	#N/A	#N/A	0.544502	0.370037		enolase-phosphatase E1, putative, expressed
LOC_Os01g01160	167.607	151.835	166.353	208.613	192.668	183.39	115.61	99.5647	127.372	0.771318	up	5e-05	0.000314891	0.504042	0.267277		heat shock protein DnaJ, putative, expressed
LOC_Os01g01340	134.649	141.643	138.644	277.837	259.452	248.428	137.051	134.567	138.712	0.937228	up	5e-05	0.000314891	0.0161035	0.921125		light-induced protein 1-like, putative, expressed
LOC_Os01g01360	3.60135	3.11459	2.79892	4.02448	5.60108	4.58314	2.32959	1.86627	2.04981	1.18585	up	5e-05	0.000314891	0.607326	0.57852		peptide transporter PTR2, putative, expressed
LOC_Os01g01680	5.89976	8.05489	7.32304	9.12834	12.9822	8.3646	5.80981	5.68951	5.87604	0.810591	up	0.0001	0.000594427	0.292299	0.518292		expressed protein
LOC_Os01g01840	1.65238	1.03738	1.05873	1.2788	1.63229	1.43141	0.198789	0.237491	0.457627	2.28033	up	0.0002	0.00110653	2.06811	0.212221		helix-loop-helix DNA-binding domain containing protein, expressed
LOC_Os01g01890	1.17698	1.30493	1.3818	2.07002	2.02187	2.07248	0.903094	0.893848	1.15641	1.0616	up	5e-05	0.000314891	0.387631	0.67397		expressed protein
LOC_Os01g02080	1.68628	2.53211	2.13778	2.90611	3.95178	3.54107	0.628903	0.250421	0.663543	2.75275	up	5e-05	0.000314891	2.04255	0.710209		peptidyl-prolyl cis-trans isomerase, putative, expressed
LOC_Os01g02139	5.10559	5.51039	6.27875	12.1463	11.7572	10.2797	5.62471	4.32613	4.97722	1.19526	up	5e-05	0.000314891	0.178546	1.01671		expressed protein
LOC_Os01g02150	4.20376	3.39569	3.94012	9.64721	5.58368	6.9779	1.6197	2.19512	4.76059	1.37285	up	5e-05	0.000314891	0.428311	0.944542		sulfated surface glycoprotein 185 precursor, putative, expressed
LOC_Os01g03180	1.56337	1.5039	1.30104	2.92084	1.49667	2.0861	0.870631	0.55091	0.840151	1.52384	up	5e-05	0.000314891	0.949675	0.574161		retrotransposon protein, putative, unclassified, expressed
LOC_Os01g03310	10.2183	9.20424	8.73507	67.4414	55.6708	61.3237	7.98535	11.4916	7.07687	2.79613	up	5e-05	0.000314891	0.0846051	2.71152		BBTI1 - Bowman-Birk type bran trypsin inhibitor precursor,expressed
LOC_Os01g03320	0.462236	0.560297	0.658489	4.69097	2.81745	3.64533	0.64893	0.268091	0.43078	3.04885	up	5e-05	0.000314891	0.318731	2.73012		BBTI2 - Bowman-Birk type bran trypsin inhibitor precursor,expressed
LOC_Os01g03940	62.4672	22.5504	36.686	44.3451	26.1939	25.5433	5.9177	5.09128	6.8555	2.42717	up	5e-05	0.000314891	2.7682	-0.341029		expressed protein
LOC_Os01g03980	1.8388	1.09423	1.81328	3.67774	2.83138	2.80804	0.959975	1.47343	1.10468	1.39692	up	0.0001	0.000594427	0.423836	0.973084		expressed protein
LOC_Os01g04050	2.0131	2.64274	1.80759	6.90431	6.93657	4.58314	2.96203	3.17855	2.15784	1.15068	up	0.0001	0.000594427	-0.360535	1.51122		BBTI12 - Bowman-Birk type bran trypsin inhibitor precursor, expressed
LOC_Os01g04260	0.873396	2.06437	1.71174	3.71862	2.04494	3.01243	1.38436	1.77203	1.65037	0.868498	up	0.0018	0.00742594	-0.0479879	0.916486		fatty acid hydroxylase, putative, expressed
LOC_Os01g04300	0.865852	1.01267	1.09631	1.91013	1.94487	1.26402	0.816912	0.920002	1.08275	0.860346	up	0.0017	0.00706815	0.077289	0.783057		glycosyl hydrolase family 10 protein, putative, expressed
LOC_Os01g04330	9.71981	8.67613	10.5105	32.4718	27.0008	30.5275	14.7297	12.8435	19.7408	0.92766	up	5e-05	0.000314891	-0.710877	1.63854		OsCML16 - Calmodulin-related calcium sensor protein, expressed
LOC_Os01g04630	30.6222	20.7679	25.8817	28.2992	23.8796	25.2737	10.8493	9.88828	10.4907	1.31046	up	5e-05	0.000314891	1.30709	0.0033709		muconate cycloisomerase, putative, expressed
LOC_Os01g04670	3.25313	3.49688	5.21621	3.58836	2.89985	3.19726	1.33013	2.49777	1.60648	0.833709	up	0.01295	0.0384331	1.13878	-0.305072		expressed protein
LOC_Os01g04730	30.1619	41.4071	36.7279	54.75	53.6368	50.4932	29.9978	32.4825	26.9392	0.829276	up	5e-05	0.000314891	0.276332	0.552945		ribosomal protein L24, putative, expressed
LOC_Os01g05060	4.91804	3.8	5.33905	6.30511	5.36145	5.50183	3.34916	2.73349	3.46922	0.845899	up	0.00045	0.00225795	0.557441	0.288457		mitochondrial glycoprotein, putative, expressed
LOC_Os01g05064	2.96305	4.18597	5.91717	10.9058	7.46887	8.99786	3.0003	5.69164	5.17381	0.9812	up	0.0004	0.00203664	-0.085688	1.06689		expressed protein
LOC_Os01g05080	7.88154	9.38767	8.41489	6.72432	6.62048	6.88499	2.63131	2.1694	1.78951	1.61808	up	5e-05	0.000314891	1.96248	-0.344393		thylakoid lumenal protein, putative, expressed
LOC_Os01g06150	1.78186	1.37273	1.99131	0.988706	2.17738	2.20463	0.840937	1.26819	0.381998	1.10832	up	0.0049	0.0172047	1.04663	0.0616923		expressed protein
LOC_Os01g06740	2.87265	2.11753	2.38538	5.66258	5.63234	5.08445	1.19777	1.09657	1.36423	2.16253	up	5e-05	0.000314891	1.01147	1.15106		ribosome inactivating protein, putative, expressed
LOC_Os01g07300	3.16933	2.33113	2.05249	6.32422	4.17855	3.15797	1.14615	0.999021	1.41545	1.93984	up	5e-05	0.000314891	1.08491	0.854925		uncharacterized 50.6 kDa protein in the 5region of gyrA and gyrB, putative, expressed
LOC_Os01g07780	13.2018	17.4891	16.1188	35.4528	33.9272	33.8812	18.9552	16.466	17.3308	0.969001	up	5e-05	0.000314891	-0.172416	1.14142		embryo-specific 3, putative, expressed
LOC_Os01g07970	8.59334	5.04133	5.52333	5.13023	6.2724	4.64931	3.03004	2.63067	3.24905	0.84929	up	0.001	0.00449632	1.10449	-0.255199		expressed protein
LOC_Os01g08320	30.0192	32.9163	31.6341	41.5927	38.0851	41.0712	16.4647	15.9406	16.2601	1.31104	up	5e-05	0.000314891	0.958479	0.352564		OsIAA1 - Auxin-responsive Aux/IAA gene family member, expressed
LOC_Os01g08470	0.720592	0.566606	0.395538	0.458973	0.777375	0.73442	0.359694	0.439936	0.310624	0.827868	up	0.01705	0.0481053	0.599919	0.227949		retrotransposon protein, putative, unclassified, expressed
LOC_Os01g08860	9.12435	7.17445	6.84623	10.7183	10.2647	9.26228	7.83112	4.23566	4.92342	0.832006	up	0.0003	0.00158274	0.446	0.386007		hsp20/alpha crystallin family protein, putative, expressed
LOC_Os01g09010	9.30871	9.00334	9.63308	18.7886	14.4478	16.3999	9.96349	8.38048	8.35463	0.894632	up	5e-05	0.000314891	0.0658325	0.8288		transferase family protein, putative, expressed
LOC_Os01g09450	11.115	11.2241	12.3388	11.678	11.8705	12.4151	6.98327	6.14906	5.71455	0.932215	up	5e-05	0.000314891	0.879695	0.0525197		OsIAA2 - Auxin-responsive Aux/IAA gene family member, expressed
LOC_Os01g09540	131.135	136.923	135.31	211.212	205.98	201.784	71.0538	71.8435	70.1585	1.53865	up	5e-05	0.000314891	0.920868	0.617784		HAD superfamily phosphatase, putative, expressed
LOC_Os01g09590	4.63945	2.46382	3.663	5.84122	4.68536	5.08389	1.70027	1.69227	1.95689	1.54506	up	5e-05	0.000314891	1.00906	0.535996		myb-like DNA-binding domain containing protein, putative,expressed
LOC_Os01g09620	13.3093	14.1178	12.3187	15.926	16.9402	15.2318	6.41329	6.35449	5.86763	1.36793	up	5e-05	0.000314891	1.09276	0.275176		zinc finger/CCCH transcription factor, putative, expressed
LOC_Os01g09640	10.6938	12.8059	11.3492	22.0695	21.1238	20.8016	12.1555	12.1054	11.2008	0.851697	up	5e-05	0.000314891	-0.0251456	0.876843		Myb transcription factor, putative, expressed
LOC_Os01g09830	57.5857	21.9674	51.091	95.8421	33.9038	22.797	9.3058	10.9009	15.6475	2.089	up	5e-05	0.000314891	1.86543	0.223574		OsGrx_A2 - glutaredoxin subgroup III, expressed
LOC_Os01g09930	3.13821	5.13633	3.42074	3.9224	3.2331	4.44568	2.01547	1.99252	1.85984	0.983372	up	0.00045	0.00225795	0.995027	-0.0116552		helix-loop-helix DNA-binding domain containing protein, expressed
LOC_Os01g10210	161.427	51.2349	68.9831	129.517	86.3594	73.4286	37.2603	33.2524	41.7333	1.36593	up	5e-05	0.000314891	1.32721	0.0387144		lachrymatory factor synthase, putative, expressed
LOC_Os01g10260	16.0658	6.47742	9.62857	19.0916	12.8337	9.78198	2.04414	2.68685	8.53198	1.65289	up	5e-05	0.000314891	1.27839	0.3745		expressed protein
LOC_Os01g10640	0.79892	1.44682	0.853985	3.52128	1.54218	1.40708	1.37101	1.05091	0.901165	0.961365	up	0.01605	0.0458161	-0.100379	1.06174		expressed protein
LOC_Os01g10800	1.91092	1.92665	2.03559	1.27939	1.56764	1.60389	0.728109	0.807	0.943277	0.844702	up	0.00035	0.00181151	1.24474	-0.400035		pentatricopeptide, putative, expressed
LOC_Os01g10830	3.25242	1.47619	1.90243	2.99288	3.23948	2.12319	1.33543	0.796626	1.53642	1.18756	up	0.0018	0.00742594	0.854056	0.333501		carnitine racemase like protein, putative, expressed
LOC_Os01g10860	6.57611	2.34033	5.24463	6.78361	3.75191	3.28414	2.62309	2.0963	3.06527	0.828015	up	0.0012	0.00525835	0.863224	-0.0352086		expressed protein
LOC_Os01g10950	4.57322	4.04281	3.98651	8.66644	6.95063	7.86572	3.29862	3.65422	3.54444	1.16159	up	5e-05	0.000314891	0.263698	0.89789		peptide-N4-asparagine amidase A, putative, expressed
LOC_Os01g11240	97.8119	108.347	104.695	217.683	202.9	197.975	119.906	112.007	110.629	0.852626	up	5e-05	0.000314891	-0.140047	0.992673		DUF538 domain containing protein, putative, expressed
LOC_Os01g11570	8.7831	7.67076	8.34464	15.4728	14.4962	12.352	7.43681	7.58212	9.49222	0.787934	up	5e-05	0.000314891	0.0168148	0.77112		GDSL-like lipase/acylhydrolase, putative, expressed
LOC_Os01g11860	2.83306	2.47532	2.67266	4.40692	5.87476	5.0334	2.6493	2.56855	2.7075	0.950408	up	5e-05	0.000314891	0.0101035	0.940304		DJ-1 family protein, putative, expressed
LOC_Os01g11970	2.59806	2.09302	2.85499	3.65305	2.27494	3.2698	1.4894	1.80644	1.16098	1.04527	up	0.00155	0.006536	0.759708	0.285562		expressed protein
LOC_Os01g12000	2.89849	2.74523	1.77549	3.13094	3.52475	1.75104	0.526961	0.692427	0.727833	2.11013	up	5e-05	0.000314891	1.92985	0.180279		expressed protein
LOC_Os01g12100	14.5016	18.9998	24.1781	41.3789	34.1033	31.9694	21.8786	21.2654	17.7073	0.820328	up	0.00015	0.000856668	-0.0772305	0.897558		expressed protein
LOC_Os01g12270	98.6046	92.4689	135.411	380.421	226.506	266.753	58.5729	37.077	76.6996	2.34177	up	5e-05	0.000314891	0.921676	1.42009		hypothetical protein
LOC_Os01g13080	25.9878	21.4858	26.1823	45.7849	39.4275	43.4219	25.9831	22.9495	24.3768	0.811207	up	5e-05	0.000314891	0.00680157	0.804405		60S acidic ribosomal protein, putative, expressed
LOC_Os01g13120	21.7179	12.5386	21.3005	40.669	28.4426	24.5451	13.6702	12.4382	16.7175	1.1289	up	5e-05	0.000314891	0.375488	0.753411		aquaporin protein, putative, expressed
LOC_Os01g13130	1.57304	1.48414	1.56786	3.6976	2.94739	2.62824	0.639422	0.482455	0.75536	2.30446	up	5e-05	0.000314891	1.30086	1.00361		aquaporin protein, putative, expressed
LOC_Os01g13480	210.819	169.391	172.49	282.719	243.218	220.918	136.601	129.656	140.729	0.875851	up	5e-05	0.000314891	0.441519	0.434332		glutaredoxin, putative, expressed
LOC_Os01g13490	0.776486	1.01227	1.18465	1.37657	2.21032	1.89473	1.03353	1.08556	1.046	0.792352	up	0.01345	0.0396574	-0.0901325	0.882484		expressed protein
LOC_Os01g13610	1.67412	1.5744	1.85077	1.96714	2.18905	2.36048	1.07317	0.961671	0.544986	1.33686	up	0.0003	0.00158274	0.983022	0.353838		isoflavone reductase homolog IRL, putative, expressed
LOC_Os01g13660	25.1922	27.5556	30.2413	31.1041	32.8369	31.3822	16.1494	17.9033	16.6695	0.910212	up	5e-05	0.000314891	0.710308	0.199904		expressed protein
LOC_Os01g13690	29.6586	29.3954	28.9387	82.9458	78.9057	80.6201	17.4006	18.3532	17.2428	2.19384	up	5e-05	0.000314891	0.731486	1.46236		ligA, putative, expressed
LOC_Os01g13700	38.8672	28.9754	34.5631	53.6317	44.6529	48.8638	23.5301	18.6808	28.9213	1.0487	up	5e-05	0.000314891	0.525721	0.522975		DNA-binding protein-related, putative, expressed
LOC_Os01g13720	4.22974	5.08383	4.99192	6.79979	6.56796	5.52836	4.12362	2.6915	3.64368	0.853373	up	0.0083	0.0266383	0.451853	0.401519		expressed protein
LOC_Os01g13780	1.06851	1.17052	1.09544	3.10737	2.5659	2.33683	1.74944	1.35228	1.18449	0.902117	up	0.002	0.00811436	-0.362246	1.26436		expressed protein
LOC_Os01g13800	6.09985	5.84988	6.03537	8.67943	8.81674	8.62134	4.39837	4.15531	4.62612	0.986689	up	5e-05	0.000314891	0.448474	0.538215		receptor-like protein kinase 5 precursor, putative, expressed
LOC_Os01g13930	2.15221	2.14874	1.90502	3.7749	2.69294	3.15744	1.974	1.43361	2.02802	0.824383	up	0.0011	0.00488095	0.191208	0.633176		expressed protein
LOC_Os01g14110	2.00309	0.900086	1.22458	3.45102	3.61694	1.73165	1.1418	1.18909	0.820379	1.4815	up	0.0026	0.0101259	0.389426	1.09208		expressed protein
LOC_Os01g14630	0.233971	0.470446	0.279808	0.844539	0.711184	0.0498097	0.149843	0	0.155238	2.39579	up	0.0109	0.0333319	1.6898	0.705991		polyprenyl synthetase, putative, expressed
LOC_Os01g14640	2.38986	1.34088	1.27856	3.76703	2.16186	1.48233	0.697063	0.355457	2.23211	1.17398	up	0.0153	0.0440536	0.608881	0.565103		hypothetical protein
LOC_Os01g15120	63.4235	53.184	65.238	78.0694	62.712	62.6064	35.1942	33.7302	44.4133	0.843606	up	5e-05	0.000314891	0.682086	0.161519		hydrolase, alpha/beta fold family domain containing protein, expressed
LOC_Os01g15270	289.089	231.861	315.197	630.753	457.276	408.731	172.662	138.41	246.568	1.42444	up	5e-05	0.000314891	0.584424	0.840015		expressed protein
LOC_Os01g15320	1.6281	1.995	2.38751	1.61019	0.694184	2.02813	0.841703	0.273529	0.527984	1.39868	up	0.01355	0.0399037	1.87099	-0.472312		RALFL9 - Rapid ALkalinization Factor RALF family protein precursor, expressed
LOC_Os01g16020	1.88838	1.05821	1.74448	3.09707	2.42697	2.90447	1.40239	1.10282	1.06216	1.24041	up	5e-05	0.000314891	0.395055	0.84536		FAD binding domain containing protein, expressed
LOC_Os01g16910	0.879389	0.761488	1.06747	1.3625	1.46073	1.42847	1.06689	0.478076	0.869916	0.81609	up	0.0147	0.0426656	0.165463	0.650628		outer mitochondrial membrane porin, putative, expressed
LOC_Os01g16950	1.61686	0.644746	1.16854	1.88454	1.79046	2.07036	0.132484	0.570027	0.686316	2.04853	up	5e-05	0.000314891	1.3044	0.744127		zinc finger, C3HC4 type domain containing protein, expressed
LOC_Os01g17170	1409.22	1451.85	1447.18	1373.59	1388.57	1347.32	774.967	769.609	762.848	0.832671	up	5e-05	0.000314891	0.900817	-0.068145		magnesium-protoporphyrin IX monomethyl ester cyclase,chloroplast precursor, putative, expressed
LOC_Os01g18170	1.41708	0.600912	0.691765	2.55345	1.59934	2.26551	0.389517	0.4072	0.728578	2.0731	up	5e-05	0.000314891	0.829074	1.24403		Cupin domain containing protein, expressed
LOC_Os01g18220	6.35028	6.10644	6.23676	7.79066	7.19308	8.64115	4.27399	3.67069	4.54508	0.919561	up	5e-05	0.000314891	0.58179	0.337771		expressed protein
LOC_Os01g18660	1.47908	0.945186	0.940011	1.94668	1.52247	1.85953	0.876992	0.864967	0.416495	1.30378	up	0.0003	0.00158274	0.640297	0.663483		aminotransferase, putative, expressed
LOC_Os01g19670	0	0.51994	0.254799	1.94451	2.22979	0.341912	0.207591	0.367919	0.357912	2.27451	up	0.0175	0.0491429	-0.26882	2.54333		expressed protein
LOC_Os01g19820	0.716248	0.778487	0.746064	1.56255	0.688873	1.46454	0.251976	0.376366	0.289989	2.01665	up	0.00035	0.00181151	1.28693	0.729723		universal stress protein domain containing protein, putative, expressed
LOC_Os01g20894	15.1886	13.2597	18.203	21.2479	9.14031	19.762	4.88869	9.05017	6.13202	1.32115	up	0.0002	0.00110653	1.21681	0.104336		expressed protein
LOC_Os01g20930	5.81487	4.38175	6.07849	11.4433	8.71892	9.12786	6.49639	3.03011	3.28923	1.1925	up	5e-05	0.000314891	0.344751	0.847745		RING-H2 finger protein, putative, expressed
LOC_Os01g21560	41.2869	37.8287	42.1051	66.5761	59.7504	54.3505	31.3162	32.2464	32.355	0.913544	up	5e-05	0.000314891	0.337767	0.575777		esterase/lipase/thioesterase family protein, putative, expressed
LOC_Os01g22490	101.255	95.1708	98.0835	205.202	193.801	189.416	110.346	111.639	104.498	0.849842	up	5e-05	0.000314891	-0.148691	0.998534		40S ribosomal protein S27a, putative, expressed
LOC_Os01g22640	0.656658	0.659116	0.560754	0.618293	0.764149	0.794668	0.497685	0.32133	0.378187	0.862747	up	0.01775	0.049707	0.648398	0.214349		GDSL-like lipase/acylhydrolase, putative, expressed
LOC_Os01g23850	0.639534	0.293017	0.491525	0.933734	1.19101	0.677363	0.44799	0.255638	0.597847	1.10636	up	0.00295	0.0112475	0.129879	0.976483		transposon protein, putative, CACTA, En/Spm sub-class, expressed
LOC_Os01g23870	0.76472	1.13366	0.622002	1.40988	1.23079	2.12447	0.603954	0.708088	0.72206	1.22813	up	0.00065	0.00310773	0.309247	0.91888		expressed protein
LOC_Os01g24440	122.93	100.171	113.614	160.286	131.269	122.287	70.6796	63.4802	77.1825	0.969499	up	5e-05	0.000314891	0.671944	0.297555		glycine-rich protein, putative, expressed
LOC_Os01g24764	18.6008	15.8141	16.2991	15.6753	14.1285	12.5581	8.44691	6.11081	6.62946	0.999576	up	5e-05	0.000314891	1.25919	-0.259618		expressed protein
LOC_Os01g24790	2.80066	4.41535	3.69371	5.62111	5.86543	6.35307	2.87094	2.14842	2.81079	1.18797	up	5e-05	0.000314891	0.4785	0.709471		transferase family protein, putative, expressed
LOC_Os01g25540	13.9416	6.18855	13.2183	28.712	12.9362	12.2111	7.67306	7.63814	6.72685	1.2892	up	5e-05	0.000314891	0.59762	0.691578		RALFL6 - Rapid ALkalinization Factor RALF family protein precursor, expressed
LOC_Os01g26120	26.7038	22.0136	24.8392	45.7529	39.9904	36.2996	19.169	17.7432	20.7688	1.08122	up	5e-05	0.000314891	0.350759	0.730461		membrane associated DUF588 domain containing protein, putative, expressed
LOC_Os01g26280	1.73423	1.65786	1.67865	3.86223	4.67417	4.86805	1.32858	1.23516	0.892218	1.95555	up	5e-05	0.000314891	0.553111	1.40244		OsWAK8 - OsWAK receptor-like protein kinase, expressed
LOC_Os01g27120	0.664742	0.242177	1.24974	1.9796	1.7198	1.70953	0.77213	0.537782	0.518334	1.56488	up	0.0005	0.00247669	0.238337	1.32655		expressed protein
LOC_Os01g31690	4356.62	4505.83	4542.59	6574.49	6145.88	5998.08	2937.64	2952.45	2843.43	1.09983	up	5e-05	0.000314891	0.618142	0.481685		oxygen-evolving enhancer protein 1, chloroplast precursor,putative, expressed
LOC_Os01g31940	13.6907	11.2078	15.5935	17.5728	15.1198	12.7039	7.55238	5.18529	9.14927	1.05251	up	5e-05	0.000314891	0.887568	0.164944		purine permease, putative, expressed
LOC_Os01g32330	135.895	144.401	141.402	174.057	179.422	176.116	100.505	103.567	99.1491	0.804519	up	5e-05	0.000314891	0.47584	0.328679		heavy metal-associated domain containing protein, expressed
LOC_Os01g32460	15.1512	17.3935	15.1641	16.4921	13.6896	16.4642	5.1434	4.78716	4.61912	1.68076	up	5e-05	0.000314891	1.71327	-0.0325052		expressed protein
LOC_Os01g34060	56.7396	31.0336	43.1979	41.5523	28.4923	23.2632	9.38256	9.08298	9.1655	1.75571	up	5e-05	0.000314891	2.24489	-0.489179		MYB family transcription factor, putative, expressed
LOC_Os01g34350	2.02352	1.52319	2.0056	2.03841	2.29529	2.05859	1.12504	1.1868	0.652753	1.1085	up	5e-05	0.000314891	0.905252	0.203244		RNA-dependent RNA polymerase, putative, expressed
LOC_Os01g34700	39.6812	40.6535	41.3558	47.9432	41.8665	43.2508	25.1771	23.3992	23.2303	0.889894	up	5e-05	0.000314891	0.761028	0.128866		dienelactone hydrolase family protein, expressed
LOC_Os01g34790	13.9659	12.5451	11.885	22.2486	23.3267	23.2996	10.2088	9.55745	8.90411	1.26442	up	5e-05	0.000314891	0.421396	0.843022		expressed protein
LOC_Os01g36090	21.4662	15.7367	19.554	32.736	30.0498	27.8996	16.4555	14.6378	16.8303	0.920134	up	5e-05	0.000314891	0.244059	0.676075		DNA-damage-repair/toleration protein DRT102, putative, expressed
LOC_Os01g36720	73.0879	48.4501	54.2332	60.271	48.5803	48.9309	30.7833	27.5951	33.9397	0.773248	up	5e-05	0.000314891	0.929012	-0.155764		transporter, major facilitator family, putative, expressed
LOC_Os01g37510	0.466053	0.584502	1.04529	0.724107	1.09345	1.43178	0.374742	0.26855	0.323478	1.7489	up	0.00235	0.00930119	1.11628	0.632615		peptide deformylase, putative, expressed
LOC_Os01g38490	11.452	6.58362	7.5627	15.5324	9.4921	9.66499	6.43487	7.27665	6.49473	0.779697	up	0.0002	0.00110653	0.341246	0.438451		expressed protein
LOC_Os01g38610	0.287864	0.418247	0.65543	0.854803	0.41783	0.886892	0.0761496	0.0273222	0.10522	3.37127	up	0.0009	0.00410986	2.70579	0.665472		helix-loop-helix DNA-binding domain containing protein, expressed
LOC_Os01g38970	25.1155	25.5618	24.1398	30.9565	31.9168	34.0935	17.7157	18.7592	18.103	0.829176	up	5e-05	0.000314891	0.455053	0.374123		carbamoyl-phosphate synthase large chain, putative, expressed
LOC_Os01g39970	1.58694	1.36502	1.71502	1.69162	1.58432	1.94962	0.878678	0.9825	1.1218	0.808833	up	0.00065	0.00310773	0.645736	0.163096		protein kinase domain containing protein, putative, expressed
LOC_Os01g40310	649.898	659.585	710.102	748.483	663.84	623.061	339.917	314.039	349.977	1.01964	up	5e-05	0.000314891	1.00839	0.0112422		expressed protein
LOC_Os01g40650	5.54955	4.7232	4.94689	4.90524	6.01529	5.76666	2.88837	3.2446	2.88155	0.88842	up	0.01635	0.0464803	0.755613	0.132807		expressed protein
LOC_Os01g40710	270.367	214.085	264.901	369.239	282.32	271.276	167.205	169.831	182.565	0.828669	up	5e-05	0.000314891	0.52824	0.300429		high light inducible protein, putative, expressed
LOC_Os01g41550	4.94706	4.44553	4.96051	4.14866	3.67768	2.83951	1.28044	0.947708	1.50932	1.51287	up	5e-05	0.000314891	1.94123	-0.428363		aspartic proteinase, putative, expressed
LOC_Os01g41710	2567.78	2658.94	2668.1	5049.09	4767.22	4649.23	1817.37	1722.52	1794.95	1.4391	up	5e-05	0.000314891	0.56546	0.873641	chlorophyll synthesis	chlorophyll A-B binding protein, putative, expressed
LOC_Os01g42090	3.24198	4.22869	3.25919	5.30391	5.22833	4.89956	1.51607	1.68805	2.9001	1.33803	up	5e-05	0.000314891	0.813751	0.524276		nodulin MtN3 family protein, putative, expressed
LOC_Os01g42140	2.96439	1.7786	1.92934	4.42556	3.19082	2.1038	1.44668	1.29646	1.45709	1.21051	up	5e-05	0.000314891	0.667722	0.542791		expressed protein
LOC_Os01g42870	11.9028	7.1481	9.51826	18.6297	15.1161	15.2871	8.49222	8.24232	8.69038	0.947507	up	5e-05	0.000314891	0.168214	0.779292		transferase family protein, putative, expressed
LOC_Os01g43010	0.664328	0.346367	0.643793	1.19137	0.457856	0.662474	0.272953	0.265301	0.412545	1.28174	up	0.0002	0.00110653	0.799174	0.482567		transposon protein, putative, unclassified, expressed
LOC_Os01g43290	0.718555	0.63516	1.64287	1.27199	0.888935	2.17532	0.164945	0	0.568473	2.56374	up	0.0113	0.0343602	2.03061	0.533129		conserved hypothetical protein
LOC_Os01g43430	7.73014	5.93826	8.16425	18.0766	14.3293	11.7919	8.23521	7.73827	7.77002	0.89644	up	5e-05	0.000314891	-0.121045	1.01749		expressed protein
LOC_Os01g43580	0.691678	0.615136	0.94118	0.627499	1.12866	0.98101	0.370183	0.418176	0.402584	1.20058	up	0.0003	0.00158274	0.916533	0.284045		kinesin motor domain containing protein, putative, expressed
LOC_Os01g44069	0.742315	0.837698	0.731384	1.44943	1.36109	1.26859	0.689991	0.781648	0.783997	0.854723	up	0.00405	0.0146745	0.0352302	0.819493		glycerol-3-phosphate acyltransferase, putative, expressed
LOC_Os01g45070	38.1737	22.2591	35.7453	23.6647	22.9507	20.5221	9.13068	8.79192	16.5043	0.96358	up	5e-05	0.000314891	1.48217	-0.51859		peptide deformylase, putative, expressed
LOC_Os01g45140	9.17502	8.9771	9.0397	9.70592	8.81971	11.3404	4.52965	4.94059	5.32437	1.01343	up	5e-05	0.000314891	0.878102	0.135331		anthocyanin 3-O-beta-glucosyltransferase, putative, expressed
LOC_Os01g45670	4.86141	4.39109	3.79592	4.68205	2.38726	3.51192	1.50966	2.044	1.27429	1.13202	up	5e-05	0.000314891	1.43439	-0.302367		expressed protein
LOC_Os01g45700	5.20439	5.47649	8.34348	10.8789	9.80478	10.5512	5.15028	4.22768	5.12323	1.10699	up	5e-05	0.000314891	0.391678	0.71531		expressed protein
LOC_Os01g45900	12.1235	9.83588	11.4357	14.7903	12.9911	14.7354	8.13077	7.90916	7.20807	0.870927	up	5e-05	0.000314891	0.52253	0.348397		OsFBX20 - F-box domain containing protein, expressed
LOC_Os01g46380	43.0035	37.4522	42.8903	58.1215	54.6286	54.0253	31.2062	29.702	28.7683	0.895104	up	5e-05	0.000314891	0.459909	0.435195		ketol-acid reductoisomerase, chloroplast precursor, putative, expressed
LOC_Os01g46760	9.38134	8.17673	9.84318	7.2717	7.26642	5.54062	3.28092	3.98318	4.1934	0.809375	up	5e-05	0.000314891	1.25795	-0.448574		protein phosphatase 2C, putative, expressed
LOC_Os01g46840	0.550935	0.596295	0.638348	0.901912	1.00402	0.684898	0.486392	0.35804	0.51701	0.928278	up	0.00185	0.00759835	0.391256	0.537022		expressed protein
LOC_Os01g47040	0.530341	0.308373	0.453041	0.641673	0.507498	0.821507	0.339832	0.221482	0.266713	1.25094	up	0.01485	0.043021	0.641582	0.609361		C2 domain containing protein, putative, expressed
LOC_Os01g47270	13.0148	13.6344	15.0738	24.2272	24.2443	26.3472	6.03572	6.7163	8.56242	1.81157	up	5e-05	0.000314891	0.969014	0.842554		DUF1645 domain containing protein, putative, expressed
LOC_Os01g47330	70.6489	54.4045	58.1516	48.2472	47.5125	48.3432	20.9301	19.7982	28.6395	1.05476	up	5e-05	0.000314891	1.40112	-0.346358		ribosomal protein L7/L12 C-terminal domain containing protein, expressed
LOC_Os01g47570	1.80538	1.85883	1.32408	3.46962	1.39101	1.55301	0.511668	0.304677	1.47081	1.48759	up	0.00745	0.0243614	1.12499	0.362599		expressed protein
LOC_Os01g47600	11.3789	11.17	9.45417	16.6415	17.5529	15.7851	9.66732	8.64224	9.93332	0.82345	up	5e-05	0.000314891	0.180323	0.643128		HMG1/2, putative, expressed
LOC_Os01g47680	18.6345	13.7467	16.6153	29.6845	20.7887	20.8237	10.2187	9.06251	14.4871	1.07817	up	5e-05	0.000314891	0.537012	0.54116		60S ribosomal protein L18a-1, putative, expressed
LOC_Os01g47820	0.31112	0.483153	0.490416	0.718119	0.583576	0.379196	0.227907	0.354346	0.341154	0.864187	up	0.0155	0.0445229	0.47638	0.387807		S-locus-like receptor protein kinase, putative, expressed
LOC_Os01g48500	31.1205	30.2395	33.5044	36.1363	31.1026	31.5949	17.4817	17.3371	20.4546	0.838419	up	5e-05	0.000314891	0.779281	0.0591377		expressed protein
LOC_Os01g48760	6.57485	7.91068	6.54527	8.64167	8.62168	7.65326	3.97911	6.53629	4.09288	0.770322	up	0.00125	0.0054421	0.525718	0.244604		THAP domain-containing protein 4, putative, expressed
LOC_Os01g48810	39.5667	24.7151	36.5682	62.1051	35.2407	35.3518	22.114	21.7437	26.7212	0.910834	up	5e-05	0.000314891	0.514903	0.395931		transcription initiation factor TFIID subunit 11, putative, expressed
LOC_Os01g48940	3.61923	2.41311	3.3265	4.28752	4.02277	2.35228	0.177647	0.317275	0.765925	3.08009	up	0.00105	0.00468916	2.89194	0.188153		hypothetical protein
LOC_Os01g48950	16.1508	18.371	18.9201	33.4559	25.1277	26.4796	17.3028	17.4358	15.1344	0.770278	up	0.00015	0.000856668	0.099713	0.670565		expressed protein
LOC_Os01g49210	21.6202	7.6678	14.0785	21.8061	9.98556	8.83204	5.1587	5.59839	8.14514	1.10377	up	5e-05	0.000314891	1.19802	-0.0942573		expressed protein
LOC_Os01g49290	36.0829	36.6863	36.8861	69.4152	66.5224	66.491	41.4107	38.1971	37.0929	0.7946	up	5e-05	0.000314891	-0.0898371	0.884437		WD repeat-containing protein, putative, expressed
LOC_Os01g49380	1.77842	1.16317	1.69292	1.98343	2.20057	2.22055	0.782206	1.46019	1.40681	0.811511	up	0.0064	0.0214841	0.344833	0.466678		lipase, putative, expressed
LOC_Os01g49730	8.99209	4.70845	7.31782	8.73867	3.68253	3.82454	1.68687	1.30811	0.970366	2.03454	up	5e-05	0.000314891	2.40613	-0.371589		expressed protein
LOC_Os01g49890	23.3119	18.1343	19.5463	32.8617	30.3817	31.2837	16.639	17.7268	17.6662	0.861328	up	5e-05	0.000314891	0.229233	0.632095		threonine synthase, chloroplast precursor, putative, expressed
LOC_Os01g50170	2.30888	2.52932	2.32753	5.25846	4.987	5.34242	2.295	2.5556	2.87852	1.01205	up	5e-05	0.000314891	-0.109188	1.12124		eukaryotic aspartyl protease domain containing protein, expressed
LOC_Os01g50820	1.42804	1.746	1.69759	1.10529	1.33466	1.39203	0.605346	0.86226	0.676496	0.837716	up	0.00435	0.0155787	1.18403	-0.346317		transporter, major facilitator family, putative, expressed
LOC_Os01g50840	14.606	9.50651	10.5311	21.3639	20.0727	20.3781	8.74071	6.78953	7.05791	1.45238	up	5e-05	0.000314891	0.617025	0.83536		expressed protein
LOC_Os01g50910	0.848679	0.965495	1.12961	3.06478	2.58155	2.48293	1.50853	1.39157	1.73593	0.810234	up	0.00805	0.025972	-0.655221	1.46545		late embryogenesis abundant protein, group 3, putative, expressed
LOC_Os01g50940	1.51454	0.745842	0.742429	1.92432	1.49992	1.39435	0.677693	1.05563	0.52362	1.09424	up	0.0002	0.00110653	0.411944	0.682297		helix-loop-helix DNA-binding domain containing protein, expressed
LOC_Os01g51570	1.05961	0.967382	0.995782	2.12115	1.67544	1.86492	0.612203	0.731354	0.880821	1.34778	up	0.0006	0.00290015	0.442473	0.905311		glycosyl hydrolases family 17, putative, expressed
LOC_Os01g51980	43.63	45.5908	42.1579	27.4312	26.8285	23.4415	14.3244	13.8555	13.7394	0.890322	up	5e-05	0.000314891	1.64804	-0.757722		alliin lyase precursor, putative, expressed
LOC_Os01g52240	437.285	424.619	453.519	908.863	839.574	806.67	153.359	151.464	166.301	2.4392	up	5e-05	0.000314891	1.48135	0.957856	chlorophyll synthesis	chlorophyll A-B binding protein, putative, expressed
LOC_Os01g52260	88.3873	85.5182	94.3171	150.111	145.067	141.997	75.57	68.4884	76.6349	0.986166	up	5e-05	0.000314891	0.281389	0.704777		serine acetyltransferase protein, putative, expressed
LOC_Os01g52480	6.40247	6.46355	5.99849	3.99939	4.6161	5.31381	2.52702	2.17656	2.86641	0.879761	up	0.00015	0.000856668	1.31731	-0.437551		senescence-associated protein, putative, expressed
LOC_Os01g52694	0.674677	1.79354	1.92769	3.31827	2.49493	3.55925	1.54159	0.548302	0.531292	1.83821	up	0.00615	0.0207807	0.745941	1.09226
LOC_Os01g53730	44.7472	48.9119	45.9364	57.7033	53.5056	52.4394	26.6969	25.862	23.1132	1.11276	up	5e-05	0.000314891	0.883418	0.229346		expressed protein
LOC_Os01g54080	0.582586	0.458829	0.397883	0.404161	0.482158	0.543731	0.221305	0.189109	0.218442	1.18526	up	0.0019	0.0077727	1.19456	-0.00930025		kinesin motor protein-related, putative, expressed
LOC_Os01g54540	63.1158	36.3964	53.2724	48.7981	32.615	28.8178	15.73	18.1866	17.5281	1.09944	up	5e-05	0.000314891	1.5704	-0.470968		ribosomal protein L13, putative, expressed
LOC_Os01g54990	16.9674	17.1612	17.3047	18.7585	17.505	17.9339	9.90558	9.39689	10.0278	0.885834	up	5e-05	0.000314891	0.810312	0.0755213		auxin response factor, putative, expressed
LOC_Os01g55750	17.0816	15.7477	17.8359	22.3661	23.1354	21.1336	11.8624	12.6137	12.5088	0.849347	up	5e-05	0.000314891	0.454059	0.395289		TCP family transcription factor, putative, expressed
LOC_Os01g55940	28.3511	27.0955	27.8781	23.967	25.451	24.5547	10.3122	10.859	9.78127	1.25694	up	5e-05	0.000314891	1.42869	-0.171751		OsGH3.2 - Probable indole-3-acetic acid-amido synthetase,expressed
LOC_Os01g56080	3.9617	1.01753	1.33204	4.26179	1.53215	2.64499	0.564207	0.167889	1.29724	2.05605	up	0.0014	0.00599673	1.63692	0.41913		expressed protein
LOC_Os01g56360	12.2463	10.4554	10.9957	11.8616	10.7541	10.9924	6.20748	5.20705	7.29006	0.845415	up	0.0009	0.00410986	0.849245	-0.0038303		wax synthase, putative, expressed
LOC_Os01g56540	2.21996	0.442071	1.12646	2.13615	1.22481	0.446463	0.224087	0.481546	0.464167	1.70255	up	0.00225	0.00896757	1.69536	0.0071897		histone-lysine N-methyltransferase SUVR3, putative, expressed
LOC_Os01g56680	2506.18	2699.67	2731.62	3529.15	3207.69	3040.4	1538.99	1548.85	1509.09	1.08876	up	5e-05	0.000314891	0.788012	0.300748		photosystem II reaction center W protein, chloroplast precursor, putative, expressed
LOC_Os01g57250	42.4275	41.45	38.0039	59.8067	60.9962	58.7808	34.5524	34.2591	35.1765	0.78824	up	5e-05	0.000314891	0.229062	0.559178		expressed protein
LOC_Os01g57450	15.5421	9.59849	11.3856	20.8064	16.4647	14.9911	8.65771	8.70506	9.06313	0.983817	up	5e-05	0.000314891	0.46698	0.516836		universal stress protein domain containing protein, putative, expressed
LOC_Os01g57960	1.29547	2.09732	1.25796	2.83678	4.30819	3.11399	1.56515	1.41832	2.64752	0.865426	up	0.00015	0.000856668	-0.275919	1.14135		retrotransposon protein, putative, unclassified, expressed
LOC_Os01g58620	13.4917	11.5798	12.7633	27.1687	22.9082	24.7451	15.4434	14.4792	13.861	0.773075	up	5e-05	0.000314891	-0.210677	0.983751		expressed protein
LOC_Os01g58780	1.59357	2.07147	2.07751	3.21772	3.91647	3.8772	2.14459	1.44174	1.75904	1.04264	up	5e-05	0.000314891	0.103404	0.939233		zinc finger, C3HC4 type domain containing protein, expressed
LOC_Os01g58910	1.63518	1.86322	2.42061	2.71067	2.4139	2.42821	1.06621	0.831238	0.920629	1.42229	up	5e-05	0.000314891	1.07064	0.351653		auxin-induced protein 5NG4, putative, expressed
LOC_Os01g59100	1.37738	2.15744	2.08278	5.01823	4.67141	2.9145	2.4091	1.89866	2.17493	0.959233	up	5e-05	0.000314891	-0.206641	1.16587		cytokinin-N-glucosyltransferase 1, putative, expressed
LOC_Os01g59150	1.00007	1.12329	1.12953	1.38281	1.01391	1.00187	0.472561	0.707784	0.502216	1.01428	up	0.0028	0.0107723	0.951063	0.0632178		tubulin/FtsZ domain containing protein, putative, expressed
LOC_Os01g59530	112.314	124.408	112.801	251.272	223.434	225.299	134.99	127.485	127.221	0.845019	up	5e-05	0.000314891	-0.156961	1.00198		OsCML1 - Calmodulin-related calcium sensor protein, expressed
LOC_Os01g59610	3.94257	2.61116	3.93194	5.65313	2.13506	2.38907	1.65311	1.90891	1.93268	0.889235	up	0.00385	0.0140634	0.932305	-0.0430702		KAZ1 - Kazal-type serine protease inhibitor precursor, expressed
LOC_Os01g59740	5.58531	4.46326	5.62071	10.8458	9.6168	7.84682	5.01359	5.00361	5.79819	0.839952	up	5e-05	0.000314891	-0.0133903	0.853342		expressed protein
LOC_Os01g59950	16.1921	8.91304	14.4158	37.5305	17.6541	17.4538	7.79438	7.51141	13.7337	1.32271	up	5e-05	0.000314891	0.444599	0.878115		pentatricopeptide repeat-containing protein, putative, expressed
LOC_Os01g60020	2.2925	2.48767	2.32552	4.31224	4.97083	5.44144	2.90687	1.8098	2.53599	1.02164	up	5e-05	0.000314891	-0.0295345	1.05117		NAC domain transcription factor, putative, expressed
LOC_Os01g60670	0.369363	0.30701	0.225236	0.854585	0.958099	0.741585	0.345327	0.47974	0.384837	1.07802	up	0.0005	0.00247669	-0.424318	1.50234		receptor-like protein kinase precursor, putative, expressed
LOC_Os01g60730	19.7644	12.5324	19.5322	18.285	14.2219	10.7393	7.77094	8.34575	9.1185	0.777137	up	5e-05	0.000314891	1.03832	-0.261185		RING-H2 finger protein, putative, expressed
LOC_Os01g61160	0.0880218	0.215189	0.050109	0.60712	0.375364	0.46573	0.111994	0.167395	0.032237	2.21639	up	0.0026	0.0101259	0.18116	2.03523		laccase precursor protein, putative, expressed
LOC_Os01g61170	1.48091	1.65153	1.74416	2.47992	4.51398	3.09968	1.50158	1.1148	1.50968	1.2906	up	0.00805	0.025972	0.241113	1.04949		prenylated rab acceptor, putative
LOC_Os01g61180	15.4597	13.9064	14.9504	20.7019	20.4392	20.883	11.4889	12.3453	11.7305	0.802382	up	5e-05	0.000314891	0.317394	0.484988		exo70 exocyst complex subunit domain containing protein, expressed
LOC_Os01g61330	1.36509	0.624545	0.99447	1.74773	1.68644	1.66302	0.897673	0.919653	0.797207	0.963148	up	0.002	0.00811436	0.190745	0.772403		ankyrin homolog precursor, putative, expressed
LOC_Os01g61350	3.49458	2.07682	2.2552	6.52673	6.21534	4.13351	2.3054	1.65125	1.51215	1.62564	up	5e-05	0.000314891	0.51716	1.10848		glutaredoxin, putative, expressed
LOC_Os01g61630	5.30469	5.47481	6.51104	7.18063	5.15515	4.93245	3.14296	3.37122	3.4697	0.790449	up	5e-05	0.000314891	0.79231	-0.0018607		expressed protein
LOC_Os01g61850	9.68213	9.96712	10.0877	15.909	14.3456	14.807	6.15215	8.48811	4.17933	1.25966	up	5e-05	0.000314891	0.660022	0.599639
LOC_Os01g62130	3.85548	2.58113	4.04124	4.4185	4.88539	4.29638	1.31759	1.60087	2.1118	1.43493	up	5e-05	0.000314891	1.05864	0.376292		ZOS1-14 - C2H2 zinc finger protein, expressed
LOC_Os01g62860	2.82323	2.88121	2.81362	1.7881	1.98051	1.95353	0.331516	0.162054	0.468342	2.57258	up	0.0001	0.000594427	3.14655	-0.57397		oxidoreductase, aldo/keto reductase family protein, putative, expressed
LOC_Os01g63280	3.22847	3.07923	3.12089	3.87471	2.85555	3.02389	1.57282	1.06341	2.33238	0.973175	up	5e-05	0.000314891	0.924202	0.0489731		tyrosine protein kinase domain containing protein, putative, expressed
LOC_Os01g63830	5.01416	4.40286	4.35172	8.38159	6.7002	5.79832	3.7201	3.28844	3.61346	0.975073	up	5e-05	0.000314891	0.374341	0.600733		dehydrodolichyl diphosphate synthase, putative, expressed
LOC_Os01g63930	6.45525	5.83501	7.74539	10.0282	10.9846	9.63428	5.07895	4.8191	4.42134	1.09778	up	5e-05	0.000314891	0.484599	0.613182		cytochrome P450, putative, expressed
LOC_Os01g64256	1.97636	1.64698	2.14794	3.69082	2.92596	2.40878	1.58152	1.6746	1.38214	0.960433	up	5e-05	0.000314891	0.315307	0.645127		transposon protein, putative, Mutator sub-class, expressed
LOC_Os01g64570	0.943904	0.152005	0.664131	0.954084	0.911141	0.652038	0.321109	0.447494	0.369589	1.14511	up	0.0158	0.0452261	0.628864	0.516248		U-box domain-containing protein, putative, expressed
LOC_Os01g65370	21.1449	14.9355	21.0015	32.5952	20.8867	13.218	10.0199	6.39548	8.69596	1.40935	up	5e-05	0.000314891	1.1847	0.224654		MYB family transcription factor, putative
LOC_Os01g65480	1.03821	0.721236	0.91724	1.14904	1.25151	1.44274	0.799103	0.695987	0.591424	0.881244	up	0.0066	0.0220275	0.359356	0.521888		dnaJ domain containing protein, expressed
LOC_Os01g65530	1.68312	1.4887	1.48286	1.95496	1.10875	1.6829	0.810246	1.02845	0.874324	0.806995	up	0.0159	0.0454614	0.778777	0.0282188		RNA recognition motif containing protein, putative, expressed
LOC_Os01g65560	1.85491	0.765529	1.29739	3.10975	2.0934	1.63614	0.876575	1.961	0.756392	0.928271	up	0.01195	0.0359662	0.124478	0.803793		snRK1-interacting protein 1, putative, expressed
LOC_Os01g65640	0.471793	0.274587	0.256444	0.894317	0.751261	0.54713	0.575973	0.295006	0	1.332	up	0.0086	0.0274292	0.203359	1.12864		expressed protein
LOC_Os01g65692	26.6593	31.1282	32.532	36.9762	36.9721	31.1227	18.936	19.0141	18.4106	0.898604	up	5e-05	0.000314891	0.68035	0.218254		expressed protein
LOC_Os01g65700	1.26932	1.01861	0.701989	3.02681	3.43289	2.96856	1.83674	1.03847	1.91884	0.975747	up	0.00175	0.00724861	-0.681134	1.65688		expressed protein
LOC_Os01g66250	0.390769	0.415456	0.351185	0.461976	0.50101	0.585908	0.195607	0.116987	0.225244	1.526	up	0.00105	0.00468916	1.10566	0.420339		S-locus-like receptor protein kinase, putative, expressed
LOC_Os01g66530	1.76475	1.37347	1.93965	6.03485	4.57003	5.97881	1.36498	1.1726	1.60186	2.00226	up	5e-05	0.000314891	0.294789	1.70747		ARGOS, putative, expressed
LOC_Os01g67320	4.06505	4.09717	3.22154	8.24838	11.7745	13.7319	6.36319	5.82908	5.67612	0.917683	up	0.00625	0.0210667	-0.650432	1.56811		expressed protein
LOC_Os01g67540	0.439349	0.402787	0.450202	0.523411	0.579097	0.557902	0.409929	0.0668411	0.257446	1.17726	up	0.0096	0.0300371	0.815707	0.361556		AMP-binding domain containing protein, expressed
LOC_Os01g67860	174.064	167.842	173.112	286.253	280.995	284.222	161.568	162.909	167.62	0.791011	up	5e-05	0.000314891	0.0656802	0.725331		fructose-bisphospate aldolase isozyme, putative, expressed
LOC_Os01g68500	4.26259	3.04525	3.44817	3.30884	3.86025	4.00974	2.36653	1.58879	2.21249	0.857938	up	0.0035	0.0129857	0.802312	0.0556265		expressed protein
LOC_Os01g68670	12.447	4.09891	5.20107	17.5451	9.74631	10.5463	6.87801	6.71373	8.18441	0.797077	up	0.01275	0.0379354	-0.00193078	0.799008		cysteine proteinase inhibitor precursor, putative
LOC_Os01g68800	15.8318	10.9321	18.5279	19.9435	14.1233	8.93133	6.13857	5.73256	9.06116	1.03854	up	5e-05	0.000314891	1.11352	-0.0749755		expressed protein
LOC_Os01g70090	20.3644	17.2825	16.4362	27.1153	24.7895	24.1269	12.3615	12.1186	16.0567	0.907368	up	5e-05	0.000314891	0.415943	0.491425		enoyl-CoA hydratase/isomerase family protein, putative, expressed
LOC_Os01g70170	28.5811	23.0724	26.8854	47.9342	35.6161	37.5995	22.1642	23.4876	21.9272	0.842145	up	5e-05	0.000314891	0.216834	0.625311		transaldolase, putative, expressed
LOC_Os01g70250	0.920962	1.18064	0.982831	1.2381	1.53509	1.65925	0.656587	0.916318	0.441049	1.13807	up	5e-05	0.000314891	0.614973	0.523097		heat shock protein DnaJ, putative, expressed
LOC_Os01g70540	6.41582	3.34286	5.57511	10.1975	7.28906	6.04501	3.14264	2.39494	3.84175	1.32704	up	5e-05	0.000314891	0.709159	0.617884		retrotransposon protein, putative, unclassified, expressed
LOC_Os01g70730	7.87334	5.24789	6.15779	10.0775	6.83191	6.50025	3.04716	3.4085	3.56847	1.22363	up	5e-05	0.000314891	0.943555	0.280076		flowering promoting factor-like 1, putative, expressed
LOC_Os01g70980	50.7144	27.517	35.7851	68.3526	41.9348	45.9298	28.8131	32.7351	28.8791	0.788721	up	5e-05	0.000314891	0.33441	0.454311		expressed protein
LOC_Os01g71270	6.07343	7.32799	5.59344	10.6858	7.93397	9.39624	5.10641	5.39338	5.87801	0.774511	up	5e-05	0.000314891	0.213867	0.560643		eukaryotic peptide chain release factor subunit 1-1, putative, expressed
LOC_Os01g71330	13.3014	10.6581	14.4104	15.5361	15.435	12.6997	4.33299	3.71698	5.94073	1.6422	up	5e-05	0.000314891	1.45551	0.186691		expressed protein
LOC_Os01g71340	10.641	12.1168	14.0654	37.7101	37.2033	37.1421	9.16156	8.31607	8.41663	2.11351	up	5e-05	0.000314891	0.507985	1.60552		glycosyl hydrolases family 17, putative, expressed
LOC_Os01g71790	15.3393	10.475	14.0432	22.8138	15.0686	19.8509	11.961	9.03465	11.0624	0.848718	up	5e-05	0.000314891	0.31416	0.534558		NAM, putative, expressed
LOC_Os01g72370	0.601618	0.488756	0.607838	0.558879	0.670438	0.696835	0.129596	0.116201	0.111904	2.4289	up	0.00215	0.00862974	2.24719	0.181704		helix-loop-helix DNA-binding domain containing protein, expressed
LOC_Os01g72610	15.2068	15.3213	16.1625	30.5807	28.1274	27.8114	14.5217	14.3203	14.6327	0.992851	up	5e-05	0.000314891	0.102957	0.889894		glycosyltransferase, putative, expressed
LOC_Os01g72950	86.8024	45.4569	76.6796	79.7965	45.159	41.479	25.0075	26.2589	29.0734	1.05077	up	5e-05	0.000314891	1.3789	-0.328127		expressed protein
LOC_Os01g72960	26.1879	17.9145	27.8624	45.9338	33.836	23.045	13.2276	14.8448	17.0001	1.18973	up	5e-05	0.000314891	0.675046	0.514686		expressed protein
LOC_Os01g73170	1.74055	2.50693	1.37521	6.06466	6.50514	4.85799	2.83892	2.8439	2.45105	1.09938	up	5e-05	0.000314891	-0.532683	1.63206	peroxidase	peroxidase precursor, putative, expressed
LOC_Os01g73250	1619.19	1690.8	1683.79	2086.48	2034.37	1987.35	1061.56	1078.21	1070.97	0.927839	up	5e-05	0.000314891	0.637224	0.290615		abscisic stress-ripening, putative, expressed
LOC_Os01g73540	6.69344	9.46221	8.76544	8.21766	6.84275	8.74228	5.00037	4.28712	3.78176	0.864949	up	0.0009	0.00410986	0.931191	-0.0662423		YGGT family protein, putative, expressed
LOC_Os01g74330	1.95809	1.41011	1.38779	2.52535	2.3343	1.94786	1.33145	0.668344	0.87367	1.24434	up	0.00025	0.00134791	0.726957	0.517382		pectinacetylesterase domain containing protein, expressed
LOC_Os01g74340	4.05813	3.77484	4.55092	3.93031	4.88035	3.53728	0.743553	1.32763	0	2.57574	up	0.00035	0.00181151	2.57994	-0.00419338		RNA recognition motif containing protein, putative, expressed
LOC_Os01g43895	41.9065	38.3633	36.4416	37.4265	37.1712	33.432	22.3133	17.5591	19.4427	0.864958	up	5e-05	0.000314891	0.976476	-0.111518		expressed protein
LOC_Os01g58335	11.7378	4.90834	6.23449	9.68683	5.23099	5.77056	2.33533	1.72595	2.68362	1.61695	up	0.001	0.00449632	1.76226	-0.145306		expressed protein
LOC_Os01g65904	3.53544	2.7776	2.34473	5.12104	5.58335	4.06605	1.96727	1.33447	1.74444	1.54945	up	5e-05	0.000314891	0.778803	0.770646		expressed protein
LOC_Os02g01060	4.60778	5.63106	5.84008	8.61184	10.1294	10.1751	5.10089	4.98045	4.71307	0.966833	up	5e-05	0.000314891	0.120119	0.846714		harpin-induced protein 1 domain containing protein, expressed
LOC_Os02g01100	5.74857	5.70134	5.17149	4.16097	5.34582	5.5512	3.0079	2.07527	2.71085	0.950088	up	5e-05	0.000314891	1.0926	-0.142513		transmembrane amino acid transporter protein, putative, expressed
LOC_Os02g01130	2.23083	2.45853	2.01464	5.1715	3.11449	2.57352	0.899739	1.16918	1.69299	1.52942	up	0.00045	0.00225795	0.833558	0.695865		expressed protein
LOC_Os02g01210	29.208	31.8507	33.1069	43.4301	44.2521	43.4241	24.9088	24.527	23.947	0.837222	up	5e-05	0.000314891	0.359758	0.477464		amino acid transporter, putative, expressed
LOC_Os02g01590	113.948	110.695	121.192	104.043	105.163	102.321	60.7289	60.2831	61.1323	0.774271	up	5e-05	0.000314891	0.925003	-0.150732		glycosyl hydrolases, putative, expressed
LOC_Os02g01730	4.31586	3.06633	3.04212	6.27125	5.62524	4.67547	1.9553	2.88108	2.49759	1.17608	up	5e-05	0.000314891	0.507288	0.668791		serine/threonine-protein kinase At1g18390 precursor, putative, expressed
LOC_Os02g02000	17.8345	16.9552	20.1826	33.536	30.113	30.5837	13.9857	15.2179	14.9148	1.09485	up	5e-05	0.000314891	0.317325	0.777522		cytochrome P450, putative, expressed
LOC_Os02g02320	3.69047	3.1907	3.56406	4.71748	4.98166	3.72925	2.61622	2.28662	2.24006	0.910706	up	5e-05	0.000314891	0.548263	0.362443		OsSCP6 - Putative Serine Carboxypeptidase homologue, expressed
LOC_Os02g02700	2.87372	3.49482	3.15504	5.26782	5.45666	4.00295	2.81688	2.27524	2.77077	0.905373	up	5e-05	0.000314891	0.276445	0.628928		AMP-binding enzyme, putative, expressed
LOC_Os02g02900	18.0187	9.05183	15.7711	19.248	10.2037	8.46988	3.89429	4.50382	5.80657	1.41665	up	5e-05	0.000314891	1.59265	-0.175994		expressed protein
LOC_Os02g03020	22.0871	10.6769	19.2744	67.6876	28.656	22.7833	13.8556	12.1291	14.3663	1.56182	up	5e-05	0.000314891	0.366972	1.19485		EF hand family protein, putative, expressed
LOC_Os02g03330	141.044	103.291	119.11	161.81	136.455	142.376	85.5224	81.3843	86.5644	0.797782	up	5e-05	0.000314891	0.519919	0.277864		expressed protein
LOC_Os02g03420	0.977452	0.896675	0.74675	1.15892	0.806863	0.734046	0.424876	0.49834	0.47981	0.944323	up	0.0041	0.0148273	0.901507	0.0428157		pentatricopeptide repeat-containing protein, putative, expressed
LOC_Os02g03570	24.8946	23.0775	23.5611	45.1017	45.5329	44.3119	24.4277	21.0731	21.9313	1.00088	up	5e-05	0.000314891	0.0851764	0.915701		hsp20/alpha crystallin family protein, putative, expressed
LOC_Os02g03730	6.2586	6.38149	6.88961	10.4936	10.4451	8.96986	5.51822	5.38655	6.06016	0.818003	up	0.0001	0.000594427	0.203114	0.614889		SWIB/MDM2 domain containing protein, expressed
LOC_Os02g04130	1.76032	0.475155	1.22569	2.62857	2.14596	2.2346	1.42974	1.12975	1.01626	0.970991	up	0.00335	0.0125209	-0.0469884	1.01798		DUF1645 domain containing protein, putative, expressed
LOC_Os02g04550	87.4712	61.3915	81.1264	71.8702	40.575	39.5616	30.5073	12.7107	30.2081	1.04977	up	0.00405	0.0146745	1.6472	-0.59743		expressed protein
LOC_Os02g04740	7.20181	2.41801	2.26725	3.75549	2.67185	2.43425	1.46572	1.23978	2.45997	0.778668	up	0.00735	0.0240905	1.20242	-0.423755		molybdenum cofactor synthesis protein 2 large subunit, putative, expressed
LOC_Os02g05900	0.0947396	0.260461	0.296646	0.56506	0.588043	0.367877	0.140752	0.180308	0.104178	1.83866	up	0.0035	0.0129857	0.616262	1.2224		ternary complex factor MIP1, putative, expressed
LOC_Os02g06220	0.409916	0.278253	0	1.00528	1.46197	0.889357	0.737699	0.359802	0.115708	1.46817	up	0.01775	0.049707	-0.817993	2.28617		receptor protein kinase-like protein At4g34220 precursor,putative
LOC_Os02g06330	35.6818	15.3993	26.6624	28.8545	20.0323	15.4495	7.28138	3.29546	8.61834	1.74489	up	5e-05	0.000314891	2.01798	-0.273087		AP2 domain containing protein, expressed
LOC_Os02g06360	1.80749	0.905243	1.13953	0.978999	0.80409	1.05226	0.247694	0.246682	0.237615	1.95363	up	0.0008	0.00371749	2.3958	-0.442174		uncharacterized protein CPn_0526/CP_0226/CPj0526/CpB0547,putative, expressed
LOC_Os02g06380	3.67617	2.73672	3.68768	2.79525	2.34594	2.31738	1.55802	1.568	1.13277	0.808456	up	0.00235	0.00930119	1.24592	-0.437465		plant-specific domain TIGR01627 family protein, expressed
LOC_Os02g07690	9.30675	6.18666	7.02867	15.229	15.0816	14.8943	6.49325	6.02385	7.74003	1.15805	up	5e-05	0.000314891	0.15291	1.00514		VQ domain containing protein, putative, expressed
LOC_Os02g07890	54.3871	49.9583	49.285	92.6024	84.8101	81.5104	48.2645	46.5639	53.4764	0.803957	up	5e-05	0.000314891	0.0508985	0.753059		60S ribosomal protein L27a-3, putative, expressed
LOC_Os02g08320	2.56839	1.93067	2.52396	3.44974	3.39565	1.99378	1.28336	1.70547	1.57223	0.954542	up	0.0021	0.0084582	0.622724	0.331818		haemolysin-III, putative, expressed
LOC_Os02g08440	21.2935	18.7958	23.3541	29.463	28.1896	27.132	14.615	14.1879	16.297	0.910677	up	5e-05	0.000314891	0.492346	0.418331	WRKY	OsWRKY71 - Superfamily of TFs having WRKY and zinc fingerdomains, expressed
LOC_Os02g09470	10.4492	9.7475	11.4056	15.785	14.251	15.372	7.54369	6.26931	7.78699	1.07192	up	5e-05	0.000314891	0.548996	0.522919		tic21, putative, expressed
LOC_Os02g09480	1.12006	0.926354	0.740569	2.0468	2.27373	1.76278	1.10617	1.15704	0.716346	1.02976	up	0.00045	0.00225795	-0.0963934	1.12616		myb-like DNA-binding domain containing protein, putative,expressed
LOC_Os02g09650	3.51127	3.25305	4.54225	6.34926	4.4026	3.68833	3.28096	2.01763	2.72137	0.848424	up	0.00035	0.00181151	0.495496	0.352929		AP2 domain containing protein, expressed
LOC_Os02g09670	4.45017	3.82525	4.59256	5.67266	2.87298	3.65606	0.936357	1.91804	2.2097	1.2687	up	0.0001	0.000594427	1.34541	-0.0767046		MYB protein, putative, expressed
LOC_Os02g09850	2.05031	1.5612	3.41488	5.09738	2.6985	1.40737	0.636921	0.50613	1.09883	2.03743	up	5e-05	0.000314891	1.64807	0.389362		expressed protein
LOC_Os02g09940	38.3252	39.2765	37.6127	30.1384	29.155	31.1401	12.8525	12.0567	15.6961	1.15519	up	5e-05	0.000314891	1.50458	-0.349393		peroxiredoxin, putative, expressed
LOC_Os02g10120	333.366	295.416	320.272	403.753	394.792	375.276	129.978	131.821	133.115	1.5716	up	5e-05	0.000314891	1.26495	0.306651		lipoxygenase, putative, expressed
LOC_Os02g10390	4892.3	5006.92	5060.37	6848.39	6601.99	6465.92	3757.96	3749.25	3699.53	0.829582	up	5e-05	0.000314891	0.416702	0.41288	chlorophyll synthesis	chlorophyll A-B binding protein, putative, expressed
LOC_Os02g10500	22.0574	19.8159	27.9464	41.6152	37.057	32.9141	14.2943	12.586	27.8124	1.02874	up	5e-05	0.000314891	0.352287	0.676452		expressed protein
LOC_Os02g10580	0.521377	0.443224	0.604315	1.51291	1.17219	1.1459	0.570322	0.426091	0.7797	1.109	up	0.00095	0.00430163	-0.178955	1.28795		NB-ARC domain containing disease resistance protein, putative, expressed
LOC_Os02g10600	10.7069	7.07161	8.7903	14.704	12.2381	11.5613	6.98597	6.39371	6.82672	0.930171	up	5e-05	0.000314891	0.394921	0.53525		OsFBA1 - F-box and FBA domain containing protein, expressed
LOC_Os02g10830	2.21047	1.23492	1.38093	2.55913	2.0108	1.92524	0.552587	0.494466	1.52582	1.33599	up	0.00195	0.00794512	0.907544	0.428442		serine acetyltransferase protein, putative
LOC_Os02g10850	6.3388	4.04937	5.61827	11.2784	7.44182	5.16509	3.36128	3.33274	4.3093	1.11818	up	5e-05	0.000314891	0.540713	0.577469		OsFBK3 - F-box domain and kelch repeat containing protein,expressed
LOC_Os02g10940	2.50963	1.08281	1.07231	2.7274	2.01905	1.69819	1.06527	0.763161	0.80911	1.28891	up	0.00055	0.00268966	0.822607	0.4663		tetratricopeptide repeat domain containing protein, expressed
LOC_Os02g10950	6.90711	1.67007	2.12602	4.93865	2.29197	3.18558	1.32052	1.18129	1.55365	1.36089	up	0.00025	0.00134791	1.40011	-0.0392126		expressed protein
LOC_Os02g11110	1.57205	2.14037	2.54469	4.81703	5.04085	5.10967	2.9812	2.84272	2.6306	0.824044	up	5e-05	0.000314891	-0.434227	1.25827		flavonol-3-O-glycoside-7-O-glucosyltransferase 1, putative, expressed
LOC_Os02g11640	113.986	88.8528	107.737	159.352	133.487	123.121	73.1728	75.3575	76.3917	0.887016	up	5e-05	0.000314891	0.465517	0.421499		UDP-glucoronosyl and UDP-glucosyl transferase, putative, expressed
LOC_Os02g12380	1.71961	1.80874	1.92541	908.421	892.052	901.68	1.88208	1.60744	2.04219	8.93217	up	5e-05	0.000314891	-0.0204716	8.95264		histone deacetylase, putative, expressed
LOC_Os02g12750	8.59859	6.89968	8.23629	16.9808	13.1195	11.003	6.05317	7.19157	7.21759	1.00628	up	5e-05	0.000314891	0.214019	0.792264		tetraspanin family protein, putative, expressed
LOC_Os02g12790	50.9077	49.538	49.3321	45.0823	44.5081	45.0612	24.2252	26.4008	22.3075	0.884579	up	5e-05	0.000314891	1.03817	-0.153593		GATA zinc finger domain containing protein, expressed
LOC_Os02g13020	5.31672	3.73429	4.73059	8.33616	6.03987	6.44018	3.30449	3.19951	3.95632	0.992781	up	5e-05	0.000314891	0.397817	0.594964		expressed protein
LOC_Os02g13190	21.0593	21.0926	24.3978	28.0867	30.8635	28.2453	15.6543	14.0767	16.8657	0.904025	up	5e-05	0.000314891	0.514205	0.38982		F-box family protein, putative, expressed
LOC_Os02g13290	13.1862	10.5628	14.99	17.7086	16.52	13.495	6.98151	5.63571	7.81696	1.22372	up	5e-05	0.000314891	0.922799	0.300918		phosphoethanolamine/phosphocholine phosphatase, putative,expressed
LOC_Os02g13800	3.54794	4.7697	4.0528	6.84634	6.63852	6.49775	3.66271	3.724	3.44551	0.883416	up	5e-05	0.000314891	0.191568	0.691848		HSF-type DNA-binding domain containing protein, expressed
LOC_Os02g14170	1.88294	1.06666	1.76251	2.06205	2.00651	1.66525	1.05916	0.85031	0.546793	1.22303	up	5e-05	0.000314891	0.939912	0.28312	peroxidase	peroxidase precursor, putative, expressed
LOC_Os02g14790	11.5995	8.62393	9.86968	19.146	17.035	14.933	9.64831	8.8544	10.5745	0.813828	up	5e-05	0.000314891	0.0495457	0.764283		WD domain, G-beta repeat domain containing protein, expressed
LOC_Os02g14990	11.0456	11.4226	12.3448	23.7361	13.8948	11.0112	8.19524	4.02159	8.30126	1.24531	up	5e-05	0.000314891	0.762732	0.482579		zinc finger, C3HC4 type domain containing protein, expressed
LOC_Os02g15120	4.70737	1.08699	2.37964	2.99321	1.5593	0.852487	0.427815	0.229864	0.812351	1.87845	up	0.0003	0.00158274	2.4752	-0.596748		RING-H2 finger protein, putative, expressed
LOC_Os02g15290	0.935497	0.752423	0.800047	2.44927	1.3599	0.78971	0.612552	0.486845	0.46971	1.55134	up	0.00695	0.0229968	0.665024	0.886315		VQ domain containing protein, putative, expressed
LOC_Os02g15900	59.0032	57.6125	63.0117	58.5795	50.7366	51.3261	25.525	24.2519	27.5843	1.05417	up	5e-05	0.000314891	1.21532	-0.161156		50S ribosomal protein L21, chloroplast precursor, putative, expressed
LOC_Os02g16280	0.389956	0.515117	0.148038	1.06798	0.860239	0.875269	0.554243	0.347742	0.430668	1.07292	up	0.00695	0.0229968	-0.339642	1.41257		retrotransposon protein, putative, unclassified
LOC_Os02g17330	3.61414	3.46801	3.0865	6.36354	5.97376	6.3851	2.72054	2.83274	2.99324	1.13136	up	5e-05	0.000314891	0.250721	0.880637		aminotransferase domain containing protein, putative, expressed
LOC_Os02g18380	97.4158	98.8748	116.944	206.888	193.896	183.701	115.126	111.961	104.593	0.817372	up	5e-05	0.000314891	-0.0825515	0.899924		60S ribosomal protein L27-3, putative, expressed
LOC_Os02g18640	3.80792	3.1428	3.99485	5.95777	6.03888	5.14538	3.17436	3.1774	3.15184	0.850993	up	0.0001	0.000594427	0.203802	0.647191		OsFBX45 - F-box domain containing protein, expressed
LOC_Os02g19629	1.30615	1.97021	2.15194	1.91317	2.89548	2.18075	1.12494	0.833118	0.549794	1.47872	up	0.00155	0.006536	1.11405	0.364672		expressed protein
LOC_Os02g21260	5.51421	3.80288	5.73774	9.76758	8.69584	8.45096	4.14057	5.20111	4.88095	0.920189	up	5e-05	0.000314891	0.0820372	0.838152		OsFBL8 - F-box domain and LRR containing protein, expressed
LOC_Os02g21810	31.5092	34.2807	32.7253	38.8212	36.8169	37.6435	15.3026	18.1163	15.1909	1.22059	up	5e-05	0.000314891	1.0191	0.201494		cytochrome P450 51, putative, expressed
LOC_Os02g22820	2.13752	2.27485	1.82762	2.44776	2.31349	1.80877	0.848281	1.62603	0.836446	0.988738	up	0.00945	0.0296522	0.914383	0.0743549		expressed protein
LOC_Os02g25780	1.47497	1.11022	0.931591	2.70697	3.99418	3.02116	1.65381	1.99949	1.71295	0.857384	up	0.0021	0.0084582	-0.609663	1.46705		expressed protein
LOC_Os02g26210	203.662	216.853	207.938	593.057	562.679	540.683	266.34	278.503	260.816	1.07425	up	5e-05	0.000314891	-0.358365	1.43262		flowering promoting factor-like 1, putative, expressed
LOC_Os02g26370	8.40423	6.01433	6.89769	14.559	12.7836	10.4808	5.75874	4.73648	6.65668	1.14091	up	5e-05	0.000314891	0.313586	0.827325		wiskott-Aldrich syndrome protein family member 2, putative, expressed
LOC_Os02g30300	0.548422	0.751992	0.624617	0.824309	1.12165	0.389032	0.26331	0.157324	0.454656	1.41558	up	0.0056	0.0192251	1.13705	0.278535		MYND finger family protein, expressed
LOC_Os02g32370	5.50816	5.17074	6.28171	9.55099	8.32809	6.81745	3.72871	3.40194	4.59415	1.07474	up	5e-05	0.000314891	0.532624	0.54212		inositol hexaphosphate kinase, putative, expressed
LOC_Os02g32450	5.25775	6.73312	5.05912	12.9478	10.179	9.7674	5.17544	4.36941	4.5883	1.21875	up	5e-05	0.000314891	0.270689	0.948065		expressed protein
LOC_Os02g32469	142.123	81.8119	110.802	265.955	147.401	143.665	72.6574	67.0875	76.165	1.36731	up	5e-05	0.000314891	0.632598	0.734707		expressed protein
LOC_Os02g32580	24.0323	11.788	20.59	38.7949	18.3272	16.6975	8.46015	6.44219	7.33758	1.73085	up	5e-05	0.000314891	1.34281	0.388044		expressed protein
LOC_Os02g32980	5.03646	7.05486	6.92762	13.7078	11.2508	10.0524	6.76434	5.8106	7.92156	0.772432	up	0.00015	0.000856668	-0.10794	0.880372		Cupin domain containing protein, expressed
LOC_Os02g32990	231.442	112.426	163.318	237.361	138.928	127.706	43.6724	35.2101	64.4301	1.81424	up	5e-05	0.000314891	1.82335	-0.00910783		expressed protein
LOC_Os02g33060	0.465928	0.485297	0.227523	0.515494	1.81555	0.641948	0.171868	0.153887	0.593176	1.69389	up	0.0063	0.021206	0.359227	1.33466		expressed protein
LOC_Os02g33090	0.480461	2.00905	2.05677	2.2766	2.51952	3.89983	1.60841	1.53026	1.10916	1.03362	up	0.0174	0.0489075	0.0979597	0.935657		expressed protein
LOC_Os02g34410	1.09194	0.831842	0.544094	0.993273	1.22291	0.871349	0.436854	0.313219	0.553166	1.24435	up	0.00315	0.0118828	0.921169	0.323182		U-box domain-containing protein, putative, expressed
LOC_Os02g34860	17.3066	15.595	16.2402	16.4605	13.3325	12.4664	5.62789	5.42497	5.49338	1.35277	up	5e-05	0.000314891	1.57045	-0.217679		Regulator of chromosome condensation domain containing protein, expressed
LOC_Os02g34930	23.2414	22.7372	24.2746	31.5452	28.1081	28.6622	16.3634	12.9317	19.2492	0.863364	up	5e-05	0.000314891	0.53326	0.330104		expressed protein
LOC_Os02g35110	2.58972	2.03373	1.72569	2.71367	3.2747	2.87171	1.96084	1.13159	1.5493	0.932656	up	0.00115	0.00507198	0.451899	0.480758		tubulin binding cofactor C, putative, expressed
LOC_Os02g35730	3.32199	3.99452	3.6842	7.69689	5.00458	4.436	2.27283	2.46571	3.78031	1.00842	up	0.0007	0.00331454	0.368866	0.639557		expressed protein
LOC_Os02g35830	20.4831	18.7344	21.6232	32.3915	24.9385	28.3858	16.8555	15.2471	14.7931	0.870106	up	5e-05	0.000314891	0.375581	0.494524		extracellular ligand-gated ion channel, putative, expressed
LOC_Os02g35940	2.6717	1.93379	2.23932	4.55829	2.35986	2.79361	1.71342	0.695243	2.12109	1.1003	up	0.0001	0.000594427	0.595576	0.504724		gibberellin receptor GID1L2, putative, expressed
LOC_Os02g36030	2.549	2.36703	3.00478	5.8295	5.73152	6.05396	3.52611	2.13498	2.60971	1.0907	up	5e-05	0.000314891	-0.0623782	1.15308		cytochrome P450, putative, expressed
LOC_Os02g36070	2.45946	2.34563	2.93476	4.86023	4.43351	4.74872	2.96273	1.84803	3.0032	0.84567	up	0.0002	0.00110653	-0.0137484	0.859419		cytochrome P450, putative, expressed
LOC_Os02g36150	22.0208	23.377	20.1683	26.1067	26.4997	27.8663	14.126	13.7558	15.9197	0.877521	up	5e-05	0.000314891	0.581971	0.295551		cytochrome P450, putative, expressed
LOC_Os02g36280	3.20598	2.60924	2.94237	4.17228	4.21728	3.83731	2.09724	2.35951	2.63422	0.786001	up	0.00035	0.00181151	0.304551	0.48145		cytochrome P450, putative, expressed
LOC_Os02g36870	53.8491	47.5082	57.3138	105.2	92.4386	88.0782	48.3448	45.9708	56.5085	0.921717	up	5e-05	0.000314891	0.0731736	0.848543		YGL010w, putative, expressed
LOC_Os02g37000	1.66639	1.06893	1.52937	4.07979	3.11649	2.83918	1.86844	1.56666	1.50982	1.02109	up	0.0009	0.00410986	-0.213505	1.23459		mitochondrial prohibitin complex protein 1, putative, expressed
LOC_Os02g37060	222.416	111.246	140.722	139.208	119.261	103.421	32.9135	34.136	35.0282	1.82588	up	5e-05	0.000314891	2.21639	-0.39051		photosystem II 5 kDa protein, chloroplast precursor, putative, expressed
LOC_Os02g37109	6.42293	4.20732	6.58547	9.37988	6.85002	4.55497	3.04262	3.05736	3.30722	1.1437	up	5e-05	0.000314891	0.87189	0.271807		vegetative cell wall protein gp1 precursor, putative, expressed
LOC_Os02g37130	9.1391	8.87847	9.96614	13.1614	12.5165	11.6156	6.1623	5.6498	6.05701	1.06146	up	5e-05	0.000314891	0.647119	0.414339		expressed protein
LOC_Os02g37309	2.29489	2.53348	2.18858	2.39162	2.62568	2.39127	1.02798	0.614018	1.00574	1.48443	up	0.00015	0.000856668	1.40609	0.0783487		expressed protein
LOC_Os02g37800	5.62909	4.5753	5.5585	3.78474	3.8939	4.06602	1.16645	1.00561	1.04593	1.86778	up	5e-05	0.000314891	2.2923	-0.424526		lecithin:cholesterol acyltransferase, putative, expressed
LOC_Os02g38190	33.5295	24.8228	31.9245	74.777	56.7439	44.8458	22.3817	15.9355	24.9802	1.47836	up	5e-05	0.000314891	0.512211	0.96615		expressed protein
LOC_Os02g38240	29.2306	29.8393	30.4666	29.4879	29.3202	25.4551	12.8632	13.6955	13.4901	1.07314	up	5e-05	0.000314891	1.16072	-0.0875754		rhodanese family protein, putative, expressed
LOC_Os02g38790	1.04738	1.20724	1.24476	1.42644	1.64976	1.45357	0.903654	0.627008	0.956337	0.86503	up	0.0085	0.0271646	0.492693	0.372338		expressed protein
LOC_Os02g38860	2.72869	2.77294	1.16703	4.15405	3.79759	1.98105	2.01779	1.73664	0.644602	1.175	up	0.00195	0.00794512	0.600215	0.574784		expressed protein
LOC_Os02g39180	36.7412	37.2469	41.5342	57.3211	57.161	52.1943	30.8834	29.0707	29.5506	0.897016	up	5e-05	0.000314891	0.368137	0.528879		expressed protein
LOC_Os02g39490	3.69861	1.91054	2.79167	3.07077	2.17161	2.30811	0.635275	0.782363	0.548345	1.94132	up	5e-05	0.000314891	2.09528	-0.153958		carbonyl reductase 3, putative, expressed
LOC_Os02g39710	40.1171	33.3683	34.6399	53.4132	49.9706	49.7209	21.8321	21.5475	21.2386	1.24451	up	5e-05	0.000314891	0.742692	0.501815		CCT/B-box zinc finger protein, putative, expressed
LOC_Os02g39910	0.302299	0.262263	0.302264	0.666492	0.43929	0.698925	0.392522	0.322939	0.282541	0.85465	up	0.0009	0.00410986	-0.203299	1.05795		B4-BTB1 - Bric-a-Brac, Tramtrack, Broad Complex BTB domainwith B4 subfamily conserved sequence, expressed
LOC_Os02g40040	47.7104	30.3791	41.5135	76.8458	33.3794	33.6191	24.0257	26.1679	31.588	0.81466	up	5e-05	0.000314891	0.548406	0.266254		expressed protein
LOC_Os02g40730	7.11431	7.67243	7.88743	13.415	13.4216	12.1806	6.04853	6.10651	5.91292	1.11068	up	5e-05	0.000314891	0.327616	0.783064		ammonium transporter protein, putative, expressed
LOC_Os02g40820	8.77488	7.4927	7.39103	14.4097	10.7676	8.31423	5.12081	4.09499	5.87586	1.15005	up	5e-05	0.000314891	0.648614	0.501432		expressed protein
LOC_Os02g41800	10.4201	10.9549	10.6769	15.9666	14.4228	14.1794	7.8285	7.48476	7.63448	0.957681	up	5e-05	0.000314891	0.482057	0.475624		auxin response factor, putative, expressed
LOC_Os02g42330	24.4527	26.6097	25.5938	26.4891	25.0909	23.0955	13.8434	15.4246	13.2299	0.813245	up	5e-05	0.000314891	0.851014	-0.0377692		nitrilase, putative, expressed
LOC_Os02g42430	5.06776	3.27728	4.2251	4.14606	5.60834	5.26557	2.75086	2.45693	2.81698	0.904348	up	0.0048	0.0169133	0.647467	0.256882		GEM, putative
LOC_Os02g42570	428.276	137.522	188.768	346.084	242.335	219.768	124.896	127.464	126.368	1.09353	up	5e-05	0.000314891	0.994485	0.0990414		ferredoxin-thioredoxin reductase, variable chain, putative, expressed
LOC_Os02g42700	26.1636	18.6284	24.6443	33.7896	26.9947	24.9029	13.727	13.7555	17.5747	0.927323	up	5e-05	0.000314891	0.623932	0.303391		thioredoxin, putative, expressed
LOC_Os02g42990	2.76264	2.58049	3.82903	5.33295	3.78498	4.01156	1.69174	1.12501	2.50283	1.30343	up	0.00015	0.000856668	0.785951	0.517477		OsSAUR11 - Auxin-responsive SAUR gene family member, expressed
LOC_Os02g43194	7.38869	9.09614	9.22835	5.30586	6.40372	5.55148	2.98546	2.60267	2.72116	1.05472	up	5e-05	0.000314891	1.62971	-0.574987		aldehyde dehydrogenase, putative, expressed
LOC_Os02g43330	1.17718	1.03065	1.38272	2.70576	4.18883	3.13498	1.19472	1.01425	1.08569	1.60606	up	5e-05	0.000314891	0.124077	1.48198		homeobox associated leucine zipper, putative, expressed
LOC_Os02g43540	15.0299	13.1252	14.7635	30.098	30.3253	32.0605	17.7175	15.7738	18.8831	0.820337	up	5e-05	0.000314891	-0.287262	1.1076		retrotransposon protein, putative, unclassified, expressed
LOC_Os02g43660	0.440545	0.239836	0.376637	0.857079	1.25151	1.23645	0.114673	0.307797	0.197891	2.43084	up	0.00835	0.0267692	0.76882	1.66202		plastocyanin-like domain containing protein, putative, expressed
LOC_Os02g43790	1.41708	1.3405	2.37794	8.52757	6.69352	7.33592	1.59053	1.10526	2.12969	2.22483	up	5e-05	0.000314891	0.0898391	2.13499		ethylene-responsive transcription factor, putative, expressed
LOC_Os02g43830	52.3006	46.6723	57.7775	90.6935	80.532	75.6628	40.5189	37.312	45.7292	0.998645	up	5e-05	0.000314891	0.343256	0.655389		3-isopropylmalate dehydratase small subunit 2, putative, expressed
LOC_Os02g43870	0.857445	0.320119	0.271194	0.74775	1.10883	0.807197	0.242661	0.253865	0.10477	2.14733	up	0.0001	0.000594427	1.26867	0.878658		inactive receptor kinase At2g26730 precursor, putative, expressed
LOC_Os02g43940	0.354474	0.243086	0.567719	0.840589	1.03526	1.27238	0.680401	0.304914	0.293717	1.29948	up	0.00205	0.00828411	-0.134378	1.43386		AP2 domain containing protein, expressed
LOC_Os02g44000	2.05599	3.43183	3.33838	5.07536	4.43541	4.40926	2.30151	2.61564	3.05599	0.803943	up	0.0017	0.00706815	0.146643	0.657299		amino acid kinase, putative
LOC_Os02g44100	23.2321	12.9437	18.8756	17.9626	10.9838	11.0828	4.53035	5.20922	7.33344	1.22933	up	5e-05	0.000314891	1.68906	-0.459726		expressed protein
LOC_Os02g44290	1.15701	1.29119	0.710217	1.50208	1.22195	1.30386	0.691852	0.868405	0.716862	0.822817	up	0.00685	0.0227218	0.471992	0.350825		phosphatase, putative, expressed
LOC_Os02g44680	0.211676	0.290783	0.0903879	0.366227	0.698756	0.523706	0.33742	0.0403372	0.271928	1.29002	up	0.0123	0.0368247	-0.132082	1.42211		allantoin permease, putative, expressed
LOC_Os02g44780	39.4764	31.883	40.5654	53.1667	38.3187	38.4321	25.5116	24.5379	24.73	0.796882	up	5e-05	0.000314891	0.581814	0.215067		polyprenyl synthetase, putative, expressed
LOC_Os02g44860	0.845691	1.27634	1.66138	3.00472	2.76459	2.38188	1.43278	0.872337	1.35375	1.15561	up	0.00015	0.000856668	0.0482889	1.10732		GDSL-like lipase/acylhydrolase, putative, expressed
LOC_Os02g44940	58.5179	32.214	49.5158	99.4946	69.6111	62.4641	30.4421	26.7933	31.579	1.38258	up	5e-05	0.000314891	0.659113	0.723469		RALFL8 - Rapid ALkalinization Factor RALF family protein precursor, expressed
LOC_Os02g44980	68.212	66.656	68.3157	100.5	102.05	105.029	61.3045	58.4851	58.7821	0.784453	up	5e-05	0.000314891	0.186281	0.598171		transmembrane amino acid transporter protein, putative, expressed
LOC_Os02g44990	0.719547	1.3025	0.877607	1.77019	1.95553	1.2581	0.677827	0.818576	0.697972	1.18344	up	5e-05	0.000314891	0.402069	0.781373		OsFBDUF13 - F-box and DUF domain containing protein, expressed
LOC_Os02g45000	79.2389	71.2656	78.4804	119.881	116.321	106.24	56.236	50.9414	61.4029	1.02242	up	5e-05	0.000314891	0.441816	0.580609		expressed protein
LOC_Os02g45270	1.72902	0.978631	2.64904	4.05056	1.53935	1.7847	1.03605	0.412458	0.66245	1.80466	up	5e-05	0.000314891	1.34344	0.461221		expressed protein
LOC_Os02g45710	20.8825	18.4555	20.0921	30.2803	31.5901	25.7369	14.394	14.5614	15.2891	0.985554	up	5e-05	0.000314891	0.425697	0.559857		zinc finger, C3HC4 type domain containing protein, expressed
LOC_Os02g45930	100.961	89.0583	89.9539	98.0822	73.9699	68.1923	34.9	32.8078	33.0773	1.25322	up	5e-05	0.000314891	1.47401	-0.220785		expressed protein
LOC_Os02g45940	8.30158	9.63956	8.53363	18.5657	17.9142	18.3579	8.45421	5.98467	9.76057	1.18019	up	5e-05	0.000314891	0.129643	1.05055		Core histone H2A/H2B/H3/H4 domain containing protein, putative, expressed
LOC_Os02g46100	1.41256	1.16386	0.689794	2.13335	1.26594	0.865164	0.998651	0.622089	0.524654	0.99112	up	0.01255	0.0374471	0.60638	0.38474		RING-H2 finger protein, putative, expressed
LOC_Os02g46340	20.8545	20.4672	23.3254	29.4309	28.3159	22.2374	12.6484	11.7816	19.8791	0.852112	up	5e-05	0.000314891	0.544982	0.30713		RING-H2 finger protein ATL3J, putative, expressed
LOC_Os02g46440	18.7566	8.44457	17.2422	20.4075	13.439	12.235	9.01864	5.49441	9.72569	0.926873	up	5e-05	0.000314891	0.874653	0.0522193		expressed protein
LOC_Os02g46839	1.11198	1.40008	2.19788	4.96632	3.16244	4.58577	1.13147	1.45715	2.01075	1.46697	up	0.00655	0.0218925	0.0342713	1.4327		expressed protein
LOC_Os02g47140	42.6082	40.3074	38.3838	82.3727	69.1232	70.6597	41.415	43.4407	39.3905	0.838369	up	5e-05	0.000314891	-0.0346281	0.872997		L11 domain containing ribosomal protein, putative, expressed
LOC_Os02g47810	0.570486	0.553358	0.687797	0.537849	0.859712	0.995731	0.299363	0.115039	0.295424	1.75346	up	0.00055	0.00268966	1.35176	0.401699		dof zinc finger domain containing protein, putative, expressed
LOC_Os02g47840	3.47309	4.12635	3.68213	11.64	9.89577	11.3068	6.96518	4.33357	5.4643	0.970281	up	0.00095	0.00430163	-0.571317	1.5416		universal stress protein domain containing protein, putative, expressed
LOC_Os02g47880	4.66113	4.33642	4.3126	5.51545	5.34352	5.89289	3.09278	2.57101	2.78848	0.986909	up	5e-05	0.000314891	0.655114	0.331795		tetratricopeptide repeat domain containing protein, expressed
LOC_Os02g47980	15.142	13.226	14.4983	15.5772	15.0471	13.4858	6.61616	6.7753	6.58388	1.14289	up	5e-05	0.000314891	1.10162	0.0412648		DUF617 domain containing protein, expressed
LOC_Os02g48150	15.9669	8.19748	14.6027	21.7796	15.1273	11.0618	3.80532	3.54496	9.19722	1.53548	up	5e-05	0.000314891	1.22822	0.307262		expressed protein
LOC_Os02g48350	1.17623	0.874999	0.973161	1.35396	1.02825	1.36478	0.656605	1.00916	0.445458	0.82766	up	0.01	0.0310522	0.518567	0.309093		diacylglycerol O-acyltransferase, putative, expressed
LOC_Os02g48360	1.07437	0.868273	1.02656	0.552199	0.683499	0.702917	0.308753	0.262356	0.477132	0.887056	up	0.013	0.0385592	1.50211	-0.615049		pyrophosphate--fructose 6-phosphate 1-phosphotransferase subunit alpha, putative, expressed
LOC_Os02g48480	7.12043	8.06067	9.55609	16.9414	12.3314	16.0724	7.69063	7.05122	7.91723	1.00086	up	5e-05	0.000314891	0.126592	0.874269		expressed protein
LOC_Os02g48590	8.13068	5.77122	6.77185	11.4673	9.81183	7.16782	4.45059	4.78208	5.45451	0.953716	up	5e-05	0.000314891	0.493243	0.460473		expressed protein
LOC_Os02g48680	8.92185	4.00688	6.53472	7.70147	6.21513	5.32143	3.65612	2.72251	3.90035	0.904264	up	0.00025	0.00134791	0.921069	-0.0168052		expressed protein
LOC_Os02g48780	1.29474	0.313372	1.62342	2.4324	0.510572	1.4899	0.280652	0	0.387467	2.73007	up	0.0034	0.0126775	2.27404	0.456026		IQ calmodulin-binding and BAG domain containing protein, putative, expressed
LOC_Os02g48870	0.863399	1.00396	1.27615	1.8468	2.04929	1.61858	0.888594	0.645007	0.292302	1.59466	up	5e-05	0.000314891	0.783765	0.810897		aspartic proteinase nepenthesin-2 precursor, putative, expressed
LOC_Os02g48900	39.3333	36.1157	37.8441	82.0236	76.3288	73.9586	44.8108	44.1142	45.7323	0.786765	up	5e-05	0.000314891	-0.249232	1.036		aspartic proteinase nepenthesin-1 precursor, putative, expressed
LOC_Os02g49360	1.98243	0.964535	0.684516	2.51754	1.42806	1.43449	1.10558	0.870136	0.8847	0.911404	up	0.0027	0.0104499	0.344334	0.56707		RNA methyltransferase domain-containing protein 2, putative, expressed
LOC_Os02g49440	50.4744	40.1508	51.4002	88.2583	70.099	64.7115	36.6897	38.1669	37.6322	0.987707	up	5e-05	0.000314891	0.336368	0.651339		dof zinc finger domain containing protein, putative, expressed
LOC_Os02g49550	2.59816	1.75797	3.34457	6.22697	4.39016	4.59516	3.14805	2.5422	2.9049	0.823642	up	0.0001	0.000594427	-0.158533	0.982175		zinc finger, C3HC4 type domain containing protein, expressed
LOC_Os02g49690	7.62234	6.00402	5.15832	8.29198	7.30241	6.39157	3.73031	5.13488	3.86388	0.788456	up	0.00045	0.00225795	0.56143	0.227026		ACT domain-containing protein, putative, expressed
LOC_Os02g49920	10.7763	9.85373	9.54739	11.6544	12.4307	10.8823	6.4869	6.62511	5.93495	0.87645	up	5e-05	0.000314891	0.663909	0.212541		3-ketoacyl-CoA synthase, putative, expressed
LOC_Os02g51080	1405.79	1156.29	1251.38	1489.59	1401.2	1366.2	796.346	785.044	760.59	0.862104	up	5e-05	0.000314891	0.703371	0.158733		FAD binding domain containing protein, expressed
LOC_Os02g51510	1.84747	2.13882	0.564597	1.58085	1.74138	3.32642	1.04845	0.156057	0.452051	2.00487	up	0.003	0.0114071	1.45796	0.546914		hypothetical protein
LOC_Os02g51550	1.47739	0.94644	1.78312	3.71703	2.0566	2.15679	1.63928	1.01155	1.7559	0.847691	up	0.01315	0.0389274	-0.066932	0.914623		DUF581 domain containing protein, expressed
LOC_Os02g51570	12.7001	11.3728	12.8826	13.3606	14.4891	14.8089	8.24322	7.48445	7.59855	0.870884	up	5e-05	0.000314891	0.663835	0.207048		peptidyl-prolyl cis-trans isomerase, FKBP-type, putative,expressed
LOC_Os02g51710	0.954321	0.806866	1.28158	1.63867	1.84467	1.82712	1.01238	0.709445	0.45588	1.28603	up	0.00165	0.00689073	0.482578	0.803451		wound/stress protein, putative, expressed
LOC_Os02g51740	0.95266	0.289916	0.226078	1.36213	0.991805	0.959697	0.373727	0.0608816	0.175977	2.44015	up	0.0012	0.00525835	1.26623	1.17392		VQ domain containing protein, putative, expressed
LOC_Os02g51750	15.935	17.3516	19.5551	25.4361	22.3376	24.282	14.4003	12.9798	14.2723	0.790711	up	5e-05	0.000314891	0.343277	0.447434		annexin, putative, expressed
LOC_Os02g51790	21.553	16.6268	22.6968	29.1004	21.515	17.2672	4.92795	4.7209	8.61961	1.89369	up	5e-05	0.000314891	1.73653	0.157154		ribosomal protein L29, putative, expressed
LOC_Os02g51810	0.898042	0.635512	0.30671	0.626141	0.56635	0.623708	0.391195	0.1462	0.309675	1.10037	up	0.00515	0.0179348	1.11936	-0.0189908		expressed protein
LOC_Os02g51930	0.315763	0.353454	0.629223	1.0594	0.85836	0.483585	0.469748	0.361009	0.347669	1.02698	up	0.00785	0.0254437	0.139918	0.887061		cytokinin-O-glucosyltransferase 2, putative, expressed
LOC_Os02g51950	0.700684	0.585829	0.399119	1.56331	1.096	1.37273	1.12686	0.538358	0.518779	0.884539	up	0.01745	0.0490251	-0.373684	1.25822		expressed protein
LOC_Os02g52150	0.524458	0.352247	0.4479	0.593823	0.814648	0.556043	0.512695	0.159891	0.307964	1.00251	up	0.0137	0.0402671	0.4339	0.56861		heat shock 22 kDa protein, mitochondrial precursor, putative, expressed
LOC_Os02g52190	4.27552	2.24483	4.1142	3.78624	3.50711	2.72231	0.819045	1.0727	0.76148	1.91644	up	5e-05	0.000314891	2.00294	-0.0865009		helix-loop-helix DNA-binding protein, putative, expressed
LOC_Os02g52210	5.05212	6.22726	4.89895	11.4739	11.1749	11.7724	6.11361	5.36684	7.59314	0.85172	up	5e-05	0.000314891	-0.237512	1.08923		zinc finger, C3HC4 type domain containing protein, expressed
LOC_Os02g52620	3.40642	4.48398	4.14973	9.26214	6.74773	5.51015	1.3285	1.28783	2.19716	2.16053	up	5e-05	0.000314891	1.3227	0.837829		expressed protein
LOC_Os02g52670	0.472975	0.429851	0.471668	1.98299	2.23313	2.62957	0.920032	1.00646	0.793951	1.33135	up	0.0005	0.00247669	-0.984943	2.3163		AP2 domain containing protein, expressed
LOC_Os02g52770	48.9451	47.0371	55.0948	83.7517	83.5356	72.974	34.7092	30.4238	45.7527	1.11553	up	5e-05	0.000314891	0.446211	0.66932		expressed protein
LOC_Os02g52780	18.8959	16.9742	19.0774	22.3081	22.0544	21.2594	11.6777	11.0798	11.2711	0.94743	up	5e-05	0.000314891	0.691305	0.256125		bZIP transcription factor, putative, expressed
LOC_Os02g52940	69.8591	59.31	71.3546	89.688	73.6099	67.6493	39.9833	38.9066	41.9755	0.934161	up	5e-05	0.000314891	0.730371	0.20379		soluble inorganic pyrophosphatase, putative, expressed
LOC_Os02g52990	58.3301	54.2912	64.8915	115.549	99.0585	85.9117	45.6386	35.1171	62.1241	1.07266	up	5e-05	0.000314891	0.313121	0.759537		OsSAUR12 - Auxin-responsive SAUR gene family member, expressed
LOC_Os02g53350	6.66961	3.20196	3.80239	8.91431	2.5218	4.49241	2.24721	2.24595	1.71058	1.3604	up	5e-05	0.000314891	1.14022	0.220179		expressed protein
LOC_Os02g53530	9.40022	9.3278	9.33276	17.0769	15.0471	12.4026	8.40871	7.4762	9.56632	0.806931	up	5e-05	0.000314891	0.14082	0.666111		ZOS2-17 - C2H2 zinc finger protein, expressed
LOC_Os02g53750	13.8405	13.6951	14.0603	16.258	16.7399	17.4258	5.31595	5.9356	5.42324	1.59643	up	5e-05	0.000314891	1.31877	0.277662		tyrosine protein kinase domain containing protein, putative, expressed
LOC_Os02g53850	3.17988	2.59516	2.80727	4.10055	3.44512	3.67574	1.07907	1.4133	0.857889	1.74391	up	5e-05	0.000314891	1.35709	0.386815		OsSub21 - Putative Subtilisin homologue
LOC_Os02g53870	4.09833	1.79707	2.80469	4.2869	3.21607	2.68103	2.31213	1.65297	1.86127	0.805638	up	0.01715	0.0483298	0.578435	0.227203		expressed protein
LOC_Os02g54360	18.6769	15.7546	18.3647	33.203	25.812	23.7036	8.07565	10.5731	10.2059	1.51941	up	5e-05	0.000314891	0.871626	0.64778		enzyme of the cupin superfamily protein, putative, expressed
LOC_Os02g54470	83.3994	86.1512	82.1008	134.949	128.212	122.917	76.0298	69.8117	79.1308	0.77915	up	5e-05	0.000314891	0.161679	0.617471		60S ribosomal protein L35a-3, putative, expressed
LOC_Os02g54820	32.7354	29.8976	31.4217	35.6077	36.2304	39.0771	17.0678	16.5621	16.8778	1.13488	up	5e-05	0.000314891	0.896993	0.237885		trehalose-6-phosphate synthase, putative, expressed
LOC_Os02g55060	185.755	188.043	199.058	388.088	356.02	345.238	212.724	216.708	199.489	0.792512	up	5e-05	0.000314891	-0.134704	0.927216		cytochrome b5-like Heme/Steroid binding domain containingprotein, expressed
LOC_Os02g55600	26.0724	25.2568	29.3571	59.2923	58.3322	47.74	19.4232	13.8125	26.6572	1.46519	up	5e-05	0.000314891	0.429937	1.03525		expressed protein
LOC_Os02g55610	8.70092	5.18832	6.49028	14.4147	10.1894	12.8792	4.26965	2.97703	4.689	1.65097	up	5e-05	0.000314891	0.771839	0.87913		serine-rich protein, putative, expressed
LOC_Os02g55890	0.437273	0.529319	0.543017	0.539265	0.484085	0.733832	0.188988	0.3617	0.282911	1.07584	up	0.00355	0.0131392	0.856749	0.219089		inorganic H+ pyrophosphatase, putative, expressed
LOC_Os02g56310	6.0188	4.32664	6.11097	8.82285	5.8297	6.41214	3.60539	3.51419	3.05794	1.04944	up	5e-05	0.000314891	0.693264	0.356177		calcium-dependent protein kinase isoform AK1, putative, expressed
LOC_Os02g56440	18.8133	18.923	20.2755	25.0437	26.1468	19.341	11.9569	10.7097	14.6381	0.918909	up	5e-05	0.000314891	0.636987	0.281922		expressed protein
LOC_Os02g56600	0.417263	0.573756	0.661722	0.897281	0.416019	0.567801	0.417212	0.340137	0.229266	0.931017	up	0.0159	0.0454614	0.744302	0.186715		no apical meristem protein, putative, expressed
LOC_Os02g57020	190.971	86.4282	149.993	217.027	103.275	88.9879	41.966	38.4356	43.3035	1.72622	up	5e-05	0.000314891	1.78866	-0.0624376		YCF37, putative, expressed
LOC_Os02g57790	15.9595	9.3173	11.1662	18.2653	14.4371	13.6375	9.36881	8.77415	8.70738	0.787313	up	5e-05	0.000314891	0.440702	0.346611		ZOS2-19 - C2H2 zinc finger protein
LOC_Os02g58170	0.713808	0.429985	0.533266	0.417953	0.80256	0.565189	0.268904	0.0761749	0.513351	1.05672	up	0.00525	0.0182225	0.96616	0.0905585		transposon protein, putative, unclassified
LOC_Os02g58510	1.33513	1.32793	1.50381	2.96341	4.48841	3.56965	1.64114	1.60996	1.88879	1.10051	up	0.0004	0.00203664	-0.302772	1.40328		GHMP kinases ATP-binding protein, putative
LOC_Os02g03575	7.77039	6.9975	6.38355	9.03306	9.2515	6.40572	5.42252	3.93572	4.46884	0.836447	up	0.0003	0.00158274	0.61326	0.223188		expressed protein
LOC_Os03g01200	6.50766	7.52115	7.50604	9.02237	10.5904	9.70453	5.3377	4.0319	4.39231	1.09107	up	5e-05	0.000314891	0.645993	0.445079		SNF2 family N-terminal domain containing protein, expressed
LOC_Os03g01330	4.01821	2.80988	2.24567	2.68906	4.01139	3.07495	1.95288	1.61356	1.29638	1.00736	up	0.0014	0.00599673	0.899908	0.107455		sodium/potassium/calcium exchanger 1, putative
LOC_Os03g01820	2.18203	2.84638	3.24003	2.72222	1.9466	3.10225	1.10017	0.896144	1.38145	1.20204	up	0.00035	0.00181151	1.29155	-0.0895018		fatty acid hydroxylase, putative, expressed
LOC_Os03g02750	2.61582	3.23443	2.98977	3.83141	3.57329	3.40607	2.34119	1.89624	1.57132	0.896167	up	5e-05	0.000314891	0.605821	0.290346		OsSub25 - Putative Subtilisin homologue, expressed
LOC_Os03g03360	26.9312	24.341	27.2715	30.2024	27.9848	27.6311	15.6427	13.2603	16.081	0.931873	up	5e-05	0.000314891	0.804084	0.127789		ribosomal protein L5, putative, expressed
LOC_Os03g03660	17.6739	20.7242	19.1234	14.1908	15.1549	12.9793	8.30065	7.40299	7.78252	0.849699	up	5e-05	0.000314891	1.29229	-0.442593		CAMK_CAMK_like.17 - CAMK includes calcium/calmodulin depedent protein kinases, expressed
LOC_Os03g03790	1.42776	1.23383	0.984696	2.08959	2.01067	1.21956	1.09966	0.62619	1.23601	0.844874	up	0.0012	0.00525835	0.299927	0.544947		AMP-binding domain containing protein, expressed
LOC_Os03g03810	2.89885	2.26453	3.87946	2.98042	3.53032	2.01985	1.71207	0.653813	0.632339	1.50854	up	0.0075	0.0244946	1.59267	-0.0841276		DEF8 - Defensin and Defensin-like DEFL family, expressed
LOC_Os03g03990	12.5604	8.67366	9.21432	14.2171	13.2875	13.0176	3.16375	3.68851	4.24285	1.86879	up	5e-05	0.000314891	1.45644	0.412349		signal recognition particle 43 kDa protein, chloroplast precursor, putative, expressed
LOC_Os03g04120	1.67307	2.28894	2.10779	4.12306	3.95321	3.97375	1.69128	1.84525	2.19831	1.07121	up	5e-05	0.000314891	0.0818971	0.989315		AMP-binding enzyme, putative, expressed
LOC_Os03g04570	8.78307	8.87887	9.16615	20.6303	20.0135	18.4309	9.20152	8.71892	9.35012	1.1152	up	5e-05	0.000314891	-0.0236001	1.1388		peptide transporter PTR3-A, putative, expressed
LOC_Os03g04580	3.53974	3.95624	3.77008	5.01397	5.66571	5.3903	3.57812	3.00662	2.60655	0.806028	up	0.00015	0.000856668	0.293643	0.512385		expressed protein
LOC_Os03g04650	12.0425	11.3592	10.8064	18.2913	17.8782	17.5307	9.74065	10.2607	9.385	0.86978	up	5e-05	0.000314891	0.219191	0.650589		cytochrome P450 protein, putative, expressed
LOC_Os03g04660	3.87956	3.761	4.23555	6.87453	6.92585	6.41853	2.78367	2.81258	2.25171	1.36532	up	5e-05	0.000314891	0.597673	0.767643		cytochrome P450 86A1, putative, expressed
LOC_Os03g04680	7.89233	7.65049	7.84641	13.0351	12.6496	12.8508	5.5564	5.36902	5.04588	1.2707	up	5e-05	0.000314891	0.550363	0.720342		cytochrome P450, putative, expressed
LOC_Os03g05110	1.20402	1.43266	1.27547	1.42041	1.78556	1.67128	1.13173	0.862934	0.586428	0.918086	up	0.0001	0.000594427	0.599981	0.318105		xyloglucan galactosyltransferase KATAMARI1, putative, expressed
LOC_Os03g05710	1.17093	1.54105	1.56037	2.26906	1.91651	2.24353	0.98989	0.698949	0.673327	1.44451	up	0.0001	0.000594427	0.854919	0.589589		acetyltransferase, GNAT family, putative, expressed
LOC_Os03g05910	2.1523	2.4379	1.83857	4.19622	2.51238	2.24286	1.80938	1.3602	1.93634	0.809952	up	0.00185	0.00759835	0.332374	0.477578		expressed protein
LOC_Os03g05920	1.20703	1.46299	1.09147	2.07741	1.86138	1.9199	1.1998	1.09603	0.938254	0.857223	up	0.0022	0.00879937	0.217944	0.639279		expressed protein
LOC_Os03g06930	80.5465	66.6925	74.5962	96.6796	89.4139	86.1951	52.9023	45.2204	54.8485	0.831878	up	5e-05	0.000314891	0.53623	0.295648		homeodomain protein, putative, expressed
LOC_Os03g07370	31.7112	29.8103	37.6568	35.3499	27.7631	28.7931	15.6486	16.558	17.0855	0.898804	up	5e-05	0.000314891	1.00867	-0.109863		HNH endonuclease domain-containing protein, putative, expressed
LOC_Os03g07840	2.59838	2.56798	2.59859	3.32121	3.74311	2.68164	1.63429	1.91473	1.88157	0.843695	up	0.00045	0.00225795	0.515868	0.327827		adenylosuccinate synthetase, chloroplast precursor, putative, expressed
LOC_Os03g07890	16.8768	14.6037	17.8563	23.4808	20.5743	18.982	6.72791	5.84836	6.02902	1.76049	up	5e-05	0.000314891	1.40695	0.353539		mitochondrial carrier protein, putative, expressed
LOC_Os03g08020	29.4477	27.572	19.7504	44.5255	42.6449	45.8813	23.1466	23.4258	24.0224	0.914354	up	5e-05	0.000314891	0.120983	0.793371		elongation factor Tu, putative, expressed
LOC_Os03g08050	66.4398	68.1739	63.6587	133.021	131.522	138.577	76.9265	69.7742	75.5143	0.859252	up	5e-05	0.000314891	-0.164472	1.02372		elongation factor Tu, putative, expressed
LOC_Os03g08080	33.3974	25.9062	32.6884	30.8835	27.4198	23.8053	15.1046	14.8419	15.1767	0.863668	up	5e-05	0.000314891	1.02764	-0.163973		YGGT family protein, putative, expressed
LOC_Os03g08114	4.4276	1.59031	3.46387	5.09221	3.25811	2.01177	1.03583	0.753524	2.07644	1.42248	up	0.01665	0.047185	1.29439	0.128086		expressed protein
LOC_Os03g08250	3.23844	0.956172	3.11429	3.60769	2.48625	2.17955	1.20839	1.50465	1.99485	0.813417	up	0.01105	0.0337231	0.634574	0.178844		expressed protein
LOC_Os03g08320	7.42896	8.77715	8.03868	11.1669	10.7203	10.0256	5.58829	4.60929	5.53708	1.02019	up	5e-05	0.000314891	0.623729	0.396466		ZIM domain containing protein, putative, expressed
LOC_Os03g08330	6.77641	7.50274	6.38577	14.4534	11.161	13.6258	5.55127	5.04484	5.77803	1.26091	up	5e-05	0.000314891	0.335765	0.925146		ZIM domain containing protein, putative, expressed
LOC_Os03g08470	1.22562	1.32268	1.55638	1.03112	0.965113	0.9982	0.240129	0.430538	0.290272	1.63976	up	0.00015	0.000856668	2.09475	-0.454986		AP2 domain containing protein, expressed
LOC_Os03g08940	7.52416	0.705048	1.69641	7.40078	5.33086	2.21974	1.61376	1.4368	1.85406	1.60806	up	0.00095	0.00430163	1.01701	0.59105		conserved hypothetical protein
LOC_Os03g09045	5.32429	5.24437	6.27509	10.2571	8.33521	8.96806	5.04467	3.9536	5.57907	0.918871	up	5e-05	0.000314891	0.208487	0.710384		retrotransposon protein, putative, unclassified
LOC_Os03g10050	27.4467	27.7388	24.7258	35.2372	36.9066	35.049	21.3576	20.0007	20.3034	0.79776	up	5e-05	0.000314891	0.374025	0.423735		serine acetyltransferase protein, putative, expressed
LOC_Os03g10060	108.882	94.3994	108.328	128.005	128.18	129.554	52.1165	48.6785	74.742	1.13586	up	5e-05	0.000314891	0.827966	0.307889		S10/S20 domain containing ribosomal protein, putative, expressed
LOC_Os03g10090	576.305	597.432	607.314	736.772	736.804	728.881	384.408	390.67	375.346	0.936947	up	5e-05	0.000314891	0.630562	0.306385		transporter family protein, putative, expressed
LOC_Os03g10240	0.645082	0.452908	0.407135	0.843535	0.652138	0.548841	0.374514	0.319888	0.184804	1.21748	up	0.00245	0.00963666	0.77561	0.441875		DUF677 domain containing protein, putative, expressed
LOC_Os03g10250	0.569028	0.555603	0.777581	1.25487	1.28274	1.52986	0.799018	0.911681	0.585371	0.824969	up	0.0096	0.0300371	-0.271489	1.09646		expressed protein
LOC_Os03g10478	0.703115	1.39263	0.984636	1.61251	1.20982	1.45774	0.769005	0.737796	0.586856	1.03161	up	0.00055	0.00268966	0.557083	0.474525		glycosyl hydrolase family 10 protein, putative, expressed
LOC_Os03g10740	2.14458	1.74545	1.46735	3.26994	1.40428	1.28164	0.421817	0.754215	0.970315	1.47242	up	0.0036	0.0132957	1.31965	0.152779		expressed protein
LOC_Os03g10860	19.5076	12.7615	16.073	19.3447	19.0313	21.9889	10.175	10.0718	12.3408	0.889383	up	0.00035	0.00181151	0.568951	0.320432		expressed protein
LOC_Os03g11910	2.36648	2.54067	1.74116	2.71667	2.31023	2.97962	1.21528	1.83586	1.49138	0.817684	up	0.00035	0.00181151	0.549498	0.268187		DnaK family protein, putative, expressed
LOC_Os03g12020	112.418	65.5084	97.6274	97.1237	57.7716	51.0977	27.2668	28.4379	32.2658	1.2275	up	5e-05	0.000314891	1.64724	-0.41974		50S ribosomal protein L15, chloroplast precursor, putative, expressed
LOC_Os03g12560	24.0104	10.3056	14.8402	23.3169	14.7758	13.3979	9.19597	8.76114	9.70218	0.896545	up	5e-05	0.000314891	0.829611	0.066934		expressed protein
LOC_Os03g12620	11.8432	12.3919	14.2297	16.4639	17.5257	20.1451	10.236	10.0437	10.7999	0.80059	up	0.0011	0.00488095	0.307572	0.493018		glycosyl hydrolases family 17, putative, expressed
LOC_Os03g12860	4.87649	1.96225	3.95052	2.42915	2.97625	2.10149	1.14291	1.31605	1.7616	0.830784	up	0.00715	0.0235431	1.35409	-0.523309		homeobox associated leucine zipper, putative, expressed
LOC_Os03g13390	22.3854	17.1983	21.2692	43.8008	36.9915	32.3606	21.7293	20.5764	23.5862	0.7801	up	5e-05	0.000314891	-0.114776	0.894876		oxidoreductase, aldo/keto reductase family protein, putative, expressed
LOC_Os03g13600	0.944679	0.499601	1.48563	1.9396	1.0472	2.225	0.541927	1.08156	0.440326	1.33647	up	0.00045	0.00225795	0.505548	0.830923		ZOS3-07 - C2H2 zinc finger protein, expressed
LOC_Os03g14090	0.477386	0.368826	0.235987	0.801582	0.61289	0.69032	0.367048	0.114513	0.220505	1.584	up	0.00105	0.00468916	0.624288	0.959712		armadillo/beta-catenin repeat family protein, putative, expressed
LOC_Os03g14110	58.8747	27.142	50.3501	74.6183	46.063	37.0729	16.8726	14.4327	26.9998	1.43599	up	5e-05	0.000314891	1.2258	0.210186		hypothetical protein
LOC_Os03g14254	5.94075	5.66424	5.74204	5.99335	5.07983	4.47768	3.10849	2.04643	1.89374	1.14157	up	5e-05	0.000314891	1.29927	-0.157694		expressed protein
LOC_Os03g14420	0.577684	0.495912	0.555033	1.36355	0.883593	1.03394	0.230285	0.578105	0.278379	1.59412	up	0.0003	0.00158274	0.583611	1.01051		cytochrome P450, putative, expressed
LOC_Os03g14669	146.698	97.5966	126.68	236.017	167.492	148.249	47.2542	44.2594	59.0464	1.8737	up	5e-05	0.000314891	1.30098	0.572719		core histone H2A/H2B/H3/H4, putative, expressed
LOC_Os03g14730	27.2825	27.511	32.0874	52.2209	47.9592	44.9787	22.8641	18.9414	22.1114	1.18336	up	5e-05	0.000314891	0.442843	0.74052		gibberellin receptor GID1L2, putative, expressed
LOC_Os03g14950	4.14577	2.9481	3.10659	5.27528	4.55771	5.0716	2.79769	2.95944	2.84957	0.792224	up	5e-05	0.000314891	0.245101	0.547122		PLA IIIA/PLP7, putative, expressed
LOC_Os03g15740	48.99	45.4709	48.1584	45.9154	48.9608	47.7518	25.4229	24.0146	24.7706	0.94261	up	5e-05	0.000314891	0.942522	8.82206e-05		uncharacterized TPR repeat-containing protein, putative, expressed
LOC_Os03g15960	2.48728	2.39016	1.94851	2.39299	2.11417	2.44531	1.3389	1.52069	0.693342	0.968516	up	0.004	0.0145224	0.942019	0.0264967		hsp20/alpha crystallin family protein, putative, expressed
LOC_Os03g16150	1.80963	2.36468	2.135	3.29889	4.31064	4.02841	2.04824	2.26381	2.36758	0.800997	up	0.0004	0.00203664	-0.0822867	0.883284		mannose-1-phosphate guanyltransferase, putative, expressed
LOC_Os03g16600	26.8838	18.2822	30.3007	109.48	97.4842	71.7237	10.4366	13.9893	18.8137	2.68822	up	5e-05	0.000314891	0.803485	1.88474		expressed protein
LOC_Os03g16920	0.512064	0.598118	0.536572	1.06905	1.18895	1.13071	0.398876	0.715596	0.408262	1.15407	up	0.00025	0.00134791	0.112961	1.04111		DnaK family protein, putative, expressed
LOC_Os03g17070	1710.3	1563.87	1808.72	2844.37	2571.12	2339.37	1309.94	1262.23	1423.25	0.956754	up	5e-05	0.000314891	0.347299	0.609454		ATP synthase B chain, chloroplast precursor, putative, expressed
LOC_Os03g17580	53.2876	54.4875	57.4327	81.8844	74.981	73.1814	43.1407	39.429	41.8811	0.886353	up	5e-05	0.000314891	0.408708	0.477645		ribosomal protein L10, putative, expressed
LOC_Os03g17680	6.80623	7.03397	7.97348	11.9682	6.71515	12.0613	3.26798	1.66031	1.87711	2.17558	up	5e-05	0.000314891	1.68048	0.495101		expressed protein
LOC_Os03g18020	10.6472	11.461	10.0403	11.1595	9.98113	9.77498	5.18426	4.27578	4.12725	1.18608	up	5e-05	0.000314891	1.24249	-0.0564134		rhodanese-like family protein, putative, expressed
LOC_Os03g18030	0.486872	0.638144	0.428355	2.09915	2.06928	2.02101	0.682959	0.922662	0.950193	1.27603	up	5e-05	0.000314891	-0.718382	1.99441		leucoanthocyanidin dioxygenase, putative, expressed
LOC_Os03g18170	25.4962	15.7636	20.4773	30.1759	23.8055	21.9321	9.82845	8.90435	9.3481	1.43477	up	5e-05	0.000314891	1.13655	0.298217		STE_MEKK_ste11_MAP3K.13 - STE kinases include homologs tosterile 7, sterile 11 and sterile 20 from yeast, expressed
LOC_Os03g18680	25.7265	20.5851	23.6805	39.4208	39.0301	35.6611	16.1404	18.7031	18.3788	1.10035	up	5e-05	0.000314891	0.395159	0.705188		membrane associated DUF588 domain containing protein, putative, expressed
LOC_Os03g18740	0.832231	0.715606	1.12914	2.46762	2.17623	1.72087	0.784456	0.449895	0.758497	1.67526	up	5e-05	0.000314891	0.425772	1.24949		oxidoreductase, short chain dehydrogenase/reductase family, putative, expressed
LOC_Os03g18820	3.69404	4.27067	3.34491	5.54439	5.86471	5.68077	3.30831	2.7494	3.51146	0.836676	up	5e-05	0.000314891	0.241086	0.595591		glycosyltransferase, putative, expressed
LOC_Os03g18850	5.41588	6.26232	6.57183	8.83324	9.51038	8.67291	4.48939	4.47443	3.4324	1.12394	up	5e-05	0.000314891	0.557997	0.565943		pathogenesis-related Bet v I family protein, putative, expressed
LOC_Os03g19010	6.91513	6.76812	7.19456	16.346	17.062	14.4684	9.318	9.24672	8.9717	0.797975	up	5e-05	0.000314891	-0.399371	1.19735		peroxisomal biogenesis factor 11, putative, expressed
LOC_Os03g19090	7.88786	4.88322	6.83442	16.1361	9.37547	8.85695	3.59981	4.62276	5.25034	1.35103	up	5e-05	0.000314891	0.541197	0.80983		expressed protein
LOC_Os03g19250	17.6301	20.99	19.9662	39.3728	39.3293	37.549	22.4083	20.7361	21.799	0.839989	up	5e-05	0.000314891	-0.148619	0.988609		AMP-binding enzyme, putative, expressed
LOC_Os03g19260	0.519578	0.473356	0.388498	1.24673	1.37416	1.11293	0.335089	0.45013	0.795363	1.2402	up	0.00615	0.0207807	-0.19429	1.43449		expressed protein
LOC_Os03g19290	6.21198	5.13817	5.94639	4.87271	4.34233	4.92816	1.88804	1.42318	3.14573	1.13118	up	0.0001	0.000594427	1.42156	-0.290375		mitochondrial import inner membrane translocase subunit Tim17, putative, expressed
LOC_Os03g19380	464.917	393.475	479.03	855.633	686.535	615.648	301.916	283.563	408.576	1.11817	up	5e-05	0.000314891	0.428058	0.690117		calvin cycle protein CP12, putative, expressed
LOC_Os03g19940	90.6472	21.1959	48.397	89.9631	38.1424	33.3157	20.88	15.9776	22.6648	1.43932	up	5e-05	0.000314891	1.42873	0.0105952		expressed protein
LOC_Os03g20120	35.0325	39.903	39.9629	119.81	118.237	110.556	66.0809	65.6575	63.7926	0.834189	up	5e-05	0.000314891	-0.767039	1.60123		glycosyl transferase 8 domain containing protein, putative, expressed
LOC_Os03g20440	6.78895	4.20016	5.6973	8.18285	8.25435	6.80649	3.94174	3.91514	4.04247	0.965957	up	5e-05	0.000314891	0.48779	0.478166		VQ domain containing protein, putative, expressed
LOC_Os03g20500	4.09186	2.36255	2.73905	3.55161	3.60943	3.44152	1.45818	1.09646	1.38091	1.42977	up	5e-05	0.000314891	1.22404	0.205733		OsFBX82 - F-box domain containing protein, expressed
LOC_Os03g20600	2.03307	3.29016	1.83032	5.15706	3.94892	4.53408	1.40298	1.12885	1.08922	1.91337	up	5e-05	0.000314891	0.982254	0.931117		expressed protein
LOC_Os03g20730	66.4339	10.0695	42.7407	148.015	43.8568	26.5587	9.60484	10.321	26.8054	2.22472	up	0.0013	0.00562962	1.35146	0.87326		chaperone protein dnaJ, putative, expressed
LOC_Os03g21040	15.5611	14.772	14.8576	28.0115	32.5586	32.5245	16.1686	17.9081	19.7741	0.78973	up	5e-05	0.000314891	-0.252944	1.04267		stress responsive protein, putative, expressed
LOC_Os03g21560	390.81	397.933	435.621	472.946	421.987	426.16	220.649	183.102	214.002	1.09663	up	5e-05	0.000314891	0.986931	0.109699		photosystem II 11 kD protein, putative, expressed
LOC_Os03g21830	8.74516	5.90959	9.19482	12.5689	9.22229	10.4045	6.11857	6.82344	5.19363	0.828041	up	0.0001	0.000594427	0.395135	0.432906		appr-1-p processing enzyme family protein, putative, expressed
LOC_Os03g22200	5.64984	3.32353	3.88943	4.52189	4.48707	4.14035	2.68208	2.44695	1.70891	0.943351	up	0.0002	0.00110653	0.91157	0.031781		nodulin MtN3 family protein, putative, expressed
LOC_Os03g22210	15.4337	8.18877	8.90643	10.6089	6.00995	9.35605	3.50442	3.00029	4.11991	1.28971	up	5e-05	0.000314891	1.61431	-0.324605		POEI46 - Pollen Ole e I allergen and extensin family protein precursor, expressed
LOC_Os03g22230	5.03298	4.98189	5.69336	7.28394	4.8853	3.65762	1.91606	1.71529	2.97646	1.26013	up	5e-05	0.000314891	1.24928	0.0108556		POEI47 - Pollen Ole e I allergen and extensin family protein precursor, expressed
LOC_Os03g22270	347.813	264.679	336.867	637.835	481.547	433.878	147.712	136.568	165.237	1.78885	up	5e-05	0.000314891	1.07858	0.710273		auxin-repressed protein, putative, expressed
LOC_Os03g22370	798.083	184.369	392.738	769.641	287.754	242.756	52.1138	48.9631	62.5001	2.99064	up	5e-05	0.000314891	3.07159	-0.0809521		ultraviolet-B-repressible protein, putative, expressed
LOC_Os03g22700	0.853753	0.880949	1.04793	1.15258	1.55024	1.94634	0.712142	0.729963	0.995685	0.931396	up	0.00075	0.00351634	0.190876	0.74052		cyclin-dependent kinase C-2, putative, expressed
LOC_Os03g22790	55.099	39.8192	48.8404	72.6605	61.7155	51.4042	21.2096	20.5875	23.6848	1.50443	up	5e-05	0.000314891	1.13448	0.369949		beta-amylase, putative, expressed
LOC_Os03g23960	0.463589	0.501146	0.39597	0.39927	0.787235	0.492691	0.134713	0.193201	0.279144	1.46786	up	0.0092	0.0289989	1.16445	0.303416		IQ calmodulin-binding motif family protein, putative, expressed
LOC_Os03g24030	13.4608	8.914	12.0263	26.2766	15.9169	14.7957	5.48697	5.18837	6.97101	1.69132	up	5e-05	0.000314891	0.963083	0.728236		glutaredoxin, putative, expressed
LOC_Os03g24040	1.3207	1.7145	1.60113	3.27013	3.1339	2.53593	1.77064	1.51384	1.78745	0.817732	up	0.0013	0.00562962	-0.129552	0.947285		seven in absentia protein family domain containing protein, expressed
LOC_Os03g24590	109.435	62.7985	93.1145	137.599	107.503	86.1279	24.6905	19.0704	32.6265	2.11642	up	5e-05	0.000314891	1.79648	0.319949		mTERF domain containing protein, expressed
LOC_Os03g24830	0.508259	0.619852	0.687366	1.08354	0.692314	1.03539	0.43327	0.38836	0.374079	1.23334	up	0.0036	0.0132957	0.602482	0.63086		uncharacterized protein HI0077, putative, expressed
LOC_Os03g25440	3.44987	2.88948	3.89173	6.04042	7.95777	6.51178	1.3816	1.3568	2.231	2.04518	up	5e-05	0.000314891	1.04181	1.00337		expressed protein
LOC_Os03g25510	0	0	16.0517	19.8416	51.7281	145.622	29.848	28.2648	31.6028	1.27554	up	0.0139	0.040752	-2.48263	3.75817		hypothetical protein
LOC_Os03g26490	1.60196	1.4545	2.09025	2.94607	1.09655	2.54511	1.04093	0.1961	1.70188	1.1645	up	0.0033	0.0123596	0.808368	0.356129		expressed protein
LOC_Os03g26820	28.2825	21.9945	25.3825	53.7323	46.8539	41.1118	14.7588	10.7011	21.6597	1.58842	up	5e-05	0.000314891	0.683193	0.905227		LTPL52 - Protease inhibitor/seed storage/LTP family protein precursor, expressed
LOC_Os03g27010	32.7695	29.2638	35.5211	49.5658	39.9007	40.4214	22.6687	20.6114	21.9814	0.992962	up	5e-05	0.000314891	0.579974	0.412989		expressed protein
LOC_Os03g27230	1.98696	1.25746	2.19849	2.02523	1.82195	1.86487	1.08546	0.702192	1.07565	0.996331	up	0.00015	0.000856668	0.926702	0.0696291		phospho-2-dehydro-3-deoxyheptonate aldolase, chloroplast precursor, putative, expressed
LOC_Os03g27770	2.99863	2.36774	3.06125	2.53593	2.16795	2.48447	1.18638	1.69409	1.13823	0.83893	up	0.00115	0.00507198	1.0684	-0.229465		heme oxygenase 2, putative, expressed
LOC_Os03g28080	4.16568	3.09966	3.95416	4.75107	4.75636	3.72829	1.25381	1.59647	1.93691	1.46719	up	5e-05	0.000314891	1.22876	0.238429		ring-H2 zinc finger protein, putative, expressed
LOC_Os03g29184	19.4746	22.3538	20.2251	29.2584	25.7317	26.2744	13.188	12.292	9.19782	1.22861	up	5e-05	0.000314891	0.839501	0.389112		expressed protein
LOC_Os03g29460	89.0542	91.9946	89.5886	168.618	144.104	158.179	85.2139	82.1204	82.2626	0.915824	up	5e-05	0.000314891	0.116761	0.799062		60S ribosomal protein, putative, expressed
LOC_Os03g29540	9.93825	10.6027	11.1152	15.619	15.0584	15.2944	6.37196	5.47434	5.78706	1.38244	up	5e-05	0.000314891	0.844181	0.53826		ATP-dependent protease, putative, expressed
LOC_Os03g29770	13.1142	10.5284	15.0767	23.1959	20.4451	20.616	3.92514	3.55795	5.83137	2.27086	up	5e-05	0.000314891	1.54006	0.730803		EF hand family protein, expressed
LOC_Os03g29970	33.9135	29.6812	32.0032	60.9631	41.8368	35.8722	14.4783	16.9742	15.778	1.55389	up	5e-05	0.000314891	1.01726	0.536626		histone-like transcription factor and archaeal histone, putative, expressed
LOC_Os03g31740	2.21456	2.30167	3.69364	3.60192	4.48691	3.25242	1.67203	1.03971	2.13203	1.22737	up	0.00085	0.0039129	0.761227	0.466148		ZCF37, putative, expressed
LOC_Os03g32990	0.521351	1.08744	1.04178	1.77895	2.32292	2.12582	0.35091	0.834117	0.806499	1.64482	up	0.01205	0.0362104	0.412428	1.2324		retrotransposon protein, putative, unclassified
LOC_Os03g36080	18.9437	8.50348	12.974	34.8615	20.4649	18.9359	10.0597	8.93045	8.68251	1.42417	up	5e-05	0.000314891	0.546647	0.877521		expressed protein
LOC_Os03g36540	130.795	134.014	134.946	119.977	119.63	123.381	62.0272	60.0048	58.0496	1.01127	up	5e-05	0.000314891	1.15046	-0.139192		magnesium-chelatase subunit chlI, chloroplast precursor, putative, expressed
LOC_Os03g36960	3.591	3.06977	3.49394	3.98498	1.58172	3.6172	1.53184	0.780641	1.50902	1.26497	up	0.00645	0.0216255	1.40994	-0.144973		expressed protein
LOC_Os03g37140	0.894796	1.33481	0.939167	1.43679	1.24	1.34387	0.1392	0.133233	0.240455	2.97071	up	5e-05	0.000314891	2.62721	0.343506		expressed protein
LOC_Os03g38540	2.1827	2.32735	1.74012	1.75205	1.70623	1.73629	0.918086	0.958823	0.888669	0.909423	up	0.00165	0.00689073	1.17631	-0.266891		folic acid binding protein, putative, expressed
LOC_Os03g38790	1.87664	1.00439	2.06472	3.88556	2.25275	1.02912	0.532942	0.317275	0.612746	2.29256	up	0.0012	0.00525835	1.75729	0.535269		expressed protein
LOC_Os03g38870	1.43167	1.81555	1.80842	4.17562	3.80165	3.53005	1.00256	1.4367	1.1769	1.67002	up	5e-05	0.000314891	0.483439	1.18658		dof zinc finger domain containing protein, putative, expressed
LOC_Os03g39610	5712.47	5845.22	5916.65	6814.84	6617.37	6434.78	3233.37	3271.14	3228.21	1.02946	up	5e-05	0.000314891	0.844322	0.185135	chlorophyll synthesis	chlorophyll A-B binding protein, putative, expressed
LOC_Os03g40000	3.96749	3.45962	5.58482	6.11815	5.98048	4.48227	1.52285	1.51138	1.89693	1.74953	up	5e-05	0.000314891	1.39984	0.349689		expressed protein
LOC_Os03g40070	9.63116	4.16258	7.55502	8.76806	7.65989	6.37539	3.4031	3.1784	2.93764	1.26034	up	5e-05	0.000314891	1.16525	0.0950925		transposon protein, putative, unclassified, expressed
LOC_Os03g40180	31.1772	32.2142	33.9728	64.8856	63.7017	56.596	37.2717	34.0253	37.1553	0.771893	up	5e-05	0.000314891	-0.1556	0.927493		60S ribosomal protein L15, putative, expressed
LOC_Os03g41060	4.50362	6.59393	5.22744	4.11379	3.95751	3.37886	1.68727	1.88554	2.18321	0.992226	up	0.00295	0.0112475	1.50394	-0.511714		GASR2 - Gibberellin-regulated GASA/GAST/Snakin family protein precursor, putative, expressed
LOC_Os03g41110	38.0319	33.3791	40.4385	61.2349	47.5718	42.1766	25.1188	23.6239	24.4024	1.04556	up	5e-05	0.000314891	0.612726	0.432829		ZOS3-14 - C2H2 zinc finger protein, expressed
LOC_Os03g42190	9.99692	1.07403	6.00682	10.1387	4.55042	1.94765	1.48944	0.280192	0.540887	2.84809	up	5e-05	0.000314891	2.88583	-0.0377421		expressed protein
LOC_Os03g42480	2.05549	1.08214	1.9005	2.66804	1.90102	1.34058	0.335089	0.597589	0.203093	2.3794	up	0.00745	0.0243614	2.14921	0.230185		expressed protein
LOC_Os03g42600	3.16036	3.45185	2.40583	7.37674	3.8424	4.10274	0.709544	1.26484	1.42688	2.17145	up	0.00025	0.00134791	1.40675	0.764707		expressed protein
LOC_Os03g42630	0.0485346	0.310413	0.331686	0.646075	0.681246	0.516925	0.0311039	0.390223	0.161115	1.66284	up	0.0114	0.0346127	0.245806	1.41704		No apical meristem protein, putative, expressed
LOC_Os03g42710	28.3902	21.5656	27.3155	28.2307	21.2624	21.3622	13.5384	12.0706	14.2659	0.829395	up	5e-05	0.000314891	0.954452	-0.125058		WD-40 repeat family protein, putative, expressed
LOC_Os03g43010	12.5373	8.29974	11.2491	17.6119	12.7533	12.3097	6.72606	7.08599	7.25599	1.01833	up	5e-05	0.000314891	0.606894	0.411437		expressed protein
LOC_Os03g43440	13.4045	10.6862	14.3177	23.47	18.3161	18.7392	10.6929	9.29766	14.0085	0.832041	up	5e-05	0.000314891	0.175923	0.656118		CAMK_KIN1/SNF1/Nim1_like.17 - CAMK includes calcium/calmodulin depedent protein kinases, expressed
LOC_Os03g43470	0.712576	0.796998	0.710043	0.898807	1.10837	0.882767	0.202266	0.22665	0.392941	1.81408	up	0.0007	0.00331454	1.43335	0.380728		pentatricopeptide, putative, expressed
LOC_Os03g43510	1.20145	1.67708	1.405	1.74828	1.57807	1.29763	0.763392	0.863315	0.974535	0.829933	up	0.00205	0.00828411	0.719599	0.110334		expressed protein
LOC_Os03g43990	4.25247	4.25214	3.69263	3.6989	4.1411	3.39558	2.08846	2.05488	1.83859	0.909393	up	5e-05	0.000314891	1.02787	-0.118479		BTBN8 - Bric-a-Brac, Tramtrack, Broad Complex BTB domain with non-phototropic hypocotyl 3 NPH3 and coiled-coil domains, expressed
LOC_Os03g44430	0.191259	0.379736	0.19055	0.660538	0.482316	0.303848	0.243584	0.109212	0.140224	1.55305	up	0.00555	0.0190805	0.627283	0.925767		ubiquitin carboxyl-terminal hydrolase, family 1, putative,expressed
LOC_Os03g44540	23.4056	22.9736	23.2742	39.7692	37.7822	38.3611	22.597	21.2496	22.9141	0.795964	up	5e-05	0.000314891	0.0611943	0.73477		nuclear transcription factor Y subunit, putative, expressed
LOC_Os03g44560	0.875958	1.09926	0.935477	2.29857	2.37379	2.51257	0.773725	1.1343	1.27511	1.17453	up	0.00025	0.00134791	-0.129083	1.30361		expp1 protein precursor, putative, expressed
LOC_Os03g45370	13.9913	12.2801	14.4186	21.6808	19.5826	18.637	11.7114	10.6989	11.8751	0.80497	up	5e-05	0.000314891	0.247081	0.557889		sodium/calcium exchanger protein, putative, expressed
LOC_Os03g45710	36.3632	24.2104	29.8889	46.6575	35.5785	32.8821	13.1401	15.9659	17.0544	1.31839	up	5e-05	0.000314891	0.970664	0.347722		2Fe-2S iron-sulfur cluster binding domain containing protein, expressed
LOC_Os03g45920	0.691495	0.844723	0.703004	1.52064	1.41848	1.77925	0.692235	0.489046	0.869442	1.20216	up	0.0002	0.00110653	0.126866	1.07529		tubulin/FtsZ domain containing protein, putative, expressed
LOC_Os03g45930	3.37524	3.93404	4.32421	5.55163	4.1257	5.50515	2.90053	2.53107	2.08326	1.01459	up	5e-05	0.000314891	0.630467	0.384123		expressed protein
LOC_Os03g46060	2.70413	1.47163	2.46608	7.81286	1.8149	3.60264	0.76314	1.05035	0.607806	2.45	up	5e-05	0.000314891	1.4558	0.994204		thaumatin family domain containing protein, expressed
LOC_Os03g46070	29.2372	18.3908	25.8846	94.1143	62.9817	52.3176	12.8714	15.2976	19.9662	2.12119	up	5e-05	0.000314891	0.6109	1.51029		thaumatin, putative, expressed
LOC_Os03g46440	28.4022	28.2856	28.837	23.7041	26.9649	26.4941	13.57	13.2486	13.1107	0.950467	up	5e-05	0.000314891	1.0989	-0.14843		BTBA4 - Bric-a-Brac,Tramtrack, Broad Complex BTB domain with Ankyrin repeat region, expressed
LOC_Os03g46770	444.849	389.963	414.997	684.287	637.244	598.648	268.158	259.56	265.238	1.27593	up	5e-05	0.000314891	0.656392	0.619534		RNA recognition motif containing protein, expressed
LOC_Os03g47270	22.0565	19.3275	27.5921	55.1593	50.3562	48.3057	26.3486	23.1809	27.8943	0.990406	up	5e-05	0.000314891	-0.16668	1.15709		GCRP4 - Glycine and cysteine rich family protein precursor, expressed
LOC_Os03g47470	3.0382	3.4223	4.225	6.85133	4.63397	4.46602	2.93476	3.2552	3.13523	0.774471	up	0.00035	0.00181151	0.196449	0.578021		STE_PAK_Ste20_STLK.4 - STE kinases include homologs to sterile 7, sterile 11 and sterile 20 from yeast
LOC_Os03g48110	177.677	211.958	178.713	251.596	214.738	101.818	107.164	71.1851	117.069	0.943521	up	0.00015	0.000856668	0.944019	-0.000497574		expressed protein
LOC_Os03g48180	30.1749	33.5697	31.325	46.4111	48.1538	50.801	26.556	26.5251	26.0376	0.877599	up	5e-05	0.000314891	0.264966	0.612633		peptide transporter PTR2, putative, expressed
LOC_Os03g48220	0.337562	0.359336	0.817154	0.591034	0.791512	0.720929	0.216974	0.194377	0.312162	1.53969	up	0.0109	0.0333319	1.06533	0.47436		expressed protein
LOC_Os03g48430	3.34025	2.58854	3.50206	6.79315	3.90949	4.09949	2.46694	2.32686	3.0264	0.920527	up	0.00015	0.000856668	0.270184	0.650343		1-aminocyclopropane-1-carboxylate oxidase homolog 4, putative, expressed
LOC_Os03g48780	0.263488	0.180007	0.337745	1.01212	0.774507	1.05856	0.552468	0.532798	0.146721	1.20754	up	0.01705	0.0481053	-0.65715	1.86469		Cupin domain containing protein, expressed
LOC_Os03g48950	20.0748	16.8259	18.4372	24.7846	20.8595	19.2491	11.2924	9.70842	15.9621	0.811989	up	5e-05	0.000314891	0.582189	0.2298		expressed protein
LOC_Os03g49830	5.49349	4.95132	4.92566	9.22045	8.77032	8.78801	4.81724	3.97154	4.05916	1.05955	up	5e-05	0.000314891	0.258625	0.800929		expressed protein
LOC_Os03g50080	63.5729	34.4251	39.2073	59.8283	51.1121	40.8763	15.3511	13.8514	23.743	1.51975	up	5e-05	0.000314891	1.37376	0.145995		peptidyl-prolyl cis-trans isomerase, FKBP-type, putative,expressed
LOC_Os03g50260	1.70932	1.86235	1.95234	3.33661	2.087	3.82238	1.02891	0.687329	0.886642	1.82872	up	0.004	0.0145224	1.08561	0.74311		expressed protein
LOC_Os03g51080	35.8711	37.2067	36.7831	58.9709	58.4413	56.3377	31.6007	30.6809	33.6003	0.857681	up	5e-05	0.000314891	0.196347	0.661335		glutamate decarboxylase, putative, expressed
LOC_Os03g51150	2.11005	1.71771	1.28371	2.2042	2.42124	1.81242	0.787744	0.6915	0.89738	1.43767	up	5e-05	0.000314891	1.10482	0.332841		expressed protein
LOC_Os03g51580	1.8722	1.58006	0.812049	2.32041	2.4542	2.45322	0.907594	1.11914	1.07764	1.21926	up	5e-05	0.000314891	0.458011	0.76125		helix-loop-helix DNA-binding domain containing protein, expressed
LOC_Os03g51920	5.75857	4.91023	5.40902	13.6988	14.4305	14.6529	7.9114	8.08055	7.97046	0.836239	up	5e-05	0.000314891	-0.575702	1.41194		peptidase, M50 family, putative, expressed
LOC_Os03g52010	52.0054	48.7267	53.7765	75.2714	65.118	60.0306	37.1349	36.4412	43.1198	0.780273	up	5e-05	0.000314891	0.404932	0.37534		lecithin cholesterol acyltransferase, putative, expressed
LOC_Os03g52400	6.55681	4.56249	4.37717	6.55941	4.8931	3.68655	2.28106	2.30237	3.02794	0.992049	up	0.00085	0.0039129	1.02571	-0.0336637		ribosomal protein L7/L12 C-terminal domain containing protein, expressed
LOC_Os03g52620	2.16877	1.39313	1.75479	2.19375	2.88381	1.81717	0.922872	0.914443	1.21623	1.17501	up	5e-05	0.000314891	0.800044	0.374962		expressed protein
LOC_Os03g52660	128.368	75.4357	91.0976	119.081	93.8404	91.1337	46.7558	47.3133	49.6058	1.08152	up	5e-05	0.000314891	1.03742	0.0441002		ATP synthase F1, delta subunit family protein, putative, expressed
LOC_Os03g52680	6.03406	2.88331	4.61543	5.7667	2.96554	2.08731	1.29343	0.595888	1.53121	1.66135	up	5e-05	0.000314891	1.98417	-0.32282		expressed protein
LOC_Os03g52690	54.331	59.0207	63.7506	106.381	105.77	101.369	55.3634	58.921	50.9066	0.92442	up	5e-05	0.000314891	0.100446	0.823974		CBS domain containing membrane protein, putative, expressed
LOC_Os03g53150	16.564	14.9686	16.7945	13.5278	13.0895	11.9916	7.23414	6.5273	8.27769	0.808868	up	0.0047	0.0166224	1.13277	-0.323898		OsIAA13 - Auxin-responsive Aux/IAA gene family member, expressed
LOC_Os03g53210	17.3142	14.9486	17.2636	21.263	19.2501	15.9538	9.30967	8.60988	10.1429	1.00876	up	5e-05	0.000314891	0.819557	0.189207		expressed protein
LOC_Os03g53540	3.58394	3.02752	5.20124	12.2086	10.541	9.79094	3.57308	3.87573	4.85843	1.40274	up	5e-05	0.000314891	-0.059168	1.4619		expressed protein
LOC_Os03g54050	5.53192	5.77054	6.19195	8.27575	9.18586	8.19095	4.91155	5.38505	4.71662	0.772869	up	0.0001	0.000594427	0.220659	0.55221		anther-specific proline-rich protein APG precursor, putative, expressed
LOC_Os03g54130	261.637	146.988	220.435	245.58	174.842	158.758	63.5212	68.1063	76.4577	1.47684	up	5e-05	0.000314891	1.59602	-0.119184		cysteine protease 1 precursor, putative, expressed
LOC_Os03g55020	11.6037	9.47702	9.76504	10.0234	9.39976	8.46604	4.51776	5.10471	5.67353	0.866554	up	5e-05	0.000314891	1.01192	-0.145364		UDP-glucoronosyl and UDP-glucosyl transferase domain containing protein, expressed
LOC_Os03g55030	278.11	282.612	291.351	335.79	321.216	320.267	186.757	193.025	186.151	0.788131	up	5e-05	0.000314891	0.590346	0.197785		UDP-glucoronosyl and UDP-glucosyl transferase domain containing protein, expressed
LOC_Os03g55034	21.2563	19.3813	22.4024	16.0219	22.374	17.316	6.94449	9.18898	5.76679	1.34704	up	5e-05	0.000314891	1.52532	-0.178284		expressed protein
LOC_Os03g55120	9.19116	9.641	8.86925	14.3039	13.6293	12.1837	7.3399	8.24569	5.46502	0.930351	up	5e-05	0.000314891	0.396097	0.534254		plastocyanin-like domain containing protein, putative, expressed
LOC_Os03g55430	2.45223	2.22751	2.93472	2.61425	2.70393	1.67287	2.12244	0.569836	1.0989	0.882862	up	0.01235	0.0369476	1.0061	-0.123233		expressed protein
LOC_Os03g55530	4.63	3.96753	5.2349	3.12759	3.63498	3.4951	1.09888	1.24653	1.42345	1.44451	up	5e-05	0.000314891	1.87586	-0.431351		HLS, putative, expressed
LOC_Os03g55720	764.957	820.858	844.882	867.228	754.818	734.61	362.525	376.182	353.35	1.10969	up	5e-05	0.000314891	1.15432	-0.0446292		cytochrome b6f complex subunit, putative, expressed
LOC_Os03g55800	3.68105	2.16725	3.04113	6.2791	6.12695	6.01837	3.14212	2.76657	2.72976	1.09278	up	5e-05	0.000314891	0.0413195	1.05146		cytochrome P450, putative, expressed
LOC_Os03g56190	32.7505	34.0457	35.5581	49.2407	47.207	51.9764	27.5279	24.7979	32.223	0.81187	up	5e-05	0.000314891	0.275717	0.536154		cytochrome c oxidase-related, putative, expressed
LOC_Os03g56220	5.54159	6.18819	5.46203	7.48611	7.85091	6.95625	3.82565	3.09448	4.40477	0.977111	up	5e-05	0.000314891	0.602224	0.374887		stress-induced protein, putative, expressed
LOC_Os03g56270	0.998852	0.56039	0.630916	0.717182	0.496482	0.624317	0.385968	0.352552	0.296725	0.828149	up	0.00595	0.0202192	1.08106	-0.252914		receptor protein kinase CLAVATA1 precursor, putative, expressed
LOC_Os03g56500	0.86343	0.822476	1.41576	1.69413	2.05172	1.9038	0.814564	0.631659	0.912463	1.26018	up	0.00015	0.000856668	0.395062	0.865116		expressed protein
LOC_Os03g56600	0.456116	0.545696	2.603	1.99711	1.8353	0.671228	0.304408	0.362155	0.349902	2.14753	up	0.0171	0.0482195	1.82636	0.321167		hypothetical protein
LOC_Os03g56610	0.932358	2.34943	1.28721	2.76423	3.54794	1.77073	0.834753	1.74383	1.92114	0.845036	up	0.00705	0.0232681	0.0220397	0.822997		expressed protein
LOC_Os03g56670	1865.11	1144.46	1569.98	2119.53	1439.43	1324.72	736.97	729.296	742.428	1.14478	up	5e-05	0.000314891	1.05201	0.0927629		photosystem I reaction center subunit III, chloroplast precursor, putative, expressed
LOC_Os03g57080	0.860106	0.674491	0.874564	1.31839	1.86418	1.39236	0.680469	0.281524	0.768294	1.40274	up	0.0005	0.00247669	0.477519	0.925219		PLA IIIA/PLP7, putative, expressed
LOC_Os03g57145	22.7542	12.7032	19.9198	32.8175	24.0012	23.3847	8.08232	8.20749	7.10591	1.77742	up	5e-05	0.000314891	1.24305	0.53437		conserved hypothetical protein
LOC_Os03g57149	74.0332	67.2476	77.4151	113.189	105.079	106.242	35.553	35.645	37.1126	1.58309	up	5e-05	0.000314891	1.01375	0.569339		mTERF domain containing protein, expressed
LOC_Os03g57200	1.88585	2.34891	1.18173	2.83233	1.84611	2.89291	1.33678	1.16096	1.46852	0.932774	up	0.0029	0.0110883	0.449581	0.483192	GST	glutathione S-transferase, putative, expressed
LOC_Os03g57240	31.7302	27.0645	33.4316	34.6108	26.4434	27.151	11.1204	11.6305	11.4614	1.36635	up	5e-05	0.000314891	1.43066	-0.0643134		ZOS3-19 - C2H2 zinc finger protein, expressed
LOC_Os03g57260	1.2132	1.70385	1.22131	1.7589	1.51807	1.01347	0.554243	0.943871	0.478519	1.11808	up	0.0012	0.00525835	1.06601	0.052066		GRF zinc finger family protein, expressed
LOC_Os03g57349	35.88	38.4468	38.693	56.4723	53.4362	52.8806	20.272	26.2661	20.3223	1.28378	up	5e-05	0.000314891	0.757352	0.526428		expressed protein
LOC_Os03g57420	11.4559	13.7877	13.192	20.1796	19.5894	19.0235	9.77896	9.04756	9.57733	1.04955	up	5e-05	0.000314891	0.436358	0.61319		ML domain protein, putative, expressed
LOC_Os03g57970	3.03364	3.58428	2.51517	4.92925	4.79331	6.65739	2.33654	2.67974	1.75752	1.2739	up	0.00015	0.000856668	0.431138	0.842757		LTPL73 - Protease inhibitor/seed storage/LTP family protein precursor, expressed
LOC_Os03g58010	12.424	7.18165	10.0948	28.754	17.6407	16.163	12.1729	12.2749	11.7485	0.789345	up	5e-05	0.000314891	-0.28536	1.0747		acetyltransferase, GNAT family, putative, expressed
LOC_Os03g58204	21.7585	18.4723	21.9409	42.4305	35.6136	33.9019	16.8007	16.9962	19.1231	1.08092	up	5e-05	0.000314891	0.232442	0.848475		ribosomal protein L4, putative, expressed
LOC_Os03g58290	2.98284	2.76618	2.44439	5.45517	5.45586	5.18033	2.47209	2.12369	0.844878	1.56443	up	5e-05	0.000314891	0.590682	0.97375		indole-3-glycerol phosphate lyase, chloroplast precursor,putative, expressed
LOC_Os03g58410	6.9636	4.06619	5.07564	6.81074	9.11886	6.49442	2.55834	2.28508	4.26534	1.29972	up	5e-05	0.000314891	0.822221	0.477496		prenylated rab acceptor, putative, expressed
LOC_Os03g58740	0.98192	0.815611	1.31016	1.87738	1.64228	1.3969	0.957019	1.01584	0.80954	0.821317	up	0.0029	0.0110883	0.159512	0.661805		expressed protein
LOC_Os03g58750	1.63673	1.02418	1.43481	3.14368	2.56523	3.38845	1.07427	2.12329	1.85499	0.848438	up	0.0009	0.00410986	-0.302895	1.15133		protein kinase domain containing protein, expressed
LOC_Os03g59310	43.1083	43.1625	45.9646	95.687	91.8753	87.4466	50.1159	46.0751	44.4043	0.967931	up	5e-05	0.000314891	-0.0884396	1.05637		ribosomal protein, putative, expressed
LOC_Os03g59430	0.739562	0.795395	0.541218	1.08805	1.00513	0.758169	0.455622	0.38469	0.648099	0.937873	up	0.0023	0.00913558	0.480156	0.457718		uncharacterized glycosyltransferase, putative, expressed
LOC_Os03g59610	5.623	5.36867	5.80811	7.64219	8.9758	6.92045	4.03344	4.17238	3.79341	0.972077	up	5e-05	0.000314891	0.485502	0.486576		oxidoreductase, short chain dehydrogenase/reductase familyprotein, putative, expressed
LOC_Os03g59670	2.49385	1.80613	2.9744	4.24674	2.36561	2.35425	1.1151	1.13438	0.676493	1.61565	up	5e-05	0.000314891	1.31391	0.301737		basic helix-loop-helix, putative, expressed
LOC_Os03g60120	68.5393	73.0835	75.4266	109.654	104.658	90.0942	52.1989	46.8913	54.4105	0.987753	up	5e-05	0.000314891	0.499778	0.487975		AP2 domain containing protein, expressed
LOC_Os03g60400	21.3814	21.2294	23.2474	35.9693	30.8258	31.0217	17.9559	17.3436	21.6183	0.781204	up	5e-05	0.000314891	0.210485	0.570719		40S ribosomal protein S23, putative, expressed
LOC_Os03g60419	1.85114	1.32123	1.90273	7.82129	4.51398	3.30632	1.50158	1.33776	3.45071	1.31425	up	0.00145	0.00617592	-0.309637	1.62388		expressed protein
LOC_Os03g60630	1.71663	2.43665	1.85221	3.34396	2.9033	2.11461	1.67697	1.50298	1.64752	0.79256	up	0.00285	0.010929	0.315016	0.477543		dof zinc finger domain containing protein, putative, expressed
LOC_Os03g60840	7.30582	6.84581	8.74175	21.3463	20.058	20.7921	4.30112	2.70811	2.93696	2.64461	up	5e-05	0.000314891	1.20271	1.4419		BBTI13 - Bowman-Birk type bran trypsin inhibitor precursor, expressed
LOC_Os03g60900	6.48059	5.37072	6.32148	15.3759	11.9639	9.79345	5.31553	5.36024	5.02745	1.24165	up	5e-05	0.000314891	0.210719	1.03093		expressed protein
LOC_Os03g61040	2.07592	2.18657	2.03731	2.62521	1.47816	1.1482	0.355023	0.318365	0.579073	2.06798	up	5e-05	0.000314891	2.33054	-0.262558		GIL1, putative, expressed
LOC_Os03g61090	775.898	643.799	813.718	1093.99	910.691	761.189	340.151	323.157	491.069	1.26062	up	5e-05	0.000314891	0.952137	0.30848		expressed protein
LOC_Os03g61150	0.518255	1.35747	0.719657	2.22356	2.24935	2.1213	0.735585	0.523778	1.12054	1.4703	up	0.0003	0.00158274	0.125049	1.34525		expressed protein
LOC_Os03g61260	33.0144	36.4814	30.1874	23.2952	22.7262	22.7367	12.7003	11.25	14.5109	0.838123	up	5e-05	0.000314891	1.37394	-0.53582		ribosomal L18p/L5e family protein, putative, expressed
LOC_Os03g61680	67.1329	37.4071	57.5556	70.3517	40.0943	42.2074	23.0763	24.0836	25.1913	1.07717	up	5e-05	0.000314891	1.16376	-0.0865857		huntingtin-interacting protein HYPK, putative, expressed
LOC_Os03g61780	0.705924	0.843333	0.927884	1.33542	0.777386	1.06094	0.764483	0.508427	0.461399	0.871824	up	0.00495	0.0173505	0.514316	0.357509		glucan endo-1,3-beta-glucosidase-related, putative, expressed
LOC_Os03g62420	22.7396	12.5559	17.0749	25.2917	14.6278	15.6713	9.50271	8.95552	11.3533	0.898978	up	5e-05	0.000314891	0.812882	0.0860959		expressed protein
LOC_Os03g62630	69.1483	63.3387	65.7604	65.0995	58.7082	57.245	31.2621	29.627	32.1538	0.960441	up	5e-05	0.000314891	1.09133	-0.130893		ribosomal protein S6, putative, expressed
LOC_Os03g63330	0.402872	0.659605	0.393161	0.59526	0.769634	0.791597	0.274544	0.295461	0.158054	1.56656	up	0.0008	0.00371749	0.999524	0.567034		aspartokinase, chloroplast precursor, putative, expressed
LOC_Os03g63380	7.71092	7.73582	5.69873	17.6562	20.0138	16.6897	9.48422	7.36895	8.27428	1.11327	up	5e-05	0.000314891	-0.248916	1.36219		expressed protein
LOC_Os03g63450	7.46294	5.62449	7.50161	10.9895	7.40355	5.89329	3.92578	4.61839	4.88871	0.854379	up	5e-05	0.000314891	0.616107	0.238272		snRK1-interacting protein 1, putative, expressed
LOC_Os03g63740	2.65222	1.37811	1.0363	3.58616	3.3958	2.4437	1.52136	1.66937	1.52469	0.999208	up	0.002	0.00811436	0.103639	0.895569		NFD2, putative, expressed
LOC_Os03g63950	7.70343	7.59542	7.31385	23.59	25.5473	22.2631	11.112	11.8706	10.4201	1.09596	up	5e-05	0.000314891	-0.562835	1.6588		plastid-specific 30S ribosomal protein 1, chloroplast precursor, putative, expressed
LOC_Os03g63970	2.51918	2.42805	2.17926	4.25459	3.69459	3.53537	1.62554	1.08386	1.6196	1.40759	up	5e-05	0.000314891	0.71916	0.68843		gibberellin 20 oxidase 1, putative, expressed
LOC_Os03g63999	9.49464	11.0981	12.0761	9.96897	8.14861	9.12858	4.49581	6.51606	3.07237	0.951972	up	0.00035	0.00181151	1.21383	-0.26186		expressed protein
LOC_Os03g64010	35.9879	35.4808	37.4322	47.5797	47.585	44.7006	22.7859	23.461	17.9042	1.12449	up	5e-05	0.000314891	0.763469	0.361022		expressed protein
LOC_Os03g64030	0.777956	0.70803	0.967081	1.01402	0.690325	1.0625	0.485847	0.163714	0.157812	1.77693	up	0.0097	0.030288	1.60328	0.173654		receptor protein kinase, putative, expressed
LOC_Os03g64050	0.231418	0.253829	0.276752	0.747177	0.973822	0.443319	0.148179	0	0.0511715	3.44053	up	0.0129	0.0383126	1.93448	1.50605		receptor protein kinase, putative, expressed
LOC_Os03g64280	4.79184	4.96985	4.98901	6.22225	6.83388	6.43569	2.81649	3.15474	3.53668	1.03567	up	5e-05	0.000314891	0.633582	0.402085		1-aminocyclopropane-1-carboxylate oxidase homolog 1, putative, expressed
LOC_Os03g01018	25.5045	21.9403	24.6105	32.4712	30.0382	31.9353	18.042	19.1053	17.6742	0.784728	up	5e-05	0.000314891	0.394363	0.390365		phosphoribosyl transferase, putative, expressed
LOC_Os03g28410	19.5362	15.937	18.8662	39.9208	30.6868	36.6258	19.2327	21.686	18.619	0.848878	up	5e-05	0.000314891	-0.131805	0.980684		ribosomal protein S2, putative
LOC_Os03g59225	0.979665	0.624224	0.819327	1.57132	1.25217	0.885822	0.443589	0.477548	0.70053	1.19367	up	5e-05	0.000314891	0.579445	0.614226		expressed protein
LOC_Os04g01160	1.63151	1.35795	1.41154	1.42613	1.71653	1.46954	0.896943	0.742725	0.738868	0.955381	up	0.00025	0.00134791	0.887758	0.0676226		zinc finger family protein, putative, expressed
LOC_Os04g01470	12.0853	11.832	11.3632	10.4844	10.4331	9.83443	6.34945	6.67363	4.98348	0.772154	up	5e-05	0.000314891	0.970349	-0.198195		O-methyltransferase, putative, expressed
LOC_Os04g01570	4.42171	2.20663	2.86472	5.15268	4.03157	4.59278	2.48984	1.81637	1.03463	1.36713	up	5e-05	0.000314891	0.829805	0.537322		invertase/pectin methylesterase inhibitor family protein,putative, expressed
LOC_Os04g01600	2.58541	1.96268	2.15812	3.16751	2.62848	2.82601	1.44075	1.24398	0.829141	1.29496	up	0.00015	0.000856668	0.932435	0.362525		erythronate-4-phosphate dehydrogenase domain containing protein, expressed
LOC_Os04g01980	5.32568	3.25432	6.10497	7.29336	7.40521	7.16449	3.14145	2.7758	4.77218	1.03231	up	5e-05	0.000314891	0.458155	0.574155		receptor protein kinase, putative, expressed
LOC_Os04g02354	16.2872	7.44521	12.5471	25.6713	13.9241	8.48611	2.36789	3.69809	2.72192	2.45189	up	5e-05	0.000314891	2.04557	0.406326		expressed protein
LOC_Os04g02580	0.703393	0.888979	0.73962	2.42569	1.90182	3.00228	0.312745	0.311331	0.539955	2.65464	up	5e-05	0.000314891	1.00243	1.65221		expressed protein
LOC_Os04g02900	3.01359	3.11244	3.17598	6.7283	7.82567	6.97625	3.77939	3.63188	3.60654	0.966526	up	5e-05	0.000314891	-0.244223	1.21075		dehydrogenase E1 component domain containing protein, expressed
LOC_Os04g07260	0.31925	0.186261	0.34696	1.06441	0.708772	0.583471	0.369225	0.596027	0.127536	1.10872	up	0.00395	0.0143702	-0.358291	1.46701		hypothetical protein
LOC_Os04g08060	0.7019	0.837827	1.10707	2.78087	2.34052	1.32506	1.10957	1.55329	0.778247	0.905632	up	0.0043	0.0154292	-0.378625	1.28426		ZOS4-03 - C2H2 zinc finger protein, expressed
LOC_Os04g08550	14.1321	9.53802	11.0813	23.0924	20.8338	20.2476	10.9258	11.1475	10.689	0.969948	up	5e-05	0.000314891	0.0850398	0.884908		oxidoreductase, aldo/keto reductase family protein, putative, expressed
LOC_Os04g09260	1.62105	1.23205	1.26657	2.47261	2.04891	1.02372	0.901385	0.512519	0.645441	1.42906	up	5e-05	0.000314891	1.00034	0.428722		transferase family protein, putative, expressed
LOC_Os04g10160	1.44729	2.076	2.20316	1.42213	2.37998	1.36604	0.781246	0.898162	0.726509	1.10306	up	0.0003	0.00158274	1.25105	-0.147991		cytochrome P450, putative, expressed
LOC_Os04g13140	1.9063	1.10491	1.90641	3.53261	2.935	3.06815	1.578	1.33415	2.41624	0.839648	up	0.0016	0.00671268	-0.115741	0.955389		vignain precursor, putative, expressed
LOC_Os04g14690	0.130699	0.0299376	0.0837102	0.738961	0.418431	0.450002	0.0208132	0.0746517	0	4.07361	up	0.00265	0.0102867	1.35589	2.71772		flavin-containing monooxygenase family protein, putative,expressed
LOC_Os04g16450	2.37142	1.89056	1.7967	1.37394	0.624433	1.58327	0.415068	0.175108	0.590279	1.60128	up	0.0004	0.00203664	2.35966	-0.758382		aquaporin protein, putative, expressed
LOC_Os04g20330	0.686308	0.574426	0.560576	1.03872	0.763604	0.757964	0.34176	0.442702	0.459076	1.04185	up	0.0041	0.0148273	0.550525	0.491329		UDP-glucoronosyl/UDP-glucosyl transferase, putative, expressed
LOC_Os04g21320	44.6995	44.9082	53.3029	83.0518	74.1926	73.2995	37.8316	33.3238	40.8905	1.04095	up	5e-05	0.000314891	0.351024	0.689927		membrane associated DUF588 domain containing protein, putative, expressed
LOC_Os04g21600	1.87064	0.746448	1.44847	2.51545	1.16586	1.43681	0.789732	0.741109	1.29847	0.855165	up	0.0118	0.0355973	0.523002	0.332163		expressed protein
LOC_Os04g24110	1.10666	0.732555	0.682519	1.27318	0.60804	0.878727	0.410903	0.175466	0.540682	1.29209	up	0.00105	0.00468916	1.16186	0.130225		anthocyanin 3-O-beta-glucosyltransferase, putative, expressed
LOC_Os04g24140	76.6863	73.2763	73.4068	121.8	114.577	103.449	60.3711	55.5406	60.376	0.946865	up	5e-05	0.000314891	0.341499	0.605366		ribose-5-phosphate isomerase A, putative, expressed
LOC_Os04g27790	17.9707	18.9082	17.3513	18.7489	15.1198	17.8028	8.82996	8.79395	9.12221	0.950038	up	5e-05	0.000314891	1.01977	-0.0697294		terpene synthase, putative, expressed
LOC_Os04g29090	0.391355	0.16557	0.179949	0.708169	0.84048	0.223054	0.0383141	0	0.0992559	3.6869	up	0.0101	0.0312948	2.42125	1.26565		FAD-binding and arabino-lactone oxidase domains containingprotein, putative, expressed
LOC_Os04g29550	20.942	21.8095	20.0824	57.7129	59.6887	49.6127	19.8189	18.4359	19.0482	1.54329	up	5e-05	0.000314891	0.132931	1.41036		RIPER2 - Ripening-related family protein precursor, expressed
LOC_Os04g30240	9.48413	9.61105	9.1821	15.7557	17.8943	17.803	7.61442	9.19889	9.57596	0.963305	up	5e-05	0.000314891	0.0996926	0.863613		OsWAK60 - OsWAK receptor-like protein kinase, expressed
LOC_Os04g31070	51.0503	54.6235	51.0921	86.6427	88.2504	87.6246	51.4242	50.1278	48.1978	0.80986	up	5e-05	0.000314891	0.0660573	0.743803		acyl-desaturase, chloroplast precursor, putative, expressed
LOC_Os04g31340	2.91921	3.09711	2.88833	5.51077	5.22661	4.90773	2.99667	3.29739	2.86195	0.772922	up	0.00045	0.00225795	-0.0401587	0.813081		CBS domain containing membrane protein, putative, expressed
LOC_Os04g31610	0.290679	0.265914	0.461086	0.550575	0.533177	0.485354	0.132703	0.0475808	0.320812	1.64679	up	0.01055	0.0324602	1.02212	0.624662		OsFBO3 - F-box and other domain containing protein, expressed
LOC_Os04g31910	20.1038	13.4246	16.0514	29.6564	16.7857	18.8785	11.8201	11.9114	12.9556	0.832271	up	5e-05	0.000314891	0.434485	0.397786		expressed protein
LOC_Os04g32010	0.350698	0.148451	0.299453	0.456107	0.752465	1.08393	0.154318	0.123027	0.207298	2.24193	up	0.0003	0.00158274	0.720552	1.52138		thiamine pyrophosphate enzyme, C-terminal TPP binding domain containing protein, expressed
LOC_Os04g32110	4.22952	4.46246	4.36527	6.41465	6.61985	6.02351	3.07913	2.67443	3.51176	1.04048	up	5e-05	0.000314891	0.494937	0.545547		ACT domain containing protein, expressed
LOC_Os04g32480	0.611685	0.695181	0.392121	1.47752	0.721497	1.31536	0.29719	0.266023	0.683923	1.49465	up	0.0079	0.0255744	0.446056	1.04859		zinc-finger protein, putative, expressed
LOC_Os04g32590	3.45856	2.67754	2.64151	3.54903	4.59626	5.0587	1.80943	2.13139	3.20534	0.885733	up	0.00095	0.00430163	0.296659	0.589074		transcription factor, putative, expressed
LOC_Os04g32800	4.75937	4.217	5.01419	7.44761	7.89407	10.754	0.967175	1.73228	1.16145	2.7568	up	5e-05	0.000314891	1.85745	0.899359		basic proline-rich protein, putative, expressed
LOC_Os04g33110	582.804	247.189	482.893	772.758	362.126	290.118	159.054	140.651	233.341	1.41863	up	5e-05	0.000314891	1.30041	0.118223		expressed protein
LOC_Os04g33240	7.10192	5.55254	7.09969	10.9449	9.21992	9.40655	4.71356	4.41447	6.27037	0.941421	up	5e-05	0.000314891	0.359375	0.582046		sex determination protein tasselseed-2, putative, expressed
LOC_Os04g33310	39.0715	20.3315	32.6049	35.5164	23.7782	24.067	15.3994	15.1006	15.3929	0.861111	up	5e-05	0.000314891	1.00349	-0.142376		expressed protein
LOC_Os04g33630	11.4363	8.67242	11.3053	14.0898	11.2144	15.9205	7.38757	7.39002	7.42827	0.892571	up	0.0001	0.000594427	0.500471	0.3921		2Fe-2S iron-sulfur cluster binding domain containing protein, expressed
LOC_Os04g33760	1.5269	1.91852	1.46737	2.13137	1.11598	1.21935	0.825375	0.49311	1.10844	0.880081	up	0.0078	0.0253043	1.01742	-0.137335		DUF584 domain containing protein, putative, expressed
LOC_Os04g33830	5645.11	5774.32	5781.24	7633.04	6933.57	6602.48	3870.03	3855.09	3850.6	0.870858	up	5e-05	0.000314891	0.571363	0.299495		membrane protein, putative, expressed
LOC_Os04g33900	3.13654	3.84533	3.86434	8.98281	7.96096	5.48759	3.89405	4.58885	4.0013	0.845413	up	0.002	0.00811436	-0.202914	1.04833		ctr copper transporter family protein, putative, expressed
LOC_Os04g33990	1.4639	1.15998	1.63163	5.37183	5.75849	4.42886	2.58472	1.39626	2.76216	1.20627	up	5e-05	0.000314891	-0.66409	1.87036		harpin-induced protein 1 domain containing protein, expressed
LOC_Os04g35070	8.51021	5.37726	9.0763	13.6106	10.682	9.65931	4.99989	4.39526	4.31521	1.30823	up	5e-05	0.000314891	0.744093	0.564133		expressed protein
LOC_Os04g35090	81.3982	82.9098	82.3627	165.756	142.154	155.627	91.9493	92.4788	84.2801	0.786645	up	5e-05	0.000314891	-0.123454	0.910099		40S ribosomal protein S10, putative, expressed
LOC_Os04g35200	21.2798	10.3301	17.029	43.7602	19.8038	17.485	8.02665	11.924	9.61709	1.45477	up	0.01295	0.0384331	0.718085	0.736685		expressed protein
LOC_Os04g36600	3.81082	1.88653	2.81365	5.89231	6.25074	3.55091	2.92905	1.6128	2.52739	1.15058	up	0.00015	0.000856668	0.267774	0.882808		DUF538 domain containing protein, putative, expressed
LOC_Os04g36790	7.17475	4.78227	5.80859	8.59697	8.27641	8.15588	4.48829	4.46811	4.50743	0.894527	up	5e-05	0.000314891	0.399998	0.494529		transcription factor like protein, putative, expressed
LOC_Os04g37520	2.32746	2.40148	1.67225	2.47769	2.36852	2.822	0.872127	0.92982	0.936209	1.48568	up	5e-05	0.000314891	1.22514	0.260548		extracellular ligand-gated ion channel, putative, expressed
LOC_Os04g37530	0.481672	0.484131	0.288026	0.778417	0.676015	0.923307	0.277777	0.497854	0.159873	1.34577	up	0.00825	0.0265068	0.422523	0.923251		expressed protein
LOC_Os04g38042	0.384512	0.538207	0.3439	0.410766	0.636769	0.559834	0.220393	0.270583	0.180327	1.25967	up	0.0011	0.00488095	0.915947	0.343719		retrotransposon protein, putative, unclassified, expressed
LOC_Os04g38320	2.23759	1.13667	2.98435	3.92108	2.33173	3.47986	0.757584	0.729915	0.90508	2.02427	up	0.00015	0.000856668	1.41015	0.614123		expressed protein
LOC_Os04g38410	2287.38	2234.99	2356.89	2250.58	2220.46	2066.02	797.925	758.51	853.071	1.43991	up	5e-05	0.000314891	1.51352	-0.0736116	chlorophyll synthesis	chlorophyll A-B binding protein, putative, expressed
LOC_Os04g38420	8.06607	7.4599	7.85643	7.87761	6.43555	7.61324	4.64749	3.42593	4.15437	0.842504	up	0.0001	0.000594427	0.935258	-0.0927534		oxidoreductase, short chain dehydrogenase/reductase familydomain containing protein, expressed
LOC_Os04g38940	27.7436	29.1063	33.1289	48.8372	45.7078	39.286	21.4017	17.9333	22.0532	1.12438	up	5e-05	0.000314891	0.551624	0.572756		integral membrane protein, putative, expressed
LOC_Os04g39290	70.4288	12.758	28.3526	44.5702	20.7197	13.0928	8.33855	7.52436	10.0818	1.59509	up	5e-05	0.000314891	2.10404	-0.508948		heavy metal transport/detoxification protein, putative, expressed
LOC_Os04g39930	4.78131	5.20728	4.59788	4.64248	5.24379	5.30596	2.20781	2.47546	1.88017	1.21081	up	5e-05	0.000314891	1.15211	0.0587035		receptor-like protein kinase, putative
LOC_Os04g39980	8.54652	6.31277	9.66427	12.4542	7.5139	7.1243	4.84353	4.16923	5.72513	0.878358	up	5e-05	0.000314891	0.734639	0.14372		gibberellin 20 oxidase 2, putative, expressed
LOC_Os04g40180	13.5436	13.4061	12.0187	20.6881	21.2785	20.9918	11.2549	10.2296	10.5118	0.976492	up	5e-05	0.000314891	0.284397	0.692095		expressed protein
LOC_Os04g40410	3.3282	3.46965	2.15616	4.15128	2.75633	2.29627	1.91279	0.825758	1.82087	1.01339	up	0.00565	0.0193691	0.973684	0.0397081		high affinity nitrate transporter, putative, expressed
LOC_Os04g40630	35.1754	22.9227	30.1893	26.4146	19.676	16.1922	7.40431	5.57871	6.59856	1.66934	up	5e-05	0.000314891	2.17271	-0.503373		BTBZ4 - Bric-a-Brac, Tramtrack, Broad Complex BTB domain with TAZ zinc finger and Calmodulin-binding domains, expressed
LOC_Os04g41860	0.955601	0.870084	0.816649	1.96914	1.285	1.4637	0.528925	0.947225	1.06518	0.892545	up	0.01705	0.0481053	0.0562274	0.836318		expressed protein
LOC_Os04g42020	428.702	228.642	315.676	492.914	396.677	347.284	155.466	140.671	210.445	1.28783	up	5e-05	0.000314891	0.941674	0.346158		CCT/B-box zinc finger protein, putative, expressed
LOC_Os04g42200	0.454666	0.275621	0.194306	0.731869	1.34045	1.38476	0.147228	0.61503	0.33882	1.65064	up	0.00705	0.0232681	-0.252026	1.90266		expressed protein
LOC_Os04g43670	1.83506	1.45988	1.11101	2.65953	3.5173	2.21967	1.73361	0.79807	1.36785	1.10649	up	0.00115	0.00507198	0.176154	0.930336		expressed protein
LOC_Os04g43710	1.58767	0.99933	0.60806	0.679123	1.15482	1.40237	0.351693	0.504135	0.242877	1.55854	up	0.00245	0.00963666	1.54004	0.0185042		CAMK_CAMK_like.3 - CAMK includes calcium/calmodulin depedent protein kinases, expressed
LOC_Os04g43829	15.9049	16.116	12.8227	7.21638	14.4413	12.2157	2.95764	3.24875	7.05644	1.35276	up	0.0039	0.0142176	1.75751	-0.404749
LOC_Os04g43990	18.8217	15.344	17.3033	34.0569	21.8715	21.083	10.1528	12.7199	9.97066	1.22947	up	5e-05	0.000314891	0.648103	0.581367		DUF584 domain containing protein, putative, expressed
LOC_Os04g44200	8.6123	6.97237	5.70144	5.27684	6.94203	9.64777	5.18035	2.12898	3.20484	1.0564	up	0.00205	0.00828411	1.01758	0.0388196		oxygen-evolving enhancer protein 3, chloroplast precursor,putative
LOC_Os04g44230	0.665227	0.644621	0.635005	1.2583	1.04979	0.955543	0.37481	0.224001	0.345195	1.78961	up	0.0003	0.00158274	1.04279	0.746818		cytokinin dehydrogenase precursor, putative
LOC_Os04g44400	6.21318	4.26533	4.18088	8.9729	7.92591	7.45352	4.41556	2.78495	5.36686	0.954377	up	5e-05	0.000314891	0.222142	0.732235		OsClp7 - Putative Clp protease homologue, expressed
LOC_Os04g44500	6.25526	6.89843	4.32951	8.69354	8.89044	10.5094	4.19166	4.25954	4.52255	1.11464	up	5e-05	0.000314891	0.430375	0.684263		GEM, putative, expressed
LOC_Os04g44510	3.47323	3.34301	4.64805	6.29194	7.16509	6.31791	2.8323	2.95281	2.55407	1.2457	up	5e-05	0.000314891	0.45917	0.786526		GEM, putative, expressed
LOC_Os04g44650	9.4211	9.75655	8.96639	13.8392	12.3116	11.0362	6.82684	6.83249	7.7874	0.794041	up	0.0003	0.00158274	0.392072	0.401969		ferredoxin-thioredoxin reductase, variable chain, putative, expressed
LOC_Os04g45270	0.754949	0.667679	0.667656	0.633142	0.564048	0.456149	0.239922	0.184442	0.147991	1.5304	up	0.0023	0.00913558	1.86872	-0.338316		aspartyl protease family protein, putative, expressed
LOC_Os04g45520	1.03092	1.09722	0.636147	1.31351	1.94785	2.1413	0.847038	0.725801	0.762965	1.20975	up	0.00095	0.00430163	0.242989	0.966763		integral membrane protein, putative, expressed
LOC_Os04g45690	0.660556	0.464069	0.781347	1.54804	1.07055	1.13735	0.488879	0.759301	0.618997	1.00832	up	0.0084	0.026901	0.0296688	0.978648		B-box zinc finger family protein, putative, expressed
LOC_Os04g45730	0.608323	0.41763	0.454606	0.82652	0.664992	1.08947	0.412551	0.174048	0.586702	1.13735	up	0.00535	0.0185113	0.33557	0.80178		protein kinase domain containing protein, expressed
LOC_Os04g45980	8.41017	1.17112	3.17843	7.8393	2.11876	1.17181	1.18586	0.419608	1.22766	1.97397	up	0.0165	0.0468364	2.17113	-0.197158		glycine-rich cell wall protein, putative
LOC_Os04g46160	1.68188	2.7099	2.05547	2.2626	3.15903	2.88465	1.425	1.55622	0.682783	1.18078	up	0.00395	0.0143702	0.815265	0.365519		expressed protein
LOC_Os04g46220	2.59666	2.21393	2.53365	3.43334	3.17953	3.60959	1.68565	1.57082	1.69278	1.04646	up	5e-05	0.000314891	0.569404	0.477057		ethylene-responsive transcription factor, putative, expressed
LOC_Os04g46350	4.13861	4.25876	4.41037	3.66649	4.48224	4.04059	2.38319	1.34064	2.5823	0.95079	up	0.0001	0.000594427	1.02219	-0.0713984		homeobox associated leucine zipper, putative, expressed
LOC_Os04g46990	7.94401	8.22865	9.10988	14.0594	14.348	15.6707	4.23618	3.79784	4.39747	1.82606	up	5e-05	0.000314891	1.02414	0.80192		cis-zeatin O-glucosyltransferase, putative, expressed
LOC_Os04g47140	5.64924	2.60288	4.64704	8.88756	6.28743	5.20329	3.43575	2.87586	3.51845	1.05176	up	0.0001	0.000594427	0.392006	0.659755		expressed protein
LOC_Os04g48020	18.5385	6.04691	9.20494	15.3249	6.98499	6.91312	2.67128	2.68021	3.70975	1.68932	up	5e-05	0.000314891	1.89883	-0.209509		3-hexulose-6-phosphate isomerase, putative, expressed
LOC_Os04g48160	41.3866	37.0502	41.5178	44.4882	38.9646	38.6811	21.3196	22.5741	21.9546	0.891246	up	5e-05	0.000314891	0.86527	0.0259762		IQ calmodulin-binding motif family protein, putative, expressed
LOC_Os04g48484	16.8228	12.6477	14.4685	25.722	20.1794	18.499	9.5185	8.30206	12.5885	1.08256	up	5e-05	0.000314891	0.530998	0.551567		expressed protein
LOC_Os04g49000	4.81042	3.84819	3.04769	5.31006	5.12938	5.36366	2.67281	2.61235	3.47594	0.851023	up	0.00025	0.00134791	0.418102	0.432922		zinc finger, C3HC4 type domain containing protein, expressed
LOC_Os04g49160	0.479321	0.486198	0.409499	2.38646	1.74673	1.30671	0.444507	0.796522	1.00359	1.27711	up	0.00055	0.00268966	-0.70702	1.98413		zinc finger, C3HC4 type domain containing protein, expressed
LOC_Os04g49210	5.46458	4.56821	4.93945	4.45498	3.75673	3.89236	2.34028	1.64235	2.60074	0.878596	up	0.00015	0.000856668	1.18539	-0.306798		naringenin,2-oxoglutarate 3-dioxygenase, putative, expressed
LOC_Os04g49370	2.95009	4.04586	3.01627	6.9125	6.73683	5.42015	1.54458	1.99962	2.12376	1.75036	up	5e-05	0.000314891	0.820861	0.929503		expressed protein
LOC_Os04g49550	4.27931	4.80512	5.77638	9.44871	8.30334	8.22816	2.79667	3.29206	3.65543	1.4148	up	5e-05	0.000314891	0.608903	0.8059		RING-H2 finger protein ATL2A, putative, expressed
LOC_Os04g49590	1.33697	0.910621	0.790462	1.09933	0.638859	0.654068	0.28405	0.391827	0.415074	1.13279	up	0.0036	0.0132957	1.47756	-0.344773		regulatory protein, putative, expressed
LOC_Os04g50990	16.5233	17.1553	17.6749	33.3993	29.8586	26.5869	16.9611	17.8383	17.7718	0.773162	up	5e-05	0.000314891	-0.0338098	0.806972		L11 domain containing ribosomal protein, putative, expressed
LOC_Os04g51160	2.25107	3.01982	3.15037	7.28378	6.21732	4.28404	2.79248	2.36499	3.497	1.03916	up	5e-05	0.000314891	-0.0394083	1.07856		transposon protein, putative, unclassified, expressed
LOC_Os04g51450	3.81422	2.71861	4.04646	4.17936	3.7008	3.70981	1.7184	2.16118	2.12588	0.948527	up	0.0001	0.000594427	0.816894	0.131632		glycosyl hydrolases family 16, putative, expressed
LOC_Os04g51660	0.227272	0.277391	0.258807	0.39379	0.662489	0.803977	0.169233	0.476827	0.0834982	1.35041	up	0.00895	0.0283391	0.0655497	1.28486		transferase family protein, putative, expressed
LOC_Os04g51880	9.4375	8.66701	8.4186	13.5164	12.6555	13.6437	6.71718	8.01607	7.93555	0.812628	up	5e-05	0.000314891	0.226542	0.586086		GHMP kinases ATP-binding protein, putative, expressed
LOC_Os04g52130	21.5997	17.0806	16.0868	16.9626	16.7824	16.5083	10.0204	10.1068	9.21296	0.77634	up	5e-05	0.000314891	0.900431	-0.124091		coproporphyrinogen III oxidase, chloroplast precursor, putative, expressed
LOC_Os04g52164	3.99674	4.43684	5.49583	9.48576	6.90297	6.964	2.97871	2.4386	3.24304	1.43109	up	5e-05	0.000314891	0.685636	0.745458		transferase family protein, putative, expressed
LOC_Os04g52180	125.15	70.0854	122.066	124.595	81.8535	73.6795	14.5873	17.4712	26.475	2.25875	up	5e-05	0.000314891	2.43852	-0.179768		expressed protein
LOC_Os04g52540	6.09854	5.85424	6.2311	10.5796	10.3283	10.6406	5.4609	4.29081	5.07528	1.08935	up	5e-05	0.000314891	0.294435	0.794914		retrotransposon protein, putative, unclassified, expressed
LOC_Os04g52550	0.40447	0.38601	0.385129	0.653356	0.702741	0.671846	0.423333	0.318013	0.272096	1.00075	up	0.0012	0.00525835	0.214144	0.786608		PAZ domain-containing protein, putative, expressed
LOC_Os04g52670	3.77424	1.86963	3.2253	7.94991	4.6717	3.33447	2.47801	2.83121	2.50755	1.02946	up	5e-05	0.000314891	0.182226	0.847234		OsSAUR21 - Auxin-responsive SAUR gene family member, expressed
LOC_Os04g53350	3.46307	3.83086	2.88542	4.04238	4.33216	4.57886	2.2357	1.78016	2.21645	1.05549	up	5e-05	0.000314891	0.707805	0.347686		expressed protein
LOC_Os04g53580	1.82468	3.46488	1.91432	2.09138	1.76437	3.48557	0.861829	1.25328	1.20848	1.1433	up	0.00215	0.00862974	1.11603	0.0272651		P21-Rho-binding domain containing protein, putative, expressed
LOC_Os04g53680	60.3545	33.8522	53.5996	73.5759	50.3731	42.3503	23.8437	16.4788	29.2202	1.25781	up	5e-05	0.000314891	1.08774	0.170074		cyclin, putative, expressed
LOC_Os04g53920	4.48047	3.94802	2.67436	3.63064	5.36009	2.5188	2.16086	2.30513	1.74589	0.889727	up	0.0018	0.00742594	0.837828	0.0518987		leucoanthocyanidin reductase, putative
LOC_Os04g54240	1.04325	1.03143	0.729843	2.8712	3.37467	4.10456	0.680674	0.664186	0.747428	2.30654	up	5e-05	0.000314891	0.422669	1.88387		wound induced protein, putative, expressed
LOC_Os04g54300	11.4289	10.5283	10.506	14.7298	20.3696	19.5471	4.68797	3.51542	3.88036	2.17706	up	5e-05	0.000314891	1.42574	0.751323		wound induced protein, putative, expressed
LOC_Os04g54310	1.61465	4.61409	5.90513	5.1747	2.47663	5.17479	1.17312	0.8725	1.17997	1.99145	up	0.00025	0.00134791	1.9114	0.0800455		conserved hypothetical protein
LOC_Os04g55240	0.463321	0.329081	0.659693	2.35349	1.20538	0.987917	0.363318	0.591894	0.513239	1.63055	up	0.0004	0.00203664	-0.0161587	1.64671		VQ domain containing protein, putative, expressed
LOC_Os04g55270	4.66218	4.32719	3.82099	5.90859	5.71295	6.1448	3.86129	3.19158	2.3765	0.913912	up	0.0098	0.0305472	0.442077	0.471835		hypothetical protein
LOC_Os04g55520	25.158	21.1729	26.6579	40.0551	38.6037	36.9021	15.8797	14.7283	18.841	1.22464	up	5e-05	0.000314891	0.561735	0.662906		AP2 domain containing protein, expressed
LOC_Os04g55930	29.6675	20.9446	26.3026	54.4644	38.2707	33.5342	19.6288	21.9759	24.0705	0.943085	up	5e-05	0.000314891	0.227912	0.715173		expressed protein
LOC_Os04g56800	44.3042	15.0058	24.0926	39.196	23.0728	26.5465	17.0235	12.1071	17.1043	0.941827	up	5e-05	0.000314891	0.851112	0.0907149		peptidyl-prolyl cis-trans isomerase, putative, expressed
LOC_Os04g57340	31.8396	25.5988	32.6634	47.3093	40.4002	35.7496	24.4007	15.6071	23.2923	0.963752	up	5e-05	0.000314891	0.509347	0.454405		AP2 domain containing protein, expressed
LOC_Os04g57720	16.2425	15.6393	17.0784	14.1358	13.8374	13.9337	7.5168	7.48342	7.32543	0.908482	up	5e-05	0.000314891	1.13291	-0.224423		OsRR6 type-A response regulator, expressed
LOC_Os04g57760	7.87098	4.93271	7.41788	16.3517	9.54164	8.02631	4.87684	5.05992	4.57416	1.22498	up	5e-05	0.000314891	0.478756	0.746227		expressed protein
LOC_Os04g57970	1.10675	0.584005	0.836254	1.9362	1.64018	1.31214	0.32661	0.536714	0.28199	2.09365	up	5e-05	0.000314891	1.14169	0.951961		expressed protein
LOC_Os04g58090	1.94201	1.10661	1.55566	3.19583	3.27725	1.36296	1.52392	0.979976	1.21422	1.07555	up	0.0006	0.00290015	0.308407	0.767147		harpin-induced protein 1 domain containing protein, expressed
LOC_Os04g58190	1.35611	0.904718	0.966468	4.57737	1.9529	2.56603	1.0881	0.92003	1.76484	1.26958	up	0.00025	0.00134791	-0.225374	1.49495		dof zinc finger domain containing protein, putative, expressed
LOC_Os04g58200	23.2725	23.7628	24.0977	41.7681	35.2538	38.0889	11.024	8.56482	9.64589	1.97727	up	5e-05	0.000314891	1.28283	0.694434	chlorophyll synthesis	protochlorophyllide reductase A, chloroplast precursor, putative, expressed
LOC_Os04g58280	7.45542	8.60492	8.37884	17.8079	19.7781	17.2525	7.39414	6.97551	7.14057	1.35017	up	5e-05	0.000314891	0.184173	1.16599		stem-specific protein TSJT1, putative, expressed
LOC_Os04g58860	0.377114	0.766583	0.572634	1.30982	1.85877	1.20226	0.749977	0.720269	0.27751	1.32241	up	0.00075	0.00351634	-0.0261754	1.34859		harpin-induced protein 1 domain containing protein, expressed
LOC_Os04g59520	13.0034	13.0535	13.2125	11.1115	11.5688	12.3432	6.00686	6.2249	5.76634	0.960474	up	5e-05	0.000314891	1.12556	-0.16509		anthranilate phosphoribosyltransferase, putative, expressed
LOC_Os04g16722	2.59389	6.27978	0.367185	3.53511	5.91395	10.6318	0.379089	0.414136	2.29199	2.70238	up	5e-05	0.000314891	1.58266	1.11972		uncharacterized protein ycf68, putative, expressed
LOC_Os04g24165	42.1736	17.4089	34.0949	44.7698	24.0062	21.6304	8.12695	9.42415	10.4978	1.68848	up	5e-05	0.000314891	1.73976	-0.0512783		retrotransposon protein, putative, unclassified, expressed
LOC_Os04g58055	21.5531	13.1621	18.9996	27.0635	18.5446	23.3217	10.2596	10.8671	10.1336	1.1408	up	5e-05	0.000314891	0.78099	0.359807		expressed protein
LOC_Os05g01140	1.85401	1.67028	2.14677	3.19578	3.10841	3.02816	0.240083	0.287053	0.103657	3.887	up	5e-05	0.000314891	3.16838	0.718621		methyltransferase, putative, expressed
LOC_Os05g01810	0.261978	0.159712	0.522136	0.828026	0.866968	0.974981	0.195508	0.1502	0.144682	2.44482	up	0.0009	0.00410986	0.944592	1.50023		xylem cysteine proteinase 2 precursor, putative, expressed
LOC_Os05g01950	96.5843	111.155	101.121	241.061	234.196	234.616	101.734	89.1452	101.437	1.28003	up	5e-05	0.000314891	0.0794276	1.20061		expressed protein
LOC_Os05g02070	62.1454	69.2024	58.7347	159.702	147.421	147.366	85.618	90.6368	87.4296	0.785432	up	5e-05	0.000314891	-0.472187	1.25762		expressed protein
LOC_Os05g02520	22.8259	25.293	25.5875	52.1917	48.0319	48.6014	26.0761	27.3642	26.7313	0.892454	up	5e-05	0.000314891	-0.121301	1.01375		cupin domain containing protein, expressed
LOC_Os05g03030	11.1706	7.60967	10.1809	21.9755	19.6037	18.4047	11.4651	8.97189	13.7128	0.812698	up	5e-05	0.000314891	-0.237758	1.05046		50S ribosomal protein L10, chloroplast precursor, putative, expressed
LOC_Os05g03590	8.07622	5.1751	6.0385	5.626	3.78034	3.71428	2.15512	1.67522	3.50978	0.83796	up	0.0019	0.0077727	1.39396	-0.556003		expressed protein
LOC_Os05g03640	11.1753	9.82269	11.2212	17.6625	18.5532	19.0151	10.823	11.2388	10.1179	0.779323	up	5e-05	0.000314891	0.00176956	0.777554		flavonol synthase/flavanone 3-hydroxylase, putative, expressed
LOC_Os05g03860	82.8359	86.2613	88.7987	203.672	198.148	192.712	116.04	115.525	113.02	0.786897	up	5e-05	0.000314891	-0.41807	1.20497		CPuORF3 - conserved peptide uORF-containing transcript, expressed
LOC_Os05g04170	6.98089	6.92054	7.25234	5.12831	5.07525	5.85433	3.23051	3.12203	2.81393	0.808845	up	5e-05	0.000314891	1.20648	-0.397632		AMP-binding enzyme, putative, expressed
LOC_Os05g04830	61.8791	64.688	65.7494	85.069	82.1465	78.1552	40.2623	39.8345	43.1691	0.99319	up	5e-05	0.000314891	0.64171	0.35148		expressed protein
LOC_Os05g05670	0.400893	0.869685	0.55652	0.476905	0.879641	0.534005	0.257072	0.172766	0.221929	1.53638	up	0.0095	0.0297807	1.48712	0.0492528		1-aminocyclopropane-1-carboxylate oxidase, putative, expressed
LOC_Os05g06290	13.5583	9.97175	11.3828	20.0109	13.8206	11.4705	7.85502	6.93632	8.22445	0.976953	up	5e-05	0.000314891	0.601133	0.375819		expressed protein
LOC_Os05g06340	7.10441	5.18818	5.62064	6.56526	6.91916	5.58666	1.68765	1.2691	4.28918	1.39614	up	0.0001	0.000594427	1.30578	0.0903611		GATA zinc finger domain containing protein
LOC_Os05g06770	78.3437	76.5679	78.0815	191.836	195.188	190.481	104.376	102.74	105.212	0.886768	up	5e-05	0.000314891	-0.422777	1.30955		40S ribosomal protein S27a, putative, expressed
LOC_Os05g06920	224.085	185.202	213.51	349.661	309.986	302.702	141.506	138.914	140.437	1.19323	up	5e-05	0.000314891	0.565433	0.627799		relA-SpoT like protein RSH4, putative, expressed
LOC_Os05g07060	1.04038	1.2832	0.993557	1.23086	0.718553	1.17828	0.354703	0.353	0.27215	1.67446	up	0.00325	0.0121978	1.7593	-0.0848366		fasciclin domain containing protein, expressed
LOC_Os05g07890	2.31994	0.858527	1.62335	5.80299	1.88217	3.0918	0.759983	0.741251	0.953589	2.13426	up	5e-05	0.000314891	0.967961	1.1663		embryo-specific 3, putative, expressed
LOC_Os05g08420	35.8456	15.8682	19.4242	43.2364	30.9045	29.1963	11.5342	13.9017	8.5898	1.60266	up	5e-05	0.000314891	1.064	0.538667		expressed protein
LOC_Os05g08480	94.9689	40.1946	68.6815	96.2147	63.5124	51.6294	38.6022	36.2715	40.8499	0.868996	up	5e-05	0.000314891	0.816791	0.0522054		cytokinin-O-glucosyltransferase 1, putative, expressed
LOC_Os05g08750	1.7507	1.22627	1.61237	3.43204	2.5989	2.43791	0.962713	0.470834	0.869068	1.87889	up	5e-05	0.000314891	0.995016	0.883877		UDP-glucoronosyl and UDP-glucosyl transferase domain containing protein, expressed
LOC_Os05g09020	16.2508	12.4017	19.4797	35.5915	23.7994	25.9553	16.4407	17.7096	15.0546	0.794525	up	5e-05	0.000314891	-0.0317986	0.826324	WRKY	OsWRKY67 - Superfamily of TFs having WRKY and zinc fingerdomains, expressed
LOC_Os05g09580	62.9881	45.9827	52.6256	247.559	159.806	226.382	82.1638	52.3231	77.6901	1.57864	up	5e-05	0.000314891	-0.392874	1.97151		hypothetical protein
LOC_Os05g10310	0.461301	0.0790141	0.132904	1.20477	0.498508	0.573736	0.222503	0.265757	0.0640219	2.04366	up	0.0029	0.0110883	0.285671	1.75799		acid phosphatase, putative, expressed
LOC_Os05g10670	16.4024	13.6802	15.678	18.8078	18.2388	18.1392	8.01561	7.82937	7.71029	1.22825	up	5e-05	0.000314891	0.958054	0.270192		zinc finger CCCH type family protein, putative, expressed
LOC_Os05g10690	15.39	16.5969	16.5682	16.4184	15.2924	14.3273	8.0827	7.8463	8.87814	0.892075	up	5e-05	0.000314891	0.968867	-0.0767924		Myb transcription factor, putative, expressed
LOC_Os05g10930	156.677	69.1573	113.694	144.798	87.9756	76.4299	36.9587	37.381	42.5544	1.40335	up	5e-05	0.000314891	1.53833	-0.134973		OsGrx_C15 - glutaredoxin subgroup III, expressed
LOC_Os05g11010	2.55848	2.42999	1.74856	2.97233	3.53409	2.01826	0.853471	0.588261	1.24687	1.66479	up	5e-05	0.000314891	1.32526	0.339532		harpin-induced protein 1 domain containing protein, expressed
LOC_Os05g11720	5.34688	4.21555	4.34638	7.16037	4.14957	5.67631	2.90854	2.1431	3.64145	0.966425	up	0.0002	0.00110653	0.678057	0.288368		zinc finger, C3HC4 type domain containing protein, expressed
LOC_Os05g11810	2.46223	2.73445	2.9767	3.46935	3.90359	3.1013	1.48146	1.36833	1.60263	1.23419	up	5e-05	0.000314891	0.876344	0.357842		gibberellin 2-beta-dioxygenase 1, putative, expressed
LOC_Os05g12040	1.97041	1.57471	1.83577	2.87465	1.54462	1.78571	0.776825	0.409696	0.43402	1.93695	up	5e-05	0.000314891	1.73137	0.205583		cytochrome P450 51, putative, expressed
LOC_Os05g12400	2.6977	2.46459	2.38834	3.40553	3.9593	2.87373	1.60343	1.85946	1.51997	1.03897	up	0.00025	0.00134791	0.599624	0.439343		BURP domain containing protein, expressed
LOC_Os05g12481	1.88253	3.50102	3.57773	8.4231	7.71365	8.06107	2.39744	2.69476	2.48178	1.67575	up	5e-05	0.000314891	0.242654	1.4331		expressed protein
LOC_Os05g14180	92.5065	74.5426	85.9358	116.019	94.3709	95.136	54.527	57.1353	57.3399	0.854252	up	5e-05	0.000314891	0.582009	0.272243		OsIAA17 - Auxin-responsive Aux/IAA gene family member, expressed
LOC_Os05g14240	14.4961	12.9412	12.8631	16.1481	16.6598	15.4172	9.62222	10.2458	8.08213	0.786925	up	5e-05	0.000314891	0.527935	0.25899		aquaporin protein, putative, expressed
LOC_Os05g14310	4.44641	1.1893	2.50612	3.56572	0.840598	1.09571	0.793134	0.236416	0.91231	1.50252	up	0.004	0.0145224	2.06791	-0.565389		expressed protein
LOC_Os05g15520	10.9322	9.64723	14.2855	13.9329	11.9182	10.3585	5.77915	5.80045	4.64292	1.15837	up	5e-05	0.000314891	1.10378	0.0545912		DNA-binding protein-related, putative, expressed
LOC_Os05g15630	0.609378	0.395014	0.669816	1.26945	1.03011	1.78483	0.622895	0.101333	0.586333	1.63993	up	0.00575	0.0196502	0.353294	1.28664		membrane associated DUF588 domain containing protein, putative, expressed
LOC_Os05g19150	3.01901	2.66364	3.05998	4.72649	4.73208	4.47289	1.67412	1.52948	2.66377	1.24756	up	5e-05	0.000314891	0.575354	0.672208		hydrolase, alpha/beta fold family domain containing protein, expressed
LOC_Os05g22614	416.814	434.941	424.971	448.618	439.895	447.678	253.813	246.358	243.697	0.845008	up	5e-05	0.000314891	0.779331	0.0656775		PTAC16, putative, expressed
LOC_Os05g23700	13.1581	11.2191	14.298	21.8139	15.3816	14.252	8.81297	10.4064	10.5903	0.787319	up	5e-05	0.000314891	0.375629	0.41169		DNA-binding storekeeper protein-related, putative, expressed
LOC_Os05g23850	15.8094	12.1284	12.6988	15.1476	12.6618	13.8518	7.72862	6.82506	9.15936	0.813023	up	5e-05	0.000314891	0.777102	0.0359211		expressed protein
LOC_Os05g25370	31.6444	32.5628	32.5014	31.6497	32.4232	33.9535	18.943	19.0009	17.7016	0.816903	up	5e-05	0.000314891	0.797376	0.0195272		TKL_IRAK_CrRLK1L-1.2 - The CrRLK1L-1 subfamily has homology to the CrRLK1L homolog, expressed
LOC_Os05g25770	104.883	97.0859	104.397	119.587	97.4917	95.4753	38.8594	41.0216	42.3443	1.35456	up	5e-05	0.000314891	1.32571	0.0288487	WRKY	OsWRKY45 - Superfamily of TFs having WRKY and zinc fingerdomains, expressed
LOC_Os05g27780	15.0408	14.946	16.2515	51.9918	50.4654	47.5329	6.92769	6.34054	5.65498	2.98664	up	5e-05	0.000314891	1.28893	1.69771		expressed protein
LOC_Os05g28740	11.4306	9.91201	14.1474	43.9069	40.3542	43.3293	6.26586	5.85483	10.3349	2.50637	up	5e-05	0.000314891	0.660335	1.84604		universal stress protein domain containing protein, putative, expressed
LOC_Os05g28750	2734.27	2151.64	2652.97	4818.82	3523.18	5200.13	2271.43	2469.21	2585.15	0.8864	up	0.0003	0.00158274	0.0413684	0.845031		60S ribosomal protein L29-2, putative
LOC_Os05g28840	2.84893	2.87379	3.41838	6.44182	4.98107	4.0839	2.38066	2.44696	3.36873	0.919848	up	0.00035	0.00181151	0.157388	0.762459		expressed protein
LOC_Os05g30030	11.8525	5.2148	6.84929	15.1216	6.35543	4.87224	3.49978	2.50311	4.58887	1.31482	up	5e-05	0.000314891	1.17507	0.139754		expressed protein
LOC_Os05g30420	9.44557	4.45964	8.07256	10.0553	5.68698	5.94502	1.65275	1.56196	2.85282	1.83767	up	5e-05	0.000314891	1.85686	-0.0191977		expressed protein
LOC_Os05g30490	1.57525	2.37514	1.79626	4.53952	2.24898	2.85054	0.894302	0.984105	1.42425	1.54526	up	0.00045	0.00225795	0.799095	0.746169		harpin-induced protein 1 domain containing protein
LOC_Os05g30500	12.06	12.8158	11.421	10.542	13.4964	10.2617	1.56368	1.8645	1.46142	2.81043	up	5e-05	0.000314891	2.89206	-0.081632		expressed protein
LOC_Os05g31750	4.65436	5.98248	5.10636	5.99896	5.45557	4.38243	1.37924	1.809	1.27986	1.82556	up	5e-05	0.000314891	1.81699	0.00856642		annexin, putative, expressed
LOC_Os05g31760	8.11039	7.98307	8.25422	9.73319	7.81645	6.72892	2.78983	3.13036	3.28981	1.39841	up	0.00015	0.000856668	1.40251	-0.00410134		annexin, putative, expressed
LOC_Os05g31785	2.28098	3.23811	2.00659	4.12608	2.76181	2.58849	2.20841	1.16327	1.8687	0.854663	up	0.00345	0.0128327	0.522149	0.332514		expressed protein
LOC_Os05g32270	3.55993	3.80514	3.48037	5.39126	3.73205	5.93734	2.31459	2.92381	1.97007	1.06302	up	5e-05	0.000314891	0.589324	0.473695		AP2 domain containing protein, expressed
[truncated: 812 more rows]
