# Supplementary material for: Over-Expression of HDA710 Delays Leaf Senescence in Rice (Oryza sativa L.)
Source: Front Bioeng Biotechnol. 2020 May 19;8:471. doi: 10.3389/fbioe.2020.00471 (PMC7248171; doi:10.3389/fbioe.2020.00471)
Supplement: Supplementary file 4 [file Table_4.XLSX]

## Sheet: Sheet1
Table S6. Top 300 co-expressed genes of HDA710
RAP gene ID	MSU gene ID	Alias	Description	Mutual Rank	Weighted PCC	Expression in Nipponbare versus 9311	Expression in 35S::HDA710-sense versus 35S::HDA710-antisense
Os02g0215200	LOC_Os02g12380	OsHDAC2, HDA710	Similar to Histone deacetylase (Fragment).	1	1	up-regulated	up-regulated
Os05g0244700	LOC_Os05g15530	OsAT-IV	Aminotransferase, class IV family protein.	2	0.660083	up-regulated	-
Os06g0326900	LOC_Os06g22100		Protein of unknown function DUF296 domain containing protein.	3	0.609931	-	-
Os02g0214900	LOC_Os02g12350	OsHDAC3, HDA703	Similar to Histone deacetylase.	3.464	0.598247	up-regulated	-
Os02g0600400	LOC_Os02g38840		Similar to Glucose-6-phosphate dehydrogenase.	3.873	0.603286	-	-
Os03g0776000	LOC_Os03g56460	PGI1	Glucose-6-phosphate isomerase, cytosolic A (EC 5.3.1.9) (GPI-A) (Phosphoglucose isomerase A) (PGI-A) (Phosphohexose isomerase A) (PHI- A).	6	0.539919	-	-
Os03g0432100	LOC_Os03g31750		Similar to Orthophosphate dikinase precursor (EC 2.7.9.1).	7.211	0.608581	-	-
Os07g0521300	LOC_Os07g33710		Conserved hypothetical protein.	7.348	0.565499	-	down-regulated
Os07g0493800	LOC_Os07g31190	OsWAK71	Protein kinase-like domain containing protein.	8.944	0.541924	up-regulated	-
Os03g0324900	LOC_Os03g20870		Zinc finger, RING-type domain containing protein.	10.583	0.576964	-	-
Os04g0655400	LOC_Os04g56120	OsRLCK169	Conserved hypothetical protein.	13.266	0.568944	up-regulated	-
Os05g0429000	LOC_Os05g35440	OsSHM5	Similar to Hydroxymethyltransferase.	14.387	0.489224	down-regulated	-
Os01g0264500	LOC_Os01g15979		Conserved hypothetical protein.	14.697	0.525445	-	-
Os01g0110400	LOC_Os01g02020		Similar to Acetyl-CoA C-acetyltransferase.	18.439	0.536063	-	-
Os05g0424700	LOC_Os05g35050	OsCOPT5	Similar to Copper transporter 1.	18.762	0.553844	-	-
Os11g0520500	LOC_Os11g31950		Conserved hypothetical protein.	18.974	0.553262	-	-
Os07g0584200	LOC_Os07g39530		NPH3 domain containing protein.	21.213	0.527114	-	-
Os10g0451900	LOC_Os10g31440		Conserved hypothetical protein.	22.361	0.561388	-	-
Os11g0155600	LOC_Os11g05700	OsMRP16	Similar to Multidrug-resistance associated protein 3.	22.738	0.504933	-	down-regulated
Os12g0242100	LOC_Os12g13890		Similar to Glycine-rich cell wall structural protein 1 precursor.	24	0.519172	-	up-regulated
Os02g0802500	LOC_Os02g55890		Similar to H(+)-translocating (Pyrophosphate-ENERGIZED) inorganic pyrophosphatase beta-1 polypeptide (EC 3.6.1.1) (Fragment).	25.923	0.528961	-	up-regulated
Os06g0206200	LOC_Os06g10440		Conserved hypothetical protein.	26.325	0.518383	-	-
Os03g0153900	LOC_Os03g05900		Aromatic-ring hydroxylase family protein.	26.382	0.497818	up-regulated	down-regulated
Os05g0524400	LOC_Os05g44922	OsPFK05	Phosphofructokinase family protein.	29.155	0.503045	-	-
Os04g0339400	LOC_Os04g27060	OsAKR	Aldo/keto reductase family protein.	30.594	0.527095	-	-
Os01g0647100	LOC_Os01g45910	OsNTT1	ADP/ATP carrier protein family protein.	33.764	0.494184	-	-
Os08g0518900	LOC_Os08g40690	C10122	Chitinase (EC 3.2.1.14).	34.871	0.51577	-	-
Os10g0530000	NA		Similar to Glutathione S-transferase GST 40 (EC 2.5.1.18).	34.957	0.551585	-	-
Os10g0204400	LOC_Os10g13700	PEPCK	Similar to Phosphoenolpyruvate carboxykinase (Fragment).	35	0.517363	up-regulated	-
Os12g0506500	LOC_Os12g32190		Galactokinase/homoserine kinase family protein.	37.55	0.545252	-	up-regulated
Os12g0197100	LOC_Os12g09540	OsPRAGL	Phosphoribosylglycinamide synthetase domain containing protein.	37.789	0.517604	-	-
Os05g0469600	LOC_Os05g39310	PDC1	Similar to Pyruvate decarboxylase (Fragment).	37.947	0.509789	-	-
Os07g0669700	LOC_Os07g47350		Potassium transporter 7 (OsHAK7).	38.158	0.52542	-	-
Os01g0187200	NA		Non-protein coding transcript, unclassifiable transcript.	38.987	0.537323	-	-
Os12g0130500	LOC_Os12g03670			39.421	0.53469	-	-
Os01g0128000	LOC_Os01g03720		Myb, DNA-binding domain containing protein.	40.423	0.481625	-	-
Os10g0407200	LOC_Os10g26700		Protein of unknown function DUF962 family protein.	40.89	0.533269	-	-
Os02g0601300	LOC_Os02g38920	OsGapC1	Similar to Glyceraldehyde-3-phosphate dehydrogenase, cytosolic 3 (EC 1.2.1.12).	40.988	0.504204	-	-
Os08g0475300	NA		Esterase/lipase/thioesterase domain containing protein.	41.893	0.513865	-	-
Os02g0512000	LOC_Os02g30810	OsSAUR10	Auxin responsive SAUR protein family protein.	42.143	0.516201	-	-
Os10g0210500	LOC_Os10g14920	OsUMAMIT15	Protein of unknown function DUF6, transmembrane domain containing protein.	43.635	0.466091	down-regulated	down-regulated
Os01g0905800	LOC_Os01g67860	ALDC1	Aldolase C-1.	43.875	0.499881	up-regulated	up-regulated
Os10g0345100	LOC_Os10g20470		Multi antimicrobial extrusion protein MatE family protein.	44.989	0.510306	-	down-regulated
Os03g0134500	LOC_Os03g04190			45.277	0.512965	-	-
Os09g0471000	LOC_Os09g29480		Protein of unknown function DUF1637 family protein.	48.497	0.547228	-	-
Os02g0131200	LOC_Os02g03850		Similar to RNA-binding region RNP-1 (RNA recognition motif).	51.807	0.464786	-	-
Os06g0273700	LOC_Os06g16250	OsTBL56	Protein of unknown function DUF231, plant domain containing protein.	53.981	0.477856	-	up-regulated
Os03g0785500	LOC_Os03g57170		Protein of unknown function DUF284, transmembrane eukaryotic family protein.	55.749	0.487016	-	-
Os03g0702000	LOC_Os03g49524		UDP-glucuronosyl/UDP-glucosyltransferase family protein.	57.053	0.522011	up-regulated	-
Os10g0543500	LOC_Os10g39710	OsSTRL19	Strictosidine synthase family protein.	57.236	0.493082	-	-
Os06g0692100	LOC_Os06g47700		Protein kinase-like domain containing protein.	58.737	0.523699	-	-
Os11g0701800	LOC_Os11g47580	RIXI	Chitinase (EC 3.2.1.14) III C10701-rice (EC 3.2.1.14) (Class III chitinase homologue (OsChib3H-a)H-).	58.992	0.525243	up-regulated	-
Os01g0504500	LOC_Os01g31980		Multi antimicrobial extrusion protein MatE family protein.	61.482	0.489129	-	down-regulated
Os06g0495100	LOC_Os06g29950		Multi antimicrobial extrusion protein MatE family protein.	62.873	0.490351	-	-
Os03g0233900	LOC_Os03g13140	HB1	Non-symbiotic hemoglobin 1 (rHb1) (ORYsa GLB1a).	63.875	0.483785	up-regulated	-
Os04g0590200	LOC_Os04g50030		Protein of unknown function DUF296 domain containing protein.	63.875	0.541293	-	-
Os04g0435100	LOC_Os04g35540	OsBAT7	Amino acid/polyamine transporter I family protein.	63.984	0.480604	down-regulated	-
Os10g0529400	LOC_Os10g38590	OsGSTU9	Similar to Tau class GST protein 4.	67.082	0.516542	-	down-regulated
Os05g0360400	LOC_Os05g29710		Zinc finger, RING-type domain containing protein.	67.194	0.461804	down-regulated	-
Os01g0750100	LOC_Os01g54600	OsWRKY13	Similar to WRKY transcription factor-like (WRKY transcription factor 13) (WRKY13).	69.354	0.491214	-	-
Os06g0158000	LOC_Os06g06350		Similar to Acyl-CoA synthetase (EC 6.2.1.3).	70.725	0.48311	-	-
Os01g0795700	LOC_Os01g58320		Conserved hypothetical protein.	72.829	0.458048	up-regulated	-
Os04g0373400	LOC_Os04g30490		Multi antimicrobial extrusion protein MatE family protein.	73.865	0.480746	up-regulated	-
Os06g0695700	LOC_Os06g48050		Calmodulin-binding, plant family protein.	74.229	0.455606	-	-
Os11g0210500	LOC_Os11g10510	ADH2	Alcohol dehydrogenase 2.	80.424	0.490978	-	-
Os09g0572900	LOC_Os09g39960		Similar to Dynamin-related protein 1E (Dynamin-like protein E) (Dynamin-like protein 4) (Dynamin-like protein DLP2).	80.821	0.529786	-	-
Os05g0399300	LOC_Os05g33130		Similar to Seed chitinase-c.	80.944	0.502724	-	-
Os06g0707300	LOC_Os06g49340	OsFbox326	Protein of unknown function DUF295 family protein.	83.006	0.500547	-	-
Os03g0325600	LOC_Os03g20910	OsWOX6	Homeodomain-like containing protein.	84	0.512956	up-regulated	-
Os01g0124100	LOC_Os01g03330	RBBI3-2	Proteinase inhibitor I12, Bowman-Birk family protein.	88.318	0.429054	-	-
Os07g0561800	LOC_Os07g37454		Conserved hypothetical protein.	92.109	0.419619	down-regulated	-
Os02g0713700	LOC_Os02g48320		Protein of unknown function DUF296 domain containing protein.	92.671	0.486054	-	-
Os04g0597800	LOC_Os04g50950	OsPTR6	TGF-beta receptor, type I/II extracellular region family protein.	93.488	0.508404	-	-
Os03g0723700	LOC_Os03g51390		Conserved hypothetical protein.	96.514	0.45851	-	-
Os03g0700200	LOC_Os03g49310	OsTHI39	Conserved hypothetical protein.	100.489	0.500014	down-regulated	-
Os05g0426300	LOC_Os05g35190	OsTBL27	Protein of unknown function DUF231, plant domain containing protein.	100.995	0.474324	-	-
Os11g0689100	LOC_Os11g46210	PIK	Disease resistance protein family protein.	100.995	0.513596	up-regulated	-
Os04g0479300	LOC_Os04g40320		Conserved hypothetical protein.	105.494	0.411477	-	-
Os06g0162500	LOC_Os06g06720		Similar to Naringenin 3-dioxygenase like protein.	106.715	0.422054	-	-
Os03g0655600	LOC_Os03g45300		Herpesvirus glycoprotein H family protein.	107.471	0.469898	-	-
Os06g0103300	LOC_Os06g01360		Similar to Homogentisate 1,2-dioxygenase (EC 1.13.11.5) (Homogentisicase) (Homogentisate oxygenase) (Homogentisic acid oxidase).	108.49	0.472623	-	-
Os08g0116400	LOC_Os08g02330		RNA-binding region RNP-1 (RNA recognition motif) domain containing protein.	109.362	0.473235	-	-
Os05g0119000	LOC_Os05g02750	STAR2	Conserved hypothetical protein 245 family protein.	109.955	0.451839	-	-
Os12g0545900	LOC_Os12g36030	PMS3	Conserved hypothetical protein.	110.377	0.460862	up-regulated	-
Os08g0159700	LOC_Os08g06320		Protein of unknown function DUF296 domain containing protein.	114.551	0.483646	-	-
Os08g0374000	LOC_Os08g28670		Bet v I allergen family protein.	115.931	0.469258	up-regulated	-
Os08g0519300	LOC_Os08g40740		Glycoside hydrolase, family 18 protein.	118.933	0.468147	-	-
Os04g0493300	LOC_Os04g41580		Conserved hypothetical protein.	119.143	0.450066	down-regulated	-
Os09g0478100	LOC_Os09g30120	OsCslE1	Cellulose synthase family protein.	119.197	0.420745	-	-
Os12g0432600	LOC_Os12g24490		Zinc finger, RING-type domain containing protein.	119.411	0.477409	-	-
Os01g0130000	LOC_Os01g03914	OsMTP9	Cation efflux protein family protein.	123.085	0.486812	-	-
Os09g0311600	LOC_Os09g14100		Similar to NBS-LRR type resistance protein (Fragment).	124.056	0.498809	up-regulated	-
Os01g0949900	LOC_Os01g72150	OsGSTU37	Glutathione S-transferase, N-terminal domain containing protein.	126.143	0.436141	-	-
Os07g0688200	LOC_Os07g48870	R2R3-MYB	Similar to Typical P-type R2R3 Myb protein (Fragment).	127.381	0.427664	-	-
Os04g0504500	LOC_Os04g42570	OsPLT4	Pathogenesis-related transcriptional factor and ERF domain containing protein.	127.381	0.493798	-	-
Os08g0428100	LOC_Os08g33140	OsFbox445	Cyclin-like F-box domain containing protein.	128.791	0.449289	-	-
Os03g0182800	LOC_Os03g08460	OsEBP-89	Similar to Ethylene responsive element binding factor3 (OsERF3).	129.294	0.488021	-	-
Os03g0655100	LOC_Os03g45250		Protein of unknown function DUF1637 family protein.	133.604	0.453491	-	down-regulated
Os05g0194900	LOC_Os05g10650	OsPFK04	Similar to Pyrophosphate-fructose-6-phosphate 1-phosphotransferase-like protein (Pyrophosphate-dependent phosphofructo-1-kinase-like protein).	133.701	0.439447	-	-
Os05g0339200	LOC_Os05g27340		Conserved hypothetical protein.	133.821	0.465401	-	-
Os01g0968400	LOC_Os01g73730		Root cap family protein.	136.635	0.504086	up-regulated	-
Os01g0191700	LOC_Os01g09570	OsPFK01	Similar to Pyrophosphate-fructose-6-phosphate 1-phosphotransferase-like protein (Pyrophosphate-dependent phosphofructo-1-kinase-like protein).	137.084	0.415892	-	-
Os02g0215500	LOC_Os02g12400		Protein kinase-like domain containing protein.	137.39	0.434648	up-regulated	down-regulated
Os11g0492800	LOC_Os11g30030		Conserved hypothetical protein.	137.565	0.483009	-	-
Os02g0180800	NA		Non-protein coding transcript, putative npRNA.	138.477	0.456181	-	-
Os04g0304400	LOC_Os04g23910	OsMADS25	Similar to MADS-box protein AGL16-II.	139.259	0.51037	-	-
Os05g0372300	LOC_Os05g30890		Cytochrome P450 family protein.	141.753	0.443351	-	-
Os07g0123900	LOC_Os07g03180		Conserved hypothetical protein.	142.376	0.480999	-	-
Os03g0234000	LOC_Os03g13150	HB3	Non-symbiotic hemoglobin 3 (rHb3) (ORYsa GLB1c).	142.681	0.44888	-	-
Os10g0109600	LOC_Os10g02070	POXA	Peroxidase (EC 1.11.1.7).	143.771	0.485353	-	-
Os10g0130200	LOC_Os10g04020	OsFbox520	Cyclin-like F-box domain containing protein.	146.877	0.502824	-	-
Os03g0226200	LOC_Os03g12510	HB2	Non-symbiotic hemoglobin 2 (rHb2) (ORYsa GLB1b).	149.626	0.468008	down-regulated	-
Os03g0341000	LOC_Os03g22170	OsERF066	Similar to AP2 domain containing protein RAP2.2 (Fragment).	153.088	0.481985	-	-
Os01g0130100	NA		Non-protein coding transcript, unclassifiable transcript.	153.362	0.449896	-	-
Os05g0164800	LOC_Os05g07210	OsZIP6	Similar to Zinc transporter 6, chloroplast precursor (ZRT/IRT-like protein 6).	157.27	0.450257	-	-
Os06g0634000	LOC_Os06g42754		Conserved hypothetical protein.	160.1	0.477576	-	-
Os06g0146700	NA		Non-protein coding transcript, uncharacterized transcript.	160.608	0.367354	-	-
Os10g0171500	LOC_Os10g09110		Cytochrome P450 family protein.	162.53	0.462116	up-regulated	-
Os10g0528100	LOC_Os10g38470	OsGSTU24	Similar to Glutathione S-transferase GST 42 (EC 2.5.1.18) (Fragment).	163.365	0.491666	up-regulated	-
Os06g0530400	LOC_Os06g33940	OsNAC7	OsNAC7 protein.	166.102	0.493342	-	-
Os01g0176000	LOC_Os01g08090	OsUGT98B1	UDP-glucuronosyl/UDP-glucosyltransferase family protein.	166.169	0.49447	-	-
Os10g0527800	LOC_Os10g38360	OsGSTU12	Similar to Tau class GST protein 3.	169.809	0.483816	up-regulated	up-regulated
Os01g0899800	LOC_Os01g67410		Pathogenesis-related transcriptional factor and ERF domain containing protein.	171.464	0.465462	-	-
Os05g0286100	LOC_Os05g20930		Similar to Zinc-finger protein KNUCKLES.	171.473	0.475969	-	-
Os02g0191700	LOC_Os02g09840		Calcium-binding EF-hand domain containing protein.	172.392	0.428562	-	-
Os05g0565900	LOC_Os05g49100	OsWRKY49	Similar to WRKY transcription factor 49.	174.84	0.486052	-	-
Os02g0210700	LOC_Os02g11930		Protein kinase-like domain containing protein.	176.661	0.474831	up-regulated	-
Os03g0144300	LOC_Os03g05060		Similar to Xyloglucan galactosyltransferase KATAMARI 1 (EC 2.4.1.-) (MURUS3 protein).	176.862	0.490145	-	-
Os01g0660400	NA		Non-protein coding transcript, putative npRNA.	177.55	0.488556	-	-
Os06g0311000	LOC_Os06g20570		Conserved hypothetical protein.	178.603	0.478064	-	-
Os08g0178400	LOC_Os08g08084		Non-protein coding transcript, unclassifiable transcript.	179.933	0.440254	-	-
Os07g0256700	LOC_Os07g15320		Protein of unknown function DUF231, plant domain containing protein.	180.513	0.477816	-	-
Os02g0808800	LOC_Os02g56460	OsCCR1	Similar to Cinnamoyl-CoA reductase (EC 1.2.1.44).	181.041	0.434823	up-regulated	-
Os01g0923900	LOC_Os01g69940	OsFbox053	Cyclin-like F-box domain containing protein.	181.56	0.442072	-	-
Os11g0245100	LOC_Os11g14040	OsGSTZ4	Glutathione S-transferase, N-terminal domain containing protein.	182.014	0.406035	-	-
Os03g0157900	LOC_Os03g06200		Conserved hypothetical protein.	182.932	0.36953	-	-
Os05g0196100	LOC_Os05g10730	OsMRP14	Similar to Multidrug-resistance associated protein 3.	182.997	0.410662	-	-
Os08g0163500	LOC_Os08g06640		Protein of unknown function DUF1005 family protein.	183.725	0.440172	-	-
Os01g0804900	LOC_Os01g59050		Similar to Cytochrome P450.	185.499	0.397702	-	-
Os08g0253800	LOC_Os08g15420	OsCslC3	Glycosyl transferase, family 2 domain containing protein.	186.395	0.469325	-	-
Os06g0220300	LOC_Os06g11700		Similar to Phi-1 protein.	187.638	0.47101	up-regulated	-
Os08g0492400	LOC_Os08g38440		C2 calcium/lipid-binding region, CaLB domain containing protein.	189.045	0.415176	-	-
Os02g0587000	LOC_Os02g37490		Similar to Glycine rich protein (Fragment).	191.489	0.473737	-	-
Os06g0555500	LOC_Os06g36170		Initiator tRNA phosphoribosyl transferase family protein.	191.554	0.453008	-	-
Os01g0945100	LOC_Os01g71700	OsBAT2	Amino acid/polyamine transporter I family protein.	191.958	0.44396	-	-
Os05g0170200	LOC_Os05g07810		Conserved hypothetical protein.	193.763	0.393929	-	-
Os03g0743200	LOC_Os03g53170		Hypothetical protein.	194.422	0.420169	up-regulated	-
Os11g0587600	LOC_Os11g37700	OsPDR3	Similar to PDR11 ABC transporter.	195.507	0.45804	-	-
Os09g0460000	LOC_Os09g28590	OsDjC68	Heat shock protein DnaJ, N-terminal domain containing protein.	196.774	0.395425	-	-
Os12g0639200	LOC_Os12g44190		Similar to ATPase 3.	199.412	0.450291	up-regulated	-
Os03g0236200	LOC_Os03g13300	OsGAD3	Similar to Glutamate decarboxylase isozyme 3 (EC 4.1.1.15).	201.596	0.381808	-	-
Os02g0283800	LOC_Os02g18320	OsSERK4	Similar to SERK1 (Fragment).	202.109	0.438856	up-regulated	-
Os05g0542600	LOC_Os05g46490		Mov34/MPN/PAD-1 family protein.	202.485	0.45056	-	-
Os02g0302700	LOC_Os02g19970	OsNAAT2	Similar to Nicotianamine aminotransferase A.	204.397	0.403882	-	-
Os02g0120100	LOC_Os02g02780		Amino acid-binding ACT domain containing protein.	204.475	0.4381	-	-
Os01g0595400	LOC_Os01g41220		Protein of unknown function DUF538 family protein.	204.587	0.470344	-	-
Os08g0345700	LOC_Os08g25720	OsPFPA3	Similar to Fructose-6-phosphate 1-phosphotransferase (Fragment).	205.158	0.410638	-	-
Os01g0775300	LOC_Os01g56800	OsM1	TRAF-like domain containing protein.	206.165	0.446104	-	-
Os09g0466800	LOC_Os09g29160		Conserved hypothetical protein.	208.567	0.475487	-	-
Os11g0270000	LOC_Os11g16970		Conserved hypothetical protein.	210.599	0.460637	up-regulated	-
Os01g0256500	LOC_Os01g15270		Similar to Ramy1.	210.832	0.430133	up-regulated	up-regulated
Os10g0458900	LOC_Os10g32080		Exostosin-like family protein.	210.903	0.451037	-	-
Os01g0706900	LOC_Os01g51060		Similar to Auxin amidohydrolase.	211.457	0.423323	-	-
Os06g0304300	NA		Conserved hypothetical protein.	211.837	0.463091	-	-
Os11g0255500	LOC_Os11g14910		Similar to Allyl alcohol dehydrogenase; NADP-dependent oxidoreductase-like protein.	211.858	0.476702	up-regulated	-
Os11g0702100	LOC_Os11g47600		Similar to Class III chitinase homologue (OsChib3H-h) (Fragment).	211.962	0.451802	-	-
Os12g0152900	LOC_Os12g05680	OsbZIP83	Basic-leucine zipper (bZIP) transcription factor domain containing protein.	213.307	0.393433	-	-
Os05g0143800	LOC_Os05g05180	OsGH3-6	GH3 auxin-responsive promoter family protein.	213.897	0.452691	-	-
Os08g0480400	LOC_Os08g37470		Protein of unknown function DUF1637 family protein.	218.458	0.444111	-	-
Os10g0139700	LOC_Os10g05020		Cytochrome P450 family protein.	218.495	0.463248	up-regulated	-
Os01g0831900	LOC_Os01g61550	OsAMT2;3	Similar to Ammonium transporter.	219.406	0.478679	-	-
Os03g0277600	LOC_Os03g16950	OsDUF26	Similar to (clone wusl1032) mRNA sequence.	220.261	0.418472	up-regulated	-
Os07g0563800	LOC_Os07g37650		Arf GTPase activating protein family protein.	222.09	0.466359	-	-
Os11g0156600	LOC_Os11g05800		TB2/DP1 and HVA22 related protein family protein.	222.729	0.48806	-	-
Os11g0701400	LOC_Os11g47550	C10150	Chitinase (EC 3.2.1.14) III C10150-rice (EC 3.2.1.14).	222.935	0.456143	up-regulated	-
Os07g0687700	LOC_Os07g48820	OsbZIP63	Similar to Transcription factor HBP-1b(C38) (Fragment).	224.7	0.442986	-	-
Os10g0113000	LOC_Os10g02380		Similar to Chalcone reductase homologue (Fragment).	225.779	0.411793	up-regulated	up-regulated
Os02g0822900	LOC_Os02g57700	OsRLCK91	Conserved hypothetical protein.	226.502	0.413501	-	-
Os04g0489600	LOC_Os04g41229	OsbHLH111	Basic helix-loop-helix dimerisation region bHLH domain containing protein.	226.954	0.450675	-	-
Os10g0576600	LOC_Os10g42610		Tetratricopeptide region domain containing protein.	227.671	0.415717	-	-
Os10g0451700	LOC_Os10g31420		Similar to Glycine-rich cell wall structural protein 2 precursor.	228.823	0.499032	-	-
Os11g0701000	LOC_Os11g47510		Class III chitinase homologue (OsChib3H-c).	229.456	0.438221	-	-
Os06g0141600	LOC_Os06g04940	OsENOD93	Early nodulin 93 ENOD93 protein family protein.	230.043	0.444528	-	-
Os03g0318600	LOC_Os03g20310	OsbZIP28	Similar to Transcription factor HBP-1b(C38) (Fragment).	230.846	0.4555	-	-
Os10g0453000	LOC_Os10g31540		Eggshell protein family protein.	230.959	0.45519	-	-
Os01g0736100	LOC_Os01g53430	UGT706C1	UDP-glucuronosyl/UDP-glucosyltransferase family protein.	231	0.387191	-	-
Os03g0794300	LOC_Os03g58020		GCN5-related N-acetyltransferase domain containing protein.	231.214	0.439369	-	-
Os02g0609200	LOC_Os02g39620		Similar to ATOZI1 protein (Stress-induced protein OZI1) (AT0ZI1 protein).	231.227	0.468454	down-regulated	-
Os03g0144500	LOC_Os03g05070		Similar to Xyloglucan galactosyltransferase KATAMARI 1 (EC 2.4.1.-) (MURUS3 protein).	233.165	0.439285	-	-
Os07g0597100	LOC_Os07g40620		Conserved hypothetical protein.	233.998	0.436149	-	-
Os10g0452100	LOC_Os10g31460		Similar to Cytokinesis protein sepA (FH1/2 protein) (Forced expression inhibition of growth A).	237.571	0.481816	up-regulated	-
Os03g0429000	LOC_Os03g31510		Proteinase inhibitor I25, cystatin domain containing protein.	238.382	0.39839	-	-
Os08g0286500	LOC_Os08g18974	OsEnS-119	Non-protein coding transcript, unclassifiable transcript.	240.878	0.458891	-	-
Os05g0405500	LOC_Os05g33590		Cytochrome P450 family protein.	241.039	0.448535	up-regulated	-
Os03g0149000	LOC_Os03g05500	OsCrll1	Similar to LOB domain protein 31.	241.373	0.422815	-	-
Os08g0111200	LOC_Os08g01940		Protein of unknown function DUF608 domain containing protein.	242.475	0.433576	-	-
Os09g0568700	LOC_Os09g39530	OsGLP9-3	Germin family protein.	245.049	0.343119	up-regulated	-
Os11g0536800	LOC_Os11g33090		Amidase family protein.	246.933	0.441524	-	-
Os06g0272800	LOC_Os06g16160	OsTBL61	Protein of unknown function DUF231, plant domain containing protein.	247.75	0.480354	-	-
Os03g0269300	LOC_Os03g16260		Acid phosphatase/vanadium-dependent haloperoxidase family protein.	248.495	0.43113	-	-
Os10g0547500	LOC_Os10g39980	LSI3	Citrate transporter family protein.	250.998	0.399963	-	-
Os08g0155900	LOC_Os08g05960	OsDR10	Conserved hypothetical protein.	251.034	0.450685	-	-
Os02g0833300	LOC_Os02g58640		Tumour susceptibility gene 101 family protein.	252.111	0.423965	-	-
Os01g0609900	LOC_Os01g42410	OsPDR8	Similar to PDR-like ABC transporter (PDR4 ABC transporter).	256.256	0.409248	-	-
Os10g0161400	LOC_Os10g07400		Disease resistance protein family protein.	256.696	0.393273	-	-
Os06g0283300	LOC_Os06g17285		Similar to Protein-serine/threonine kinase.	257.371	0.413716	-	-
Os05g0258400	LOC_Os05g16930		Protein kinase-like domain containing protein.	258.008	0.473029	-	-
Os07g0503900	LOC_Os07g32060	UGT	UDP-glucuronosyl/UDP-glucosyltransferase family protein.	259.821	0.444999	-	-
Os01g0796400	LOC_Os01g58380		3-hydroxyacyl-CoA dehydrogenase family protein.	260.768	0.442554	-	-
Os08g0287200	NA			261.258	0.4557	-	-
Os10g0452500	LOC_Os10g31500		Similar to Glycine-rich protein precursor.	262.069	0.441948	-	-
Os10g0442900	LOC_Os10g30610	OsABCG25	Similar to ABC transporter-like protein.	263.926	0.43974	-	-
Os10g0478000	LOC_Os10g33780	OsG1L5	Protein of unknown function DUF640 domain containing protein.	266.274	0.412987	-	-
Os07g0141100	LOC_Os07g04810		Protein kinase-like domain containing protein.	266.571	0.414334	-	-
Os12g0637800	LOC_Os12g44070		Nodulin-like domain containing protein.	267.556	0.40964	-	-
Os02g0528900	LOC_Os02g32690	OsABCG41	Similar to PDR9 ABC transporter.	267.656	0.380788	up-regulated	down-regulated
Os09g0471200	LOC_Os09g29510		EGF-like calcium-binding domain containing protein.	267.666	0.450826	-	-
Os01g0959200	LOC_Os01g72910	OsASR6	Similar to Anth (Pollen-specific desiccation-associated LLA23 protein).	268.931	0.455423	-	up-regulated
Os10g0452900	NA		Eggshell protein family protein.	271.374	0.441778	-	-
Os02g0745300	NA		Similar to NAC-domain protein 485.	271.75	0.406075	-	-
Os10g0116800	LOC_Os10g02750	OsPAP3b	Similar to Purple acid phosphatase.	272.029	0.445318	-	-
Os11g0183900	LOC_Os11g08100	OsAsp2	Similar to Aspartic proteinase Asp1 precursor (EC 3.4.23.-) (OsAsp1) (Nucellin- like protein).	273.993	0.424523	up-regulated	-
Os05g0257100	LOC_Os05g16824		Leucine-rich repeat, plant specific containing protein.	277.435	0.411511	-	down-regulated
Os05g0318100	LOC_Os05g25390		Protein kinase-like domain containing protein.	278.406	0.436514	-	-
Os11g0184900	LOC_Os11g08210	OsNAC5	Similar to NAC-domain protein 5-7.	280.014	0.381146	-	-
Os03g0189400	LOC_Os03g08999		Similar to Alcohol dehydrogenase ADH.	281.546	0.459352	-	-
Os05g0162000	LOC_Os05g06970	prx72	Similar to Peroxidase (Fragment).	283.792	0.445033	-	-
Os02g0820500	LOC_Os02g57490	OsDH1	Similar to LOB domain protein 17.	284.45	0.441421	-	-
Os01g0749000	LOC_Os01g54520	OsSTA32	Protein of unknown function DUF1264 family protein.	284.788	0.455325	-	-
Os08g0288400	LOC_Os08g19160		Nonaspanin (TM9SF) family protein.	285.061	0.449357	-	-
Os04g0399300	LOC_Os04g32740		Similar to Nudix hydrolase 13, mitochondrial precursor (EC 3.6.1.-) (AtNUDT13).	285.916	0.408529	-	-
Os02g0240100	LOC_Os02g14430	prx30	Similar to Peroxidase 2 (Fragment).	287.706	0.396703	up-regulated	-
Os02g0318400	LOC_Os02g21330		Conserved hypothetical protein.	288.496	0.405841	-	-
Os01g0139600	LOC_Os01g04660		Similar to Lipid phosphate phosphatase 2 (EC 3.1.3.-) (AtLPP2) (Phosphatidic acid phosphatase 2) (AtPAP2) (Prenyl diphosphate phosphatase).	289.79	0.442587	up-regulated	-
Os09g0129500	LOC_Os09g04310		Conserved hypothetical protein.	291.993	0.456253	up-regulated	-
Os02g0463700	NA		Similar to Helicase-like protein [Oryza sativa (japonica cultivar-group)].	292.957	0.444164	-	-
Os06g0690200	LOC_Os06g47530	OsRLCK215	Protein kinase domain containing protein.	293.275	0.41937	up-regulated	-
Os03g0277700	LOC_Os03g16960		Protein of unknown function DUF26 domain containing protein.	294.601	0.415504	-	-
Os05g0531400	LOC_Os05g45480		Conserved hypothetical protein.	296.01	0.438044	up-regulated	-
Os09g0447500	LOC_Os09g27510		Cytochrome P450 family protein.	296.257	0.451449	-	-
Os09g0454900	LOC_Os09g28180		Curculin-like (mannose-binding) lectin domain containing protein.	298.22	0.433703	up-regulated	-
Os05g0147700	LOC_Os05g05500	OsFbox247	Cyclin-like F-box domain containing protein.	299.815	0.431318	-	-
Os06g0624900	LOC_Os06g41930		Conserved hypothetical protein.	300.102	0.469152	-	-
Os05g0473000	LOC_Os05g39580	OsPYL/RCAR6	Streptomyces cyclase/dehydrase family protein.	303.944	0.390529	-	-
Os11g0591800	LOC_Os11g37940	OsPR4d	Barwin-related endoglucanase domain containing protein.	304.072	0.478586	up-regulated	-
Os03g0182900	NA		Non-protein coding transcript, putative npRNA.	305.002	0.395533	-	-
Os09g0322500	LOC_Os09g15370		Conserved hypothetical protein.	309.031	0.444272	-	-
Os10g0529500	LOC_Os10g38600	OsGSTU30	Similar to Glutathione-S-transferase 2.	309.247	0.452032	-	-
Os03g0324300	LOC_Os03g20790	OsEIL1	Similar to EIL3.	309.354	0.424798	-	-
Os03g0804900	LOC_Os03g59030		UDP-glucuronosyl/UDP-glucosyltransferase family protein.	310.632	0.385135	-	-
Os08g0562300	LOC_Os08g44830		Zinc finger, C2H2-type domain containing protein.	311.138	0.4464	-	-
Os12g0277900	LOC_Os12g17950			311.326	0.464053	up-regulated	-
Os11g0225100	LOC_Os11g11790		NB-ARC domain containing protein.	312.8	0.43447	down-regulated	-
Os01g0670600	LOC_Os01g48040		Curculin-like (mannose-binding) lectin domain containing protein.	313.126	0.461992	-	-
Os09g0322400	LOC_Os09g15365		Hypothetical protein.	313.152	0.439921	-	-
Os10g0452300	LOC_Os10g31460		Eggshell protein family protein.	316.994	0.47304	up-regulated	-
Os04g0359700	LOC_Os04g29030		Alcohol dehydrogenase superfamily, zinc-containing protein.	317.745	0.451593	-	-
Os02g0183000	LOC_Os02g09070		Protein of unknown function DUF597 family protein.	317.774	0.429942	-	-
Os01g0176100	LOC_Os01g08100		UDP-glucuronosyl/UDP-glucosyltransferase family protein.	319.862	0.407476	-	-
Os06g0623600	LOC_Os06g41840		Similar to Cinnamoyl-CoA reductase (EC 1.2.1.44).	322.777	0.415161	-	-
Os09g0467500	NA		Protein of unknown function DUF6, transmembrane domain containing protein.	322.878	0.424299	-	-
Os01g0794800	LOC_Os01g58240		Similar to Subtilase.	324.375	0.434638	up-regulated	-
Os04g0619000	LOC_Os04g52810	ONAC083	Similar to NAM (No apical meristem) protein-like.	325.621	0.420356	up-regulated	-
Os07g0142700	LOC_Os07g04970		Transferase family protein.	326.435	0.43533	up-regulated	-
Os06g0279900	LOC_Os06g16790		Disease resistance protein family protein.	327.073	0.449531	up-regulated	-
Os01g0247700	LOC_Os01g14520	SLAC	C4-dicarboxylate transporter/malic acid transport protein family protein.	327.454	0.441483	-	-
Os06g0611300	LOC_Os06g40870		Conserved hypothetical protein.	329.986	0.415691	-	-
Os12g0616500	LOC_Os12g42200		Sodium/hydrogen exchanger family protein.	331.083	0.425938	-	-
Os05g0346800	LOC_Os05g27980		Similar to LOB domain protein 3.	331.497	0.409449	-	-
Os05g0554000	LOC_Os05g48040	OsMATE2	Conserved hypothetical protein.	331.798	0.393054	down-regulated	down-regulated
Os04g0538300	LOC_Os04g45510		Conserved hypothetical protein.	332.328	0.397609	-	-
Os08g0484500	LOC_Os08g37790		Similar to Phospho-2-dehydro-3-deoxyheptonate aldolase 1, chloroplast precursor (EC 2.5.1.54) (Phospho-2-keto-3-deoxyheptonate aldolase 1) (DAHP synthetase 1) (3-deoxy-D-arabino-heptulosonate 7-phosphate synthase 1).	332.618	0.441813	-	-
Os07g0601100	LOC_Os07g40986	DHFR	Similar to NADPH HC toxin reductase (Fragment).	333.216	0.439423	up-regulated	-
Os06g0657500	LOC_Os06g44750	OsPLT2	Similar to ANT (Ovule development protein aintegumenta).	333.742	0.425355	-	-
Os01g0237000	LOC_Os01g13560		Protein of unknown function DUF588 family protein.	336.079	0.447837	-	-
Os05g0314700	LOC_Os05g25040		Conserved hypothetical protein.	337.022	0.43165	-	-
Os02g0614300	LOC_Os02g40070	OsPLT3	Similar to ANT-like protein.	337.39	0.423977	-	-
Os09g0572700	LOC_Os09g39940	OsUCL33	Cupredoxin domain containing protein.	344.125	0.452606	up-regulated	-
Os02g0252200	LOC_Os02g15340	ONAC013	Similar to GRAB2 protein.	344.987	0.428766	-	-
Os06g0590700	LOC_Os06g39070		UDP-glucuronosyl/UDP-glucosyltransferase family protein.	345.369	0.414891	-	-
Os03g0150800	LOC_Os03g05640	OsPT2	Similar to High affinity phosphate transporter 2 (Phosphate transporter).	345.479	0.440675	up-regulated	-
Os10g0442300	NA		UDP-glucuronosyl/UDP-glucosyltransferase family protein.	345.491	0.413851	-	-
Os01g0138800	LOC_Os01g04620		Peptidase C26 domain containing protein.	346.497	0.371175	up-regulated	-
Os07g0442900	LOC_Os07g26110		Protein of unknown function DUF588 family protein.	346.631	0.415502	-	-
Os04g0209200	LOC_Os04g13210	OsMRP9	Similar to Glutathione-conjugate transporter AtMRP4.	347.171	0.376351	-	-
Os08g0111300	LOC_Os08g01950		Transferase family protein.	347.954	0.408959	-	-
Os03g0305100	LOC_Os03g19250		Similar to AMP-binding protein.	348.336	0.408847	-	up-regulated
Os07g0531200	LOC_Os07g34690		Conserved hypothetical protein.	348.498	0.447129	-	-
Os04g0659500	LOC_Os04g56450	OsPP2C45	Protein phosphatase 2C-like domain containing protein.	349.049	0.40532	-	-
Os04g0494900	LOC_Os04g41750		Similar to Unidentified precursor.	349.225	0.422628	-	-
Os10g0536400	LOC_Os10g39140	OsF3H-2	Conserved hypothetical protein.	349.428	0.375128	-	-
Os04g0597300	LOC_Os04g50920	OsWRKY37	Similar to WERKY protein (Fragment).	351.091	0.424418	-	-
Os01g0141000	LOC_Os01g04800	AP2/EREBP129	Similar to RAV-like protein.	353.78	0.366994	-	-
Os12g0491800	LOC_Os12g30824	OsKSL10	Similar to Ent-kaurene synthase 1A.	354.373	0.4161	-	down-regulated
Os11g0482200	LOC_Os11g29210		Hypothetical protein.	354.604	0.436468	up-regulated	-
Os12g0573200	LOC_Os12g38490		GRAS transcription factor domain containing protein.	356.091	0.444161	-	-
Os05g0490200	LOC_Os05g41120		Protein of unknown function DUF1692 domain containing protein.	356.64	0.338787	-	-
Os01g0728300	LOC_Os01g52790		Similar to Cytochrome P450 monooxygenase CYP72A5 (Fragment).	357.245	0.449101	-	-
Os12g0500500	LOC_Os12g31620		Disease resistance protein family protein.	357.992	0.4563	-	-
Os05g0114400	LOC_Os05g02390		Zinc finger, C2H2-type domain containing protein.	363.029	0.457377	-	-
Os01g0606100	LOC_Os01g42130		Quinonprotein alcohol dehydrogenase-like domain containing protein.	363.863	0.376228	-	-
